# Supplementary material for: RNA-Seq Profiling in Chicken Spleen and Thymus Infected with Newcastle Disease Virus of Varying Virulence
Source: Vet Sci. 2024 Nov 15;11(11):569. doi: 10.3390/vetsci11110569 (PMC11599091; doi:10.3390/vetsci11110569)
Supplement: Supplementary file 1 [file vetsci-11-00569-s001.zip]

Archive with 9 entries (8 files):
- Supplementary materials/
- Supplementary materials/S1 Fig.tif
- Supplementary materials/S2 Fig.tif
- Supplementary materials/S3 Fig.tif
- Supplementary materials/S4 Fig.tif
- Supplementary materials/S5 Fig.tif
- Supplementary materials/Table S1.docx
- Supplementary materials/Table S2.xls
- Supplementary materials/Table S3.xls
