# Supplementary material for: RNA-Seq Profiling in Chicken Spleen and Thymus Infected with Newcastle Disease Virus of Varying Virulence
Source: Vet Sci. 2024 Nov 15;11(11):569. doi: 10.3390/vetsci11110569 (PMC11599091; doi:10.3390/vetsci11110569)
Supplement: Supplementary file 1 [file vetsci-11-00569-s001.zip › Supplementary materials/Table S2.xls]

gene	gene_type	Position	Strand	Muk-AP	JS-AP	log2(Fold_change)	p-value	q-value	Description	Website
17.5	protein_coding	chr1random_Scaffold2301:8162-13987	-	2.85599	10.4764	1.875080216	4.44E-16	7.67E-15	lectin-like protein; type II transmembrane protein (17.5)	http://www.ncbi.nlm.nih.gov/gene/?term=396401
A2M	protein_coding	chr1:76229983-76255770	+	0.489482	0.321183	-0.607860274	0.24381031	0.381947142	alpha-2-macroglobulin	http://www.ncbi.nlm.nih.gov/gene/?term=418251
A2ML1	protein_coding	chr1:76081780-76112263	+	1.04294	1.03468	-0.011471514	0.963564367	0.974844895	alpha-2-macroglobulin-like 1	http://www.ncbi.nlm.nih.gov/gene/?term=418254
A2ML4	protein_coding	chr27:1854416-1865042	+	0.30771	0.189706	-0.69780602	0.261055594	0.402355207	alpha-2-macroglobulin-like 4	http://www.ncbi.nlm.nih.gov/gene/?term=100858010
A4GALT	protein_coding	chr1:68397137-68409951	-	2.24686	1.46062	-0.621329344	0.000753755	0.002953982	alpha 1,4-galactosyltransferase	http://www.ncbi.nlm.nih.gov/gene/?term=418223
AAAS	protein_coding	chr33random_Scaffold765:51604-58077	-	27.704	19.6701	-0.494090001	8.14E-08	6.52E-07	aladin WD repeat nucleoporin	http://www.ncbi.nlm.nih.gov/gene/?term=100859661
AACS	protein_coding	chr15:4478298-4515607	-	15.2687	13.0365	-0.228020643	0.018090281	0.047336927	acetoacetyl-CoA synthetase	http://www.ncbi.nlm.nih.gov/gene/?term=416811
AADACL2	protein_coding	chr9:23543185-23553647	-	0.447664	0.498008	0.153752613	0.701834864	0.804846064	arylacetamide deacetylase	http://www.ncbi.nlm.nih.gov/gene/?term=425034
AADAT	protein_coding	chr4:25423872-25438959	+	7.51031	4.45869	-0.752252562	0.000246745	0.001079383	aminoadipate aminotransferase	http://www.ncbi.nlm.nih.gov/gene/?term=428728
AAED1	protein_coding	chrZ:42263549-42267689	-	10.4064	11.9908	0.204456848	0.226382625	0.361095104	AhpC/TSA antioxidant enzyme domain containing 1	http://www.ncbi.nlm.nih.gov/gene/?term=427472
AAGAB	protein_coding	chr10:18876747-18896652	-	13.4413	12.7313	-0.078292937	0.398522338	0.547104179	alpha- and gamma-adaptin binding protein	http://www.ncbi.nlm.nih.gov/gene/?term=415553
AAK1	protein_coding	chr22:35723-101790	+	5.82524	6.2065	0.091462436	0.176535697	0.2977359	AP2 associated kinase 1	http://www.ncbi.nlm.nih.gov/gene/?term=419512
AAMDC	protein_coding	chr1:192986298-192997572	-	10.1115	8.89789	-0.184461863	0.232590279	0.369061248	adipogenesis associated, Mth938 domain containing	http://www.ncbi.nlm.nih.gov/gene/?term=425610
AAMP	protein_coding	chr7:22692279-22696773	+	29.2128	28.0155	-0.060375404	0.440065911	0.585579102	angio associated migratory cell protein	http://www.ncbi.nlm.nih.gov/gene/?term=769880
AANAT	protein_coding	chr18:4413028-4419164	-	0.733067	0.874492	0.254500124	0.403852372	0.552987185	aralkylamine N-acetyltransferase	http://www.ncbi.nlm.nih.gov/gene/?term=396066
AAR2	protein_coding	chr20:251116-256530	+	23.7462	22.773	-0.060372306	0.510522117	0.648266258	AAR2 splicing factor homolog	http://www.ncbi.nlm.nih.gov/gene/?term=419118
AARS	protein_coding	chr11:1232732-1245138	+	40.4247	46.3214	0.19644179	0.000491886	0.002008572	alanyl-tRNA synthetase	http://www.ncbi.nlm.nih.gov/gene/?term=415668
AARS2	protein_coding	chr3:30283799-30300196	+	10.1581	10.1706	0.00177421	0.988658333	0.992525773	alanyl-tRNA synthetase 2, mitochondrial	http://www.ncbi.nlm.nih.gov/gene/?term=421436
AARSD1	protein_coding	chr27:5515779-5517799	-	15.6234	15.7717	0.013629723	0.944220323	0.968346079	alanyl-tRNA synthetase domain containing 1	http://www.ncbi.nlm.nih.gov/gene/?term=107049007
AASDHPPT	protein_coding	chr1:181108997-181131988	-	3.33072	4.03974	0.278428366	0.404401757	0.553069709	aminoadipate-semialdehyde dehydrogenase-phosphopantetheinyl transferase	http://www.ncbi.nlm.nih.gov/gene/?term=418975
AASS	protein_coding	chr1:22864571-22897849	+	10.6863	4.88689	-1.128773888	1.10E-38	3.85E-37	aminoadipate-semialdehyde synthase	http://www.ncbi.nlm.nih.gov/gene/?term=417757
AATF	protein_coding	chr19:8421313-8462726	+	10.8599	9.087	-0.257134835	0.053686607	0.117047722	apoptosis antagonizing transcription factor	http://www.ncbi.nlm.nih.gov/gene/?term=417653
AATK	protein_coding	chr18:9371712-9391770	+	4.06471	4.20558	0.049152353	0.645031158	0.762597874	apoptosis associated tyrosine kinase	http://www.ncbi.nlm.nih.gov/gene/?term=422076
ABAT	protein_coding	chr14:10115894-10158742	-	5.34318	7.1648	0.423227814	0.000715173	0.002813845	4-aminobutyrate aminotransferase	http://www.ncbi.nlm.nih.gov/gene/?term=416642
ABCA1	protein_coding	chrZ:54725868-54817216	-	8.83493	21.3928	1.275834713	2.22E-16	4.17E-15	ATP-binding cassette, sub-family A (ABC1), member 1	http://www.ncbi.nlm.nih.gov/gene/?term=373945
ABCA12	protein_coding	chr7:4266181-4345972	-	0.0331721	0.0159063	-1.06037206	0.419498234	0.565541316	ATP binding cassette subfamily A member 12	http://www.ncbi.nlm.nih.gov/gene/?term=424011
ABCA13	protein_coding	chr2:80203593-80382739	+	0.0366772	0.0351741	-0.060369996	0.943362749	0.967525174	ATP-binding cassette, sub-family A (ABC1), member 13	http://www.ncbi.nlm.nih.gov/gene/?term=420943
ABCA2	protein_coding	chr17:908628-941812	-	8.43529	7.53662	-0.162520015	0.027783924	0.068075236	ATP binding cassette subfamily A member 2	http://www.ncbi.nlm.nih.gov/gene/?term=426955
ABCA3	protein_coding	chr14:13628464-13655712	-	16.0958	19.3021	0.262073532	5.70E-06	3.42E-05	ATP binding cassette subfamily A member 3	http://www.ncbi.nlm.nih.gov/gene/?term=416386
ABCA4	protein_coding	chr8:13671512-13758994	+	0.0236346	0.135995	2.524581257	0.009323608	0.026889712	ATP binding cassette subfamily A member 4	http://www.ncbi.nlm.nih.gov/gene/?term=424490
ABCA5	protein_coding	chr18:8021994-8048181	-	3.76969	3.73266	-0.014241786	0.905616082	0.947105779	ATP binding cassette subfamily A member 5	http://www.ncbi.nlm.nih.gov/gene/?term=417444
ABCA7	protein_coding	chr28:2926849-2939386	-	0.317843	0.568067	0.837746781	0.026218981	0.064992989	ATP-binding cassette, sub-family A (ABC1), member 7	http://www.ncbi.nlm.nih.gov/gene/?term=770610
ABCA8	protein_coding	chr18:7976626-7997688	-	6.0378	3.95438	-0.610571454	8.38E-07	5.76E-06	ATP binding cassette subfamily A member 8	http://www.ncbi.nlm.nih.gov/gene/?term=417440
ABCA9	protein_coding	chr18:7999026-8021486	-	11.702	15.665	0.420789646	6.79E-08	5.50E-07	ATP binding cassette subfamily A member 9	http://www.ncbi.nlm.nih.gov/gene/?term=417443
ABCB10	protein_coding	chr3:40177948-40207097	-	8.25972	5.95075	-0.473021367	1.51E-05	8.43E-05	ATP binding cassette subfamily B member 10	http://www.ncbi.nlm.nih.gov/gene/?term=421537
ABCB11	protein_coding	chr7:18941889-19009664	+	4.61943	3.8542	-0.261283409	0.032191434	0.07719928	ATP binding cassette subfamily B member 11	http://www.ncbi.nlm.nih.gov/gene/?term=424170
ABCB1LA	protein_coding	chr2:20691662-20731896	-	0.79681	0.623388	-0.35410537	0.311515048	0.457389206	ATP-binding cassette, sub-family B (MDR/TAP), member 1-like A	http://www.ncbi.nlm.nih.gov/gene/?term=420534
ABCB1LB	protein_coding	chr2:20741309-20787596	-	12.3874	6.308	-0.973618846	2.30E-23	6.05E-22	ATP binding cassette subfamily B member 1	http://www.ncbi.nlm.nih.gov/gene/?term=395712
ABCB5	protein_coding	chr2:30151560-30189828	+	0.967638	0.0757535	-3.675082975	1.43E-11	1.73E-10	ATP binding cassette subfamily B member 5	http://www.ncbi.nlm.nih.gov/gene/?term=420606
ABCB6	protein_coding	chr7:22353262-22358724	+	1.67394	1.75467	0.067951912	0.826856028	0.891148345	ATP binding cassette subfamily B member 6 (Langereis blood group)	http://www.ncbi.nlm.nih.gov/gene/?term=425721
ABCB7	protein_coding	chr4:12561624-12609241	-	16.6838	15.4985	-0.10631933	0.103803717	0.198288864	ATP binding cassette subfamily B member 7	http://www.ncbi.nlm.nih.gov/gene/?term=422326
ABCB8	protein_coding	chr2random_Scaffold1628:18007-24621	-	12.4023	11.6216	-0.093798987	0.458930939	0.605053709	ATP binding cassette subfamily B member 8	http://www.ncbi.nlm.nih.gov/gene/?term=107055879
ABCB9	protein_coding	chr15:5253512-5266990	+	1.30884	1.13214	-0.209236373	0.476126091	0.618547609	ATP binding cassette subfamily B member 9	http://www.ncbi.nlm.nih.gov/gene/?term=416834
ABCC1	protein_coding	chr14:7680398-7728571	+	51.1978	48.116	-0.089565105	0.01350048	0.036930092	ATP binding cassette subfamily C member 1	http://www.ncbi.nlm.nih.gov/gene/?term=395416
ABCC10	protein_coding	chr3:31071326-31092121	-	6.71313	5.2479	-0.355245351	0.000455353	0.0018775	ATP binding cassette subfamily C member 10	http://www.ncbi.nlm.nih.gov/gene/?term=421456
ABCC13	protein_coding	chr1:98043919-98078057	+	11.3622	7.5221	-0.595034812	9.86E-09	8.94E-08	ATP binding cassette subfamily C member 13 (pseudogene)	http://www.ncbi.nlm.nih.gov/gene/?term=418468
ABCC2	protein_coding	chr6:22068637-22085278	-	0.0684885	0.0525453	-0.382300038	0.702949261	0.804846064	ATP binding cassette subfamily C member 2	http://www.ncbi.nlm.nih.gov/gene/?term=423828
ABCC3	protein_coding	chr18:10231626-10275247	-	6.84266	9.06296	0.405425053	3.52E-05	0.000184702	ATP binding cassette subfamily C member 3	http://www.ncbi.nlm.nih.gov/gene/?term=422099
ABCC4	protein_coding	chr1:146127039-146275424	+	7.06949	5.28902	-0.418605711	0.000443336	0.001833306	ATP binding cassette subfamily C member 4	http://www.ncbi.nlm.nih.gov/gene/?term=418791
ABCC5	protein_coding	chr9:15775997-15813428	-	32.9164	38.3661	0.221025559	3.67E-09	3.55E-08	ATP binding cassette subfamily C member 5	http://www.ncbi.nlm.nih.gov/gene/?term=424947
ABCC6	protein_coding	chr14:7730802-7756484	-	4.64483	2.66957	-0.799018416	5.33E-09	5.01E-08	ATP binding cassette subfamily C member 6	http://www.ncbi.nlm.nih.gov/gene/?term=416600
ABCC8	protein_coding	chr5:11858763-11923874	-	17.0812	23.2241	0.443213357	4.16E-12	5.28E-11	ATP binding cassette subfamily C member 8	http://www.ncbi.nlm.nih.gov/gene/?term=423072
ABCC9	protein_coding	chr1:66925819-67001257	+	24.7859	14.5994	-0.763610566	6.06E-39	2.13E-37	ATP binding cassette subfamily C member 9	http://www.ncbi.nlm.nih.gov/gene/?term=418200
ABCD2	protein_coding	chr1:15281148-15323045	+	15.2684	18.7464	0.296064684	0.006331289	0.019170427	ATP binding cassette subfamily D member 2	http://www.ncbi.nlm.nih.gov/gene/?term=417694
ABCD3	protein_coding	chr8:13570692-13597078	-	14.7777	15.6967	0.08703954	0.298329574	0.444111998	ATP binding cassette subfamily D member 3	http://www.ncbi.nlm.nih.gov/gene/?term=424487
ABCD4	protein_coding	chr5:37897997-37911464	-	10.2107	10.0732	-0.019559711	0.878944656	0.929079168	ATP binding cassette subfamily D member 4	http://www.ncbi.nlm.nih.gov/gene/?term=423349
ABCE1	protein_coding	chr4:31263928-31277759	+	100.648	80.6946	-0.318774466	7.73E-13	1.04E-11	ATP binding cassette subfamily E member 1	http://www.ncbi.nlm.nih.gov/gene/?term=422462
ABCF2	protein_coding	chr2:130387-141197	+	41.2621	37.8751	-0.12356755	0.044887183	0.101440842	ATP binding cassette subfamily F member 2	http://www.ncbi.nlm.nih.gov/gene/?term=426038
ABCF3	protein_coding	chr9:15889765-15897463	+	22.2492	23.6039	0.085271788	0.317568847	0.462429602	ATP binding cassette subfamily F member 3	http://www.ncbi.nlm.nih.gov/gene/?term=424950
ABCG1	protein_coding	chr1:109319872-109379712	+	8.33473	8.31825	-0.00285542	0.968803447	0.978392129	ATP binding cassette subfamily G member 1	http://www.ncbi.nlm.nih.gov/gene/?term=418533
ABCG2	protein_coding	chr6:17544073-17561906	+	5.81499	5.36679	-0.115717273	0.443259092	0.588718144	ATP binding cassette subfamily G member 2 (Junior blood group)	http://www.ncbi.nlm.nih.gov/gene/?term=423767
ABCG4	protein_coding	chr24:4270153-4280111	-	2.75829	3.26981	0.245432661	0.129301165	0.235040044	ATP binding cassette subfamily G member 4	http://www.ncbi.nlm.nih.gov/gene/?term=428242
ABCG5	protein_coding	chr3:25285498-25301726	-	1.4538	0.965225	-0.590891623	0.101055984	0.193980764	ATP binding cassette subfamily G member 5	http://www.ncbi.nlm.nih.gov/gene/?term=421401
ABHD1	protein_coding	chr3:104956314-104958474	+	13.0913	9.50471	-0.461893853	0.004996045	0.015604463	abhydrolase domain containing 1	http://www.ncbi.nlm.nih.gov/gene/?term=107053155
ABHD10	protein_coding	chr1:88559253-88567396	+	6.3535	5.82501	-0.125291033	0.336741133	0.484351334	abhydrolase domain containing 10	http://www.ncbi.nlm.nih.gov/gene/?term=418419
ABHD11	protein_coding	chr19:664448-668714	-	3.74956	2.50346	-0.582797905	0.020723926	0.053169018	abhydrolase domain containing 11	http://www.ncbi.nlm.nih.gov/gene/?term=417473
ABHD12	protein_coding	chr3:4209261-4237075	-	31.9563	57.1415	0.83843853	2.22E-16	4.17E-15	abhydrolase domain containing 12	http://www.ncbi.nlm.nih.gov/gene/?term=421249
ABHD12B	protein_coding	chr5:58093545-58098355	+	9.68727	8.2859	-0.225431744	0.258271435	0.399288204	abhydrolase domain containing 12B	http://www.ncbi.nlm.nih.gov/gene/?term=100857753
ABHD13	protein_coding	chr1:140166088-140175708	-	21.3756	21.6228	0.016588438	0.808476339	0.876077809	abhydrolase domain containing 13	http://www.ncbi.nlm.nih.gov/gene/?term=418763
ABHD14A	protein_coding	chr12:3126968-3128672	-	0.49161	0.471461	-0.060375829	0.938651939	0.965419127	abhydrolase domain containing 14A	http://www.ncbi.nlm.nih.gov/gene/?term=100858554
ABHD16A	protein_coding	chrUn_Scaffold17720:2113-2811	+	2.65713	1.13255	-1.230294069	0.155297504	0.270731692	abhydrolase domain containing 16A	http://www.ncbi.nlm.nih.gov/gene/?term=107051252
ABHD17A	protein_coding	chr28:2238348-2245095	+	27.6173	27.4505	-0.008739854	0.922392531	0.95728616	abhydrolase domain containing 17A	http://www.ncbi.nlm.nih.gov/gene/?term=769919
ABHD17B	protein_coding	chrZ:35602063-35619034	-	8.521	10.8462	0.348095022	0.006728262	0.020209842	abhydrolase domain containing 17B	http://www.ncbi.nlm.nih.gov/gene/?term=427252
ABHD17C	protein_coding	chr10:12355014-12385455	-	6.54713	6.23667	-0.070086702	0.674707982	0.786416447	abhydrolase domain containing 17C	http://www.ncbi.nlm.nih.gov/gene/?term=415479
ABHD2	protein_coding	chr10:12981973-13021732	-	14.9345	15.2062	0.026010734	0.668624338	0.781584474	abhydrolase domain containing 2	http://www.ncbi.nlm.nih.gov/gene/?term=415493
ABHD3	protein_coding	chr2:102741269-102763375	-	0.166985	0.0960847	-0.797339886	0.467466214	0.61081098	abhydrolase domain containing 3	http://www.ncbi.nlm.nih.gov/gene/?term=421068
ABHD5	protein_coding	chr2:40990423-41020031	-	8.60634	9.66938	0.168023551	0.157115794	0.27328274	abhydrolase domain containing 5	http://www.ncbi.nlm.nih.gov/gene/?term=420673
ABHD6	protein_coding	chr12:8943204-8953502	+	12.1007	11.3487	-0.092563461	0.456405658	0.602353049	abhydrolase domain containing 6	http://www.ncbi.nlm.nih.gov/gene/?term=416009
ABHD8	protein_coding	chr28:3407194-3413975	-	1.24115	0.362261	-1.776576081	0.002283302	0.007859089	abhydrolase domain containing 8	http://www.ncbi.nlm.nih.gov/gene/?term=100857580
ABI1	protein_coding	chr2:16017817-16098074	+	52.4887	47.5426	-0.142786063	0.004732684	0.014880677	abl interactor 1	http://www.ncbi.nlm.nih.gov/gene/?term=420489
ABI2	protein_coding	chr7:13649788-13706590	-	17.919	19.5024	0.122161548	0.028881332	0.07030641	abl interactor 2	http://www.ncbi.nlm.nih.gov/gene/?term=424108
ABI3	protein_coding	chr27:3631245-3637401	-	21.5356	17.7125	-0.281955666	7.10E-05	0.000349842	ABI family member 3	http://www.ncbi.nlm.nih.gov/gene/?term=419988
ABI3BP	protein_coding	chr1:84984069-85117219	-	9.88969	11.6639	0.238053052	0.003780472	0.012206183	ABI family member 3 binding protein	http://www.ncbi.nlm.nih.gov/gene/?term=769237
ABL1	protein_coding	chr17:6437063-6502065	+	9.22492	6.81669	-0.436465024	3.47E-06	2.17E-05	ABL proto-oncogene 1, non-receptor tyrosine kinase	http://www.ncbi.nlm.nih.gov/gene/?term=417181
ABL2	protein_coding	chr8:6219939-6256807	+	1.48708	1.32139	-0.17042593	0.275545675	0.418057385	ABL proto-oncogene 2, non-receptor tyrosine kinase	http://www.ncbi.nlm.nih.gov/gene/?term=395410
ABLIM1	protein_coding	chr6:27845796-28024364	-	1.34184	1.13446	-0.242206914	0.316601386	0.462277506	actin binding LIM protein 1	http://www.ncbi.nlm.nih.gov/gene/?term=423911
ABLIM2	protein_coding	chr4:81242711-81379835	-	0.599594	0.525018	-0.191619061	0.660762228	0.77635895	actin binding LIM protein family member 2	http://www.ncbi.nlm.nih.gov/gene/?term=422866
ABLIM3	protein_coding	chr13:8543126-8578397	-	3.02766	2.42627	-0.319463097	0.201793037	0.330319443	actin binding LIM protein family member 3	http://www.ncbi.nlm.nih.gov/gene/?term=416201
ABR	protein_coding	chr19:6311181-6341689	+	15.1835	17.3246	0.190317653	0.005271027	0.016357761	active BCR-related	http://www.ncbi.nlm.nih.gov/gene/?term=771897
ABRA	protein_coding	chr2:131613633-131620700	-	0.377725	0.592763	0.650119125	0.243987796	0.381947142	actin binding Rho activating protein	http://www.ncbi.nlm.nih.gov/gene/?term=430953
ABRACL	protein_coding	chr3:54254557-54257398	-	94.4159	80.9856	-0.221364429	0.0074033	0.022003351	ABRA C-terminal like	http://www.ncbi.nlm.nih.gov/gene/?term=770205
ABTB1	protein_coding	chr12:9681792-9708956	-	20.8152	17.412	-0.257555495	0.000162628	0.000744684	ankyrin repeat and BTB domain containing 1	http://www.ncbi.nlm.nih.gov/gene/?term=416026
ABTB2	protein_coding	chr5:18520318-18648656	-	2.0344	2.65045	0.381633958	0.038359075	0.089174584	ankyrin repeat and BTB domain containing 2	http://www.ncbi.nlm.nih.gov/gene/?term=425717
AC004754.3	protein_coding	chr14:12295359-12314176	-	20.4765	16.2122	-0.336889262	1.19E-05	6.77E-05	None	http://www.ncbi.nlm.nih.gov/gene/?term=AC004754.3
AC005943.2	protein_coding	chr28:2447968-2449871	+	77.6065	73.9829	-0.068985639	0.535374124	0.670929271	None	http://www.ncbi.nlm.nih.gov/gene/?term=AC005943.2
AC006538.4	protein_coding	chr28:3281406-3287028	+	4.78953	5.18211	0.11365555	0.536994419	0.672404189	None	http://www.ncbi.nlm.nih.gov/gene/?term=AC006538.4
AC024592.12	protein_coding	chr28:781603-784844	-	28.8537	32.6595	0.178746372	0.11822563	0.219500792	None	http://www.ncbi.nlm.nih.gov/gene/?term=AC024592.12
AC025048.1	protein_coding	chr1:121850186-121884181	+	36.5492	38.5763	0.077874947	0.143777825	0.255086288	None	http://www.ncbi.nlm.nih.gov/gene/?term=AC025048.1
AC025263.3	protein_coding	chr1:35565026-35594366	+	0.683706	0.218562	-1.645333496	0.039950722	0.092128703	None	http://www.ncbi.nlm.nih.gov/gene/?term=AC025263.3
AC104534.3	protein_coding	chr32random_Scaffold25762:18166-21185	-	9.69828	11.7434	0.276049353	0.155436047	0.270861705	None	http://www.ncbi.nlm.nih.gov/gene/?term=AC104534.3
AC113404.1	protein_coding	chr1:35215581-35249143	+	55.5831	52.9472	-0.070091907	0.084147956	0.167958765	None	http://www.ncbi.nlm.nih.gov/gene/?term=AC113404.1
ACAA1	protein_coding	chr2:4735739-4743813	-	14.444	12.9542	-0.157050402	0.172914059	0.293098083	acetyl-CoA acyltransferase 1	http://www.ncbi.nlm.nih.gov/gene/?term=770094
ACAA2	protein_coding	chrZ:985802-998142	+	25.3922	39.8267	0.649350548	2.16E-13	3.02E-12	acetyl-CoA acyltransferase 2	http://www.ncbi.nlm.nih.gov/gene/?term=426847
ACACA	protein_coding	chr19:8464957-8570388	-	6.9426	6.61071	-0.070670825	0.358760983	0.507490691	acetyl-CoA carboxylase alpha	http://www.ncbi.nlm.nih.gov/gene/?term=396504
ACACB	protein_coding	chr15:6710212-6730784	+	0.150195	0.222606	0.567655693	0.316578694	0.462277506	acetyl-CoA carboxylase beta	http://www.ncbi.nlm.nih.gov/gene/?term=430557
ACAD10	protein_coding	chr15:6250648-6262658	+	4.49426	4.1443	-0.116955148	0.517131454	0.654303783	acyl-CoA dehydrogenase family member 10	http://www.ncbi.nlm.nih.gov/gene/?term=416879
ACAD11	protein_coding	chr2:42452199-42481002	-	4.3988	4.21852	-0.060373066	0.755309769	0.843727288	acyl-CoA dehydrogenase family member 11	http://www.ncbi.nlm.nih.gov/gene/?term=420689
ACAD8	protein_coding	chr24:2561328-2568053	+	9.03125	9.35401	0.050659289	0.758468984	0.845732265	acyl-CoA dehydrogenase family member 8	http://www.ncbi.nlm.nih.gov/gene/?term=419739
ACAD9	protein_coding	chr12:5223964-5248479	-	49.7579	55.4413	0.156035488	0.012097114	0.033634424	acyl-CoA dehydrogenase family member 9	http://www.ncbi.nlm.nih.gov/gene/?term=415974
ACADL	protein_coding	chr7:2747217-2760906	-	50.3184	60.8473	0.274107198	4.46E-05	0.000229213	acyl-CoA dehydrogenase, long chain	http://www.ncbi.nlm.nih.gov/gene/?term=424005
ACADS	protein_coding	chr15:9222896-9230498	-	25.3055	22.6079	-0.162623991	0.061467694	0.131109408	acyl-CoA dehydrogenase, C-2 to C-3 short chain	http://www.ncbi.nlm.nih.gov/gene/?term=416969
ACADSB	protein_coding	chr6:31479324-31496648	+	9.19133	8.06539	-0.188529341	0.070637674	0.146625113	acyl-CoA dehydrogenase, short/branched chain	http://www.ncbi.nlm.nih.gov/gene/?term=423947
ACAP2	protein_coding	chr9:12721725-12778666	+	18.9459	18.5986	-0.026691648	0.73929881	0.83259596	ArfGAP with coiled-coil, ankyrin repeat and PH domains 2	http://www.ncbi.nlm.nih.gov/gene/?term=424895
ACAP3	protein_coding	chr21:2375117-2440927	+	7.27499	3.29601	-1.142224645	2.46E-21	6.06E-20	ArfGAP with coiled-coil, ankyrin repeat and PH domains 3	http://www.ncbi.nlm.nih.gov/gene/?term=419420
ACAT1	protein_coding	chr1:180368164-180380539	-	56.2939	43.7286	-0.36440144	1.20E-06	8.06E-06	acetyl-CoA acetyltransferase 1	http://www.ncbi.nlm.nih.gov/gene/?term=418968
ACAT2	protein_coding	chr3:45735279-45743220	-	21.3287	21.7555	0.028584139	0.812234905	0.879250644	acetyl-CoA acetyltransferase 2	http://www.ncbi.nlm.nih.gov/gene/?term=421587
ACBD3	protein_coding	chr3:17124234-17142082	+	30.2277	27.2418	-0.150049177	0.023424107	0.059191036	acyl-CoA binding domain containing 3	http://www.ncbi.nlm.nih.gov/gene/?term=421317
ACBD4	protein_coding	chr27:1517822-1523218	+	15.6159	13.0631	-0.257518416	0.028866877	0.070281323	acyl-CoA binding domain containing 4	http://www.ncbi.nlm.nih.gov/gene/?term=771191
ACBD5	protein_coding	chr2:15968839-15996029	-	10.0151	7.85838	-0.349872989	0.002600475	0.00880937	acyl-CoA binding domain containing 5	http://www.ncbi.nlm.nih.gov/gene/?term=420488
ACBD6	protein_coding	chr8:5921777-5988483	+	14.4239	11.3042	-0.351602404	0.025529495	0.063553584	LHX4 antisense RNA 1	http://www.ncbi.nlm.nih.gov/gene/?term=424416
ACBD7	protein_coding	chr2:20647613-20650858	+	1.35946	1.73833	0.354668283	0.437283592	0.582700769	acyl-CoA binding domain containing 7	http://www.ncbi.nlm.nih.gov/gene/?term=420531
ACCN2	protein_coding	chr33:311274-328944	-	0.440096	0.261968	-0.748427665	0.082356977	0.165175141	acid sensing ion channel subunit 1	http://www.ncbi.nlm.nih.gov/gene/?term=426883
ACCS	protein_coding	chr5:21708845-21723032	+	5.28714	2.94319	-0.845106849	1.89E-06	1.23E-05	1-aminocyclopropane-1-carboxylate synthase homolog (inactive)	http://www.ncbi.nlm.nih.gov/gene/?term=423170
ACD	protein_coding	chr11:1216843-1224070	-	11.7607	11.2017	-0.070256236	0.555616622	0.687187612	ACD, shelterin complex subunit and telomerase recruitment factor	http://www.ncbi.nlm.nih.gov/gene/?term=769451
ACE	protein_coding	chr27:2830975-2847223	+	0.401389	0.317008	-0.340481832	0.516603014	0.653733421	angiotensin I converting enzyme	http://www.ncbi.nlm.nih.gov/gene/?term=419953
ACER2	protein_coding	chrZ:33744122-33764708	+	1.20325	0.839223	-0.519810301	0.120465178	0.222755369	alkaline ceramidase 2	http://www.ncbi.nlm.nih.gov/gene/?term=427235
ACER3	protein_coding	chr1:193384571-193443626	-	10.1776	12.0468	0.243252576	0.001199604	0.004457854	alkaline ceramidase 3	http://www.ncbi.nlm.nih.gov/gene/?term=419087
ACHE	protein_coding	chrUn_Scaffold25890:146-1213	+	1.50521	3.56068	1.242188007	0.003586809	0.011663599	acetylcholinesterase (Cartwright blood group)	http://www.ncbi.nlm.nih.gov/gene/?term=396388
ACKR2	protein_coding	chr2:2096443-2103105	+	0.980851	1.11393	0.183552676	0.567943069	0.697400074	atypical chemokine receptor 2	http://www.ncbi.nlm.nih.gov/gene/?term=420393
ACKR4	protein_coding	chr2:42459269-42468357	+	3.10019	2.05589	-0.592593561	0.000284584	0.001230921	atypical chemokine receptor 4	http://www.ncbi.nlm.nih.gov/gene/?term=100859797
ACLY	protein_coding	chr27:5124218-5152667	-	25.0529	27.9211	0.156378168	0.008436321	0.024688045	ATP citrate lyase	http://www.ncbi.nlm.nih.gov/gene/?term=395373
ACN9	protein_coding	chr2:24507072-24534310	+	8.21794	6.36968	-0.367555901	0.145372056	0.257348651	succinate dehydrogenase complex assembly factor 3	http://www.ncbi.nlm.nih.gov/gene/?term=420572
ACO1	protein_coding	chrZ:70963355-71000137	+	25.4776	39.8411	0.645028099	0	0	aconitase 1, soluble	http://www.ncbi.nlm.nih.gov/gene/?term=373916
ACO2	protein_coding	chr1:49642668-49663095	-	59.8735	62.4013	0.059658477	0.243196611	0.381483996	aconitase 2	http://www.ncbi.nlm.nih.gov/gene/?term=374009
ACOT11	protein_coding	chr8:25308467-25318312	+	1.08151	1.19925	0.149085435	0.673451507	0.785438383	acyl-CoA thioesterase 11	http://www.ncbi.nlm.nih.gov/gene/?term=429108
ACOT13	protein_coding	chr2:90550108-90554854	-	19.9149	16.3422	-0.285246022	0.061196948	0.130712977	acyl-CoA thioesterase 13	http://www.ncbi.nlm.nih.gov/gene/?term=421006
ACOT4	protein_coding	chr5:26171452-26189325	-	1.0831	1.09267	0.012691305	0.958020354	0.970917774	acyl-CoA thioesterase 4	http://www.ncbi.nlm.nih.gov/gene/?term=428872
ACOT7	protein_coding	chr21:603557-610749	+	19.5261	17.7426	-0.138186387	0.161777986	0.278192439	acyl-CoA thioesterase 7	http://www.ncbi.nlm.nih.gov/gene/?term=419371
ACOT8	protein_coding	chr20:10717665-10720090	-	30.6309	25.0662	-0.289244455	0.005858104	0.017920276	acyl-CoA thioesterase 8	http://www.ncbi.nlm.nih.gov/gene/?term=419303
ACOT9	protein_coding	chr1:118326092-118347016	+	16.9232	16.1764	-0.065111816	0.430387155	0.575639422	acyl-CoA thioesterase 9	http://www.ncbi.nlm.nih.gov/gene/?term=418600
ACOX1	protein_coding	chr18:4642251-4660257	+	34.2914	35.4418	0.047605071	0.399537701	0.548231496	acyl-CoA oxidase 1	http://www.ncbi.nlm.nih.gov/gene/?term=417366
ACOX2	protein_coding	chr12:11863893-11878518	-	1.06624	0.970104	-0.136320886	0.680321245	0.788767126	acyl-CoA oxidase 2	http://www.ncbi.nlm.nih.gov/gene/?term=416068
ACOX3	protein_coding	chr4:81526783-81561971	-	2.37702	2.33856	-0.023533598	0.899100983	0.941978874	acyl-CoA oxidase 3, pristanoyl	http://www.ncbi.nlm.nih.gov/gene/?term=422869
ACP1	protein_coding	chr3:92285061-92321762	+	42.1117	32.1035	-0.391490525	4.13E-05	0.00021431	acid phosphatase 1, soluble	http://www.ncbi.nlm.nih.gov/gene/?term=421909
ACP2	protein_coding	chr5:23143994-23152905	+	45.3857	47.9988	0.080760529	0.156100403	0.271879551	acid phosphatase 2, lysosomal	http://www.ncbi.nlm.nih.gov/gene/?term=428864
ACP5	protein_coding	chr30random_Scaffold1360:12333-15447	+	43.352	92.4262	1.092203317	0	0	acid phosphatase 5, tartrate resistant	http://www.ncbi.nlm.nih.gov/gene/?term=107057619
ACP6	protein_coding	chr1:92396604-92403845	-	18.1415	13.7958	-0.395064629	0.005926988	0.018104837	acid phosphatase 6, lysophosphatidic	http://www.ncbi.nlm.nih.gov/gene/?term=418458
ACPL2	protein_coding	chr9:6836838-6894412	+	14.6829	14.6827	-1.97E-05	0.99866621	0.99943328	2-phosphoxylose phosphatase 1	http://www.ncbi.nlm.nih.gov/gene/?term=424815
ACPP	protein_coding	chr2:42356936-42376962	+	0.601333	2.08248	1.792066602	3.63E-07	2.65E-06	acid phosphatase, prostate	http://www.ncbi.nlm.nih.gov/gene/?term=776390
ACRBP	protein_coding	chr1:77040547-77059848	-	0.804184	0.565565	-0.507832791	0.379751424	0.527448103	acrosin binding protein	http://www.ncbi.nlm.nih.gov/gene/?term=418280
ACRC	protein_coding	chr4:2204032-2213295	-	9.01933	7.82777	-0.204418901	0.146324862	0.258764932	germ cell nuclear acidic peptidase	http://www.ncbi.nlm.nih.gov/gene/?term=422202
ACSBG1	protein_coding	chr10:3682211-3716409	+	6.61683	4.96729	-0.413681238	0.002901984	0.009702686	acyl-CoA synthetase bubblegum family member 1	http://www.ncbi.nlm.nih.gov/gene/?term=415361
ACSBG2	protein_coding	chr28:1642902-1659177	+	32.6723	44.3615	0.44124013	0	0	acyl-CoA synthetase bubblegum family member 2	http://www.ncbi.nlm.nih.gov/gene/?term=420090
ACSF2	protein_coding	chr18:10433379-10470454	-	56.8636	51.8619	-0.132830377	0.019129118	0.049603338	acyl-CoA synthetase family member 2	http://www.ncbi.nlm.nih.gov/gene/?term=422102
ACSF3	protein_coding	chr11:18805694-18846630	+	3.97796	2.09447	-0.925443549	8.32E-05	0.000404787	acyl-CoA synthetase family member 3	http://www.ncbi.nlm.nih.gov/gene/?term=427561
ACSL1	protein_coding	chr4:39713620-39750647	+	6.64777	5.49504	-0.274740485	0.044926463	0.101461924	acyl-CoA synthetase long-chain family member 1	http://www.ncbi.nlm.nih.gov/gene/?term=422547
ACSL3	protein_coding	chr9:8068881-8112238	+	8.18174	7.9097	-0.048784715	0.592876722	0.719609166	acyl-CoA synthetase long-chain family member 3	http://www.ncbi.nlm.nih.gov/gene/?term=424810
ACSL4	protein_coding	chr4:13813322-13849610	+	30.0896	30.5708	0.022889378	0.683092259	0.789568793	acyl-CoA synthetase long-chain family member 4	http://www.ncbi.nlm.nih.gov/gene/?term=422345
ACSL5	protein_coding	chr6:26724692-26741870	+	25.152	20.4643	-0.297563804	0.000245718	0.001075721	acyl-CoA synthetase long-chain family member 5	http://www.ncbi.nlm.nih.gov/gene/?term=423896
ACSL6	protein_coding	chr13:16749347-16786394	-	0.506069	0.221864	-1.18965851	0.004935072	0.015431097	acyl-CoA synthetase long-chain family member 6	http://www.ncbi.nlm.nih.gov/gene/?term=416324
ACSM4	protein_coding	chr14:14423635-14438906	-	1.09399	0.777154	-0.493327136	0.247695456	0.386577183	acyl-CoA synthetase medium-chain family member 4-like	http://www.ncbi.nlm.nih.gov/gene/?term=426991
ACSS1	protein_coding	chr3:15848906-15884557	-	8.13445	8.76145	0.107124849	0.245774631	0.384211417	acyl-CoA synthetase short-chain family member 1	http://www.ncbi.nlm.nih.gov/gene/?term=416714
ACSS2	protein_coding	chr20:2765220-2797009	-	26.4114	23.6652	-0.158393662	0.023279661	0.058922728	acyl-CoA synthetase short-chain family member 2	http://www.ncbi.nlm.nih.gov/gene/?term=419158
ACSS3	protein_coding	chr1:40117133-40202461	+	3.36076	2.41727	-0.475408894	0.06650903	0.1393358	acyl-CoA synthetase short-chain family member 3	http://www.ncbi.nlm.nih.gov/gene/?term=417875
ACTA1	protein_coding	chr3:40139160-40141549	-	32.9703	9.3313	-1.821017024	2.02E-46	7.55E-45	actin, alpha 1, skeletal muscle	http://www.ncbi.nlm.nih.gov/gene/?term=421534
ACTA2	protein_coding	chr6:19231804-19244240	-	205.927	98.2107	-1.068180881	1.24E-220	6.23E-219	actin, alpha 2, smooth muscle, aorta	http://www.ncbi.nlm.nih.gov/gene/?term=423787
ACTB	protein_coding	chr14:4191346-4195488	-	4854.77	4178.99	-0.216248642	6.57E-183	3.23E-181	actin, beta	http://www.ncbi.nlm.nih.gov/gene/?term=396526
ACTBL2	protein_coding	chr5:18301980-18319962	-	0.180777	0.0866842	-1.060370176	0.310477516	0.456657535	actin, beta-like 2-like	http://www.ncbi.nlm.nih.gov/gene/?term=426652
ACTG1	protein_coding	chr10:2445983-2448023	+	29.0655	27.4925	-0.080269624	0.411385475	0.559457822	Actin, gamma 1	http://www.ncbi.nlm.nih.gov/gene/?term=415296
ACTG2	protein_coding	chr22:2844748-2847382	+	27.641	8.80959	-1.649663028	2.81E-29	8.46E-28	actin, gamma 2, smooth muscle, enteric	http://www.ncbi.nlm.nih.gov/gene/?term=396084
ACTL6A	protein_coding	chr9:17486959-17496486	-	27.277	27.2964	0.001025712	0.990437742	0.993782031	actin like 6A	http://www.ncbi.nlm.nih.gov/gene/?term=424975
ACTL7A	protein_coding	chrZ:44870946-44875152	+	0.127372	0.268734	1.077130695	0.16871079	0.287227195	actin-like 7A	http://www.ncbi.nlm.nih.gov/gene/?term=429514
ACTN1	protein_coding	chr5:28220179-28311748	+	103.636	96.1299	-0.1084681	0.001179132	0.004397302	actinin, alpha 1	http://www.ncbi.nlm.nih.gov/gene/?term=373918
ACTN2	protein_coding	chr3:37758342-37822442	-	0.46625	0.70265	0.591702516	0.234203949	0.371089475	actinin alpha 2	http://www.ncbi.nlm.nih.gov/gene/?term=396263
ACTN4	protein_coding	chr32random_Scaffold25762:6632-16952	+	48.925	42.3918	-0.206786625	0.000610688	0.002435562	actinin, alpha 4	http://www.ncbi.nlm.nih.gov/gene/?term=396024
ACTR10	protein_coding	chr5:55416167-55424790	-	18.4619	17.191	-0.102897566	0.43663315	0.582200449	actin-related protein 10 homolog	http://www.ncbi.nlm.nih.gov/gene/?term=423543
ACTR10L	protein_coding	chr5:55426066-55436214	-	2.42083	2.69809	0.156436702	0.633118508	0.753178908	actin-related protein 10-like	http://www.ncbi.nlm.nih.gov/gene/?term=100859826
ACTR1A	protein_coding	chr6:23170156-23183400	-	42.1885	48.986	0.215519698	0.000573462	0.002305008	ARP1 actin-related protein 1 homolog A, centractin alpha	http://www.ncbi.nlm.nih.gov/gene/?term=423862
ACTR2	protein_coding	chr3:10012981-10031445	+	178.687	184.038	0.042569005	0.28004024	0.423397445	ARP2 actin related protein 2 homolog	http://www.ncbi.nlm.nih.gov/gene/?term=396147
ACTR3	protein_coding	chr7:29764242-29789793	-	250.214	262.69	0.070198768	0.02758941	0.067676962	ARP3 actin related protein 3 homolog	http://www.ncbi.nlm.nih.gov/gene/?term=374197
ACTR3B	protein_coding	chr2:6817098-6860979	+	37.8828	49.5257	0.386634399	2.58E-09	2.55E-08	ARP3 actin related protein 3 homolog B	http://www.ncbi.nlm.nih.gov/gene/?term=420439
ACTR5	protein_coding	chr20:3889665-3904576	+	3.32642	3.241	-0.037531317	0.7990396	0.870824858	ARP5 actin-related protein 5 homolog	http://www.ncbi.nlm.nih.gov/gene/?term=419169
ACTR6	protein_coding	chr1:47257903-47266894	+	55.1626	54.6605	-0.013191801	0.857119204	0.912672728	ARP6 actin-related protein 6 homolog	http://www.ncbi.nlm.nih.gov/gene/?term=395348
ACTR8	protein_coding	chr12:7235559-7244423	-	14.2416	14.1344	-0.010900595	0.901489911	0.944072964	ARP8 actin-related protein 8 homolog	http://www.ncbi.nlm.nih.gov/gene/?term=415994
ACVR1	protein_coding	chr7:36448665-36493593	-	26.4216	21.723	-0.282494477	7.02E-05	0.000346331	activin A receptor type 1	http://www.ncbi.nlm.nih.gov/gene/?term=395246
ACVR1B	protein_coding	chr33:10224-24826	-	9.34651	11.5852	0.309783284	0.010181138	0.028987747	activin A receptor type 1B	http://www.ncbi.nlm.nih.gov/gene/?term=768878
ACVR1C	protein_coding	chr7:36425303-36441474	-	0.298111	0.285893	-0.060374314	0.938651939	0.965419127	activin A receptor type 1C	http://www.ncbi.nlm.nih.gov/gene/?term=424325
ACVR2A	protein_coding	chr7:34687035-34744468	+	8.0002	6.19557	-0.368799049	0.000269401	0.00117123	activin A receptor type 2A	http://www.ncbi.nlm.nih.gov/gene/?term=396324
ACVRL1	protein_coding	chr33:25555-34159	-	48.6706	37.6566	-0.370147814	1.94E-07	1.47E-06	activin A receptor like type 1	http://www.ncbi.nlm.nih.gov/gene/?term=100857446
ACY1	protein_coding	chr12:3122776-3126982	-	1.25279	1.80218	0.524598511	0.188300442	0.313488587	aminoacylase 1	http://www.ncbi.nlm.nih.gov/gene/?term=100858836
ACYP1	protein_coding	chr5:38195151-38196110	-	9.1975	8.82055	-0.060373154	0.804659239	0.874225472	acylphosphatase 1	http://www.ncbi.nlm.nih.gov/gene/?term=423361
ACYP2	protein_coding	chr3:2881731-2928152	-	6.66943	7.38859	0.147735607	0.571257047	0.700090577	acylphosphatase 2	http://www.ncbi.nlm.nih.gov/gene/?term=421217
ADA	protein_coding	chr20:5501132-5513768	+	21.2004	18.2829	-0.213596559	0.019360903	0.050127633	adenosine deaminase	http://www.ncbi.nlm.nih.gov/gene/?term=419194
ADAL	protein_coding	chr10:6173200-6183113	+	6.29427	6.61734	0.072212341	0.622245486	0.743114577	adenosine deaminase like	http://www.ncbi.nlm.nih.gov/gene/?term=415391
ADAM10	protein_coding	chr10:6872425-6915023	+	82.9427	79.3002	-0.064790507	0.056792444	0.122619557	ADAM metallopeptidase domain 10	http://www.ncbi.nlm.nih.gov/gene/?term=374113
ADAM12	protein_coding	chr6:32619952-32801865	-	0.874864	1.0214	0.223417296	0.439838661	0.585334789	ADAM metallopeptidase domain 12	http://www.ncbi.nlm.nih.gov/gene/?term=425843
ADAM15	protein_coding	chr1:196180119-196199398	+	0.771187	0.947588	0.297179197	0.386578501	0.534650661	ADAM metallopeptidase domain 15	http://www.ncbi.nlm.nih.gov/gene/?term=419050
ADAM17	protein_coding	chr3:96629029-96661484	-	22.5385	22.5535	0.000959834	0.989726162	0.99312688	ADAM metallopeptidase domain 17	http://www.ncbi.nlm.nih.gov/gene/?term=421931
ADAM19	protein_coding	chr13:11323099-11349859	+	0.277542	0.228143	-0.28276772	0.729821241	0.825379728	ADAM metallopeptidase domain 19	http://www.ncbi.nlm.nih.gov/gene/?term=416244
ADAM22	protein_coding	chr2:20877961-21008934	+	0.168596	0.161686	-0.060375543	0.906438407	0.947556239	ADAM metallopeptidase domain 22	http://www.ncbi.nlm.nih.gov/gene/?term=420537
ADAM23	protein_coding	chr7:12499890-12568680	-	16.3053	8.7215	-0.902692797	8.75E-36	2.94E-34	ADAM metallopeptidase domain 23	http://www.ncbi.nlm.nih.gov/gene/?term=424099
ADAM28	protein_coding	chr22:1049689-1067966	-	1.6503	1.67715	0.023283417	0.926856075	0.960012732	ADAM metallopeptidase domain 28	http://www.ncbi.nlm.nih.gov/gene/?term=419529
ADAM33	protein_coding	chr4:90145866-90171579	-	35.8653	33.682	-0.090610892	0.104314541	0.199174805	ADAM metallopeptidase domain 33	http://www.ncbi.nlm.nih.gov/gene/?term=422948
ADAM5	protein_coding	chr6:31444682-31460912	+	0.894022	0.241139	-1.890445333	0.000160646	0.000736805	ADAM metallopeptidase domain 5, pseudogene	http://www.ncbi.nlm.nih.gov/gene/?term=423946
ADAM8	protein_coding	chr6:9361177-9373016	-	0.556137	0.69021	0.311595053	0.511292043	0.64880616	ADAM metallopeptidase domain 8	http://www.ncbi.nlm.nih.gov/gene/?term=423672
ADAM9	protein_coding	chr22:2453215-2473536	+	12.2696	13.0984	0.094302377	0.271318191	0.413197942	ADAM metallopeptidase domain 9	http://www.ncbi.nlm.nih.gov/gene/?term=426781
ADAMTS1	protein_coding	chr1:103026753-103033674	-	35.9394	12.54	-1.519028975	2.60E-103	1.19E-101	ADAM metallopeptidase with thrombospondin type 1 motif 1	http://www.ncbi.nlm.nih.gov/gene/?term=418479
ADAMTS12	protein_coding	chrZ:10138146-10308392	-	0.8706	0.548661	-0.666094991	0.014232206	0.038644615	ADAM metallopeptidase with thrombospondin type 1 motif 12	http://www.ncbi.nlm.nih.gov/gene/?term=427428
ADAMTS13	protein_coding	chr17:7381780-7400986	+	5.22877	2.81388	-0.893910806	2.58E-10	2.80E-09	ADAM metallopeptidase with thrombospondin type 1 motif 13	http://www.ncbi.nlm.nih.gov/gene/?term=417152
ADAMTS14	protein_coding	chr6:11545665-11564657	+	2.70985	3.01275	0.152867967	0.410965178	0.559154648	ADAM metallopeptidase with thrombospondin type 1 motif 14	http://www.ncbi.nlm.nih.gov/gene/?term=423712
ADAMTS15	protein_coding	chr24:1676096-1687831	+	1.86031	2.37875	0.354660606	0.082892669	0.166040211	ADAM metallopeptidase with thrombospondin type 1 motif, 15	http://www.ncbi.nlm.nih.gov/gene/?term=419733
ADAMTS17	protein_coding	chr10:17115084-17280782	-	0.364261	0.499046	0.454200264	0.203217278	0.332120249	ADAM metallopeptidase with thrombospondin type 1 motif 17	http://www.ncbi.nlm.nih.gov/gene/?term=415515
ADAMTS18	protein_coding	chr11:13993420-14063412	-	0.0537647	0.0515612	-0.060373421	0.954219152	0.968426357	ADAM metallopeptidase with thrombospondin type 1 motif 18	http://www.ncbi.nlm.nih.gov/gene/?term=100858277
ADAMTS19	protein_coding	chrZ:45323739-45485345	-	0.404097	0.285553	-0.5009431	0.327253171	0.474695059	ADAM metallopeptidase with thrombospondin type 1 motif, 19	http://www.ncbi.nlm.nih.gov/gene/?term=415600
ADAMTS2	protein_coding	chr13:13662874-13829650	+	3.33377	2.16277	-0.624274325	0.001229527	0.004554062	ADAM metallopeptidase with thrombospondin type 1 motif 2	http://www.ncbi.nlm.nih.gov/gene/?term=416291
ADAMTS20	protein_coding	chr1:29921578-30007987	-	0.0903633	0.0541624	-0.73844529	0.379357095	0.527419394	ADAM metallopeptidase with thrombospondin type 1 motif 20	http://www.ncbi.nlm.nih.gov/gene/?term=417794
ADAMTS3	protein_coding	chr4:50805360-50937372	-	33.3715	20.5294	-0.700925072	5.95E-57	2.39E-55	ADAM metallopeptidase with thrombospondin type 1 motif 3	http://www.ncbi.nlm.nih.gov/gene/?term=428760
ADAMTS5	protein_coding	chr1:103060976-103107734	-	2.15602	1.2512	-0.785058143	2.18E-06	1.40E-05	ADAM metallopeptidase with thrombospondin type 1 motif 5	http://www.ncbi.nlm.nih.gov/gene/?term=427971
ADAMTS6	protein_coding	chrZ:20365255-20524821	-	0.265669	0.0764343	-1.797337794	0.004246561	0.013525433	ADAM metallopeptidase with thrombospondin type 1 motif 6	http://www.ncbi.nlm.nih.gov/gene/?term=427160
ADAMTS7	protein_coding	chr10:19701341-19752895	+	2.13815	1.51494	-0.497102411	0.000218361	0.000969745	ADAM metallopeptidase with thrombospondin type 1 motif 7	http://www.ncbi.nlm.nih.gov/gene/?term=415570
ADAMTS8	protein_coding	chr24:1654916-1675724	-	1.58578	0.576563	-1.459642473	3.68E-14	5.50E-13	ADAM metallopeptidase with thrombospondin type 1 motif, 8	http://www.ncbi.nlm.nih.gov/gene/?term=769222
ADAMTS9	protein_coding	chr12:13755861-13821060	-	8.89958	6.61625	-0.427723503	9.79E-08	7.75E-07	ADAM metallopeptidase with thrombospondin type 1 motif 9	http://www.ncbi.nlm.nih.gov/gene/?term=416080
ADAMTSL1	protein_coding	chrZ:33118061-33550669	+	0.020433	0.0685844	1.746979425	0.124884519	0.228853618	ADAMTS like 1	http://www.ncbi.nlm.nih.gov/gene/?term=431603
ADAMTSL2	protein_coding	chr17:7446325-7468530	+	5.36668	6.83395	0.348689826	0.000483719	0.001979521	ADAMTS like 2	http://www.ncbi.nlm.nih.gov/gene/?term=417147
ADAMTSL2L	protein_coding	chr8:6103749-6117666	+	1.74661	1.98909	0.18755105	0.446246207	0.59106336	ADAMTS-like protein 2-like	http://www.ncbi.nlm.nih.gov/gene/?term=424420
ADAMTSL3	protein_coding	chr10:11478738-11657198	+	0.469985	0.423407	-0.150569592	0.676508073	0.787755654	ADAMTS like 3	http://www.ncbi.nlm.nih.gov/gene/?term=415465
ADAMTSL5	protein_coding	chr28:3256758-3261493	-	0.638238	0.459061	-0.475408636	0.46098749	0.606886841	ADAMTS like 5	http://www.ncbi.nlm.nih.gov/gene/?term=427264
ADAP1	protein_coding	chr14:2186721-2225991	-	8.95757	16.84	0.910712821	0	0	ArfGAP with dual PH domains 1	http://www.ncbi.nlm.nih.gov/gene/?term=416451
ADAP2	protein_coding	chr18:6713432-6721058	+	11.7266	15.8121	0.431244204	0.000179364	0.000813186	ArfGAP with dual PH domains 2	http://www.ncbi.nlm.nih.gov/gene/?term=417409
ADAR	protein_coding	chr25:1735473-1747289	-	20.7428	21.2145	0.032440025	0.625567641	0.74613511	adenosine deaminase, RNA specific	http://www.ncbi.nlm.nih.gov/gene/?term=769675
ADARB1	protein_coding	chr7:7251146-7327584	+	10.8491	7.4912	-0.534306622	3.42E-09	3.33E-08	adenosine deaminase, RNA specific B1	http://www.ncbi.nlm.nih.gov/gene/?term=374087
ADARB2	protein_coding	chr2:10501828-10799604	-	0.0588959	0.0941368	0.676591607	0.549883779	0.682475459	adenosine deaminase, RNA specific B2 (inactive)	http://www.ncbi.nlm.nih.gov/gene/?term=420461
ADAT1	protein_coding	chr11:20121004-20145653	+	12.7666	10.4538	-0.288346894	9.89E-05	0.000473481	adenosine deaminase, tRNA specific 1	http://www.ncbi.nlm.nih.gov/gene/?term=415886
ADAT2	protein_coding	chr3:52619273-52628805	+	22.5786	20.3184	-0.152169234	0.375011885	0.525258522	adenosine deaminase, tRNA specific 2	http://www.ncbi.nlm.nih.gov/gene/?term=421670
ADCK1	protein_coding	chr5:39421739-39503139	+	3.79931	3.38126	-0.168176476	0.365742929	0.514596809	aarF domain containing kinase 1	http://www.ncbi.nlm.nih.gov/gene/?term=423382
ADCK2	protein_coding	chr1:56947525-56958552	+	6.31865	6.17773	-0.032539536	0.841197615	0.90107551	aarF domain containing kinase 2	http://www.ncbi.nlm.nih.gov/gene/?term=418116
ADCK3	protein_coding	chr3:12445300-12477144	-	10.6736	11.9368	0.161369281	0.142974495	0.25384717	coenzyme Q8A	http://www.ncbi.nlm.nih.gov/gene/?term=416745
ADCY1	protein_coding	chr2:54881126-55055087	+	0.197898	0.293308	0.567659389	0.316578694	0.462277506	adenylate cyclase 1	http://www.ncbi.nlm.nih.gov/gene/?term=420788
ADCY2	protein_coding	chr2:79497671-79702706	-	0.252634	0.207668	-0.282769888	0.621582635	0.742375312	adenylate cyclase 2	http://www.ncbi.nlm.nih.gov/gene/?term=420935
ADCY3	protein_coding	chr3:105889920-105903214	+	1.3231	1.03817	-0.349879401	0.227876316	0.36327238	adenylate cyclase 3	http://www.ncbi.nlm.nih.gov/gene/?term=422013
ADCY5	protein_coding	chr7:27099958-27295391	-	6.46547	3.86023	-0.74406844	2.08E-07	1.57E-06	adenylate cyclase 5	http://www.ncbi.nlm.nih.gov/gene/?term=395340
ADCY7	protein_coding	chr11:6646145-6705033	-	29.453	29.3545	-0.004832907	0.916662165	0.95423906	adenylate cyclase 7	http://www.ncbi.nlm.nih.gov/gene/?term=415732
ADCY8	protein_coding	chr2:140988734-141107008	-	0.365196	0.134703	-1.438888982	0.051611592	0.113296675	adenylate cyclase 8	http://www.ncbi.nlm.nih.gov/gene/?term=420328
ADCY9	protein_coding	chr14:12638730-12700330	-	9.0275	7.17972	-0.330398933	6.99E-05	0.00034521	adenylate cyclase 9	http://www.ncbi.nlm.nih.gov/gene/?term=395339
ADCYAP1R1	protein_coding	chr2:1360116-1489807	+	0.0656886	0.0472473	-0.475411131	0.681260816	0.788767126	ADCYAP receptor type I	http://www.ncbi.nlm.nih.gov/gene/?term=420386
ADD1	protein_coding	chr4:82871394-82928649	-	43.6933	46.1118	0.077723912	0.082823542	0.165921367	adducin 1	http://www.ncbi.nlm.nih.gov/gene/?term=422882
ADD2	protein_coding	chr22:3523097-3545304	+	0.901028	0.987543	0.132271629	0.696506418	0.801618925	adducin 2	http://www.ncbi.nlm.nih.gov/gene/?term=107054985
ADD3	protein_coding	chr6:25742120-25829649	+	60.8103	50.7737	-0.26023431	3.16E-10	3.40E-09	adducin 3 (gamma)	http://www.ncbi.nlm.nih.gov/gene/?term=373892
ADGB	protein_coding	chr3:47034995-47109204	+	0.27361	0.181659	-0.590888116	0.350174616	0.497463528	androglobin	http://www.ncbi.nlm.nih.gov/gene/?term=421618
ADGRD1	protein_coding	chr15:3062231-3191688	-	0.70025	0.140557	-2.316714774	5.74E-07	4.07E-06	adhesion G protein-coupled receptor D1	http://www.ncbi.nlm.nih.gov/gene/?term=416803
ADGRD2	protein_coding	chr17:9888037-9914490	+	2.53702	1.96381	-0.369479538	0.04246092	0.096979916	adhesion G protein-coupled receptor D2	http://www.ncbi.nlm.nih.gov/gene/?term=100858563
ADGRF4	protein_coding	chr3:110537332-110553979	+	0.0646646	0.0620144	-0.060372885	0.954219152	0.968426357	adhesion G protein-coupled receptor F4	http://www.ncbi.nlm.nih.gov/gene/?term=107053171
ADGRF5	protein_coding	chr3:110350945-110383271	-	6.93036	3.98181	-0.799505914	3.70E-13	5.06E-12	adhesion G protein-coupled receptor F5	http://www.ncbi.nlm.nih.gov/gene/?term=101750527
ADGRG3	protein_coding	chr11:573401-577686	-	1.07905	1.32457	0.295762372	0.447868603	0.592848797	adhesion G protein-coupled receptor G3	http://www.ncbi.nlm.nih.gov/gene/?term=415632
ADGRL4	protein_coding	chr8:18585545-18660941	+	14.8511	12.0057	-0.30685027	0.00031774	0.001357345	adhesion G protein-coupled receptor L4	http://www.ncbi.nlm.nih.gov/gene/?term=424546
ADGRV1	protein_coding	chrZ:59415259-59675689	-	0.0440489	0.095048	1.109550278	0.066849363	0.139910357	adhesion G protein-coupled receptor V1	http://www.ncbi.nlm.nih.gov/gene/?term=431566
ADH1C	protein_coding	chr4:60372986-60383328	-	0.544266	0.854116	0.650120105	0.243987796	0.381947142	alcohol dehydrogenase 1C (class I), gamma polypeptide	http://www.ncbi.nlm.nih.gov/gene/?term=771920
ADH5	protein_coding	chr4:60334648-60342266	-	89.7576	84.5608	-0.086045075	0.157103348	0.27328274	alcohol dehydrogenase 5 (class III), chi polypeptide	http://www.ncbi.nlm.nih.gov/gene/?term=422705
ADHFE1	protein_coding	chr2:115489614-115505350	+	3.15912	2.52471	-0.323405057	0.219626147	0.35291032	alcohol dehydrogenase, iron containing 1	http://www.ncbi.nlm.nih.gov/gene/?term=426446
ADI1	protein_coding	chr3:94073549-94080731	-	27.8241	22.1751	-0.327394412	0.00022408	0.00099436	acireductone dioxygenase 1	http://www.ncbi.nlm.nih.gov/gene/?term=421918
ADIPOQ	protein_coding	chr9:5223105-5227905	-	9.06865	22.5779	1.3159516	0	0	adiponectin, C1Q and collagen domain containing	http://www.ncbi.nlm.nih.gov/gene/?term=404536
ADIPOR1	protein_coding	chr26:1096476-1102994	+	21.2494	25.4862	0.262294177	0.00727759	0.021679181	adiponectin receptor 1	http://www.ncbi.nlm.nih.gov/gene/?term=421148
ADIPOR2	protein_coding	chr1:60997447-61039866	+	46.3074	47.1413	0.025748787	0.59086745	0.717736149	adiponectin receptor 2	http://www.ncbi.nlm.nih.gov/gene/?term=418155
ADK	protein_coding	chr6:15087305-15373669	-	5.34799	5.48122	0.035500274	0.644749338	0.762357018	adenosine kinase	http://www.ncbi.nlm.nih.gov/gene/?term=423735
ADM	protein_coding	chr5:8981789-8984466	-	8.85325	10.3523	0.225672265	0.216583659	0.349321339	adrenomedullin	http://www.ncbi.nlm.nih.gov/gene/?term=423042
ADMP	protein_coding	chr28:885915-888150	-	0.152123	0.437666	1.524592017	0.201172828	0.329510237	anti-dorsalizing morphogenetic protein	http://www.ncbi.nlm.nih.gov/gene/?term=395622
ADNP	protein_coding	chr20:13620730-13646260	+	33.0655	29.6434	-0.157615788	4.01E-06	2.47E-05	activity dependent neuroprotector homeobox	http://www.ncbi.nlm.nih.gov/gene/?term=419350
ADNP2	protein_coding	chr2:56225042-56243623	-	20.9046	15.6949	-0.413524602	4.01E-08	3.35E-07	ADNP homeobox 2	http://www.ncbi.nlm.nih.gov/gene/?term=420805
ADO	protein_coding	chr6:8086683-8090947	-	9.77479	8.77172	-0.156205947	0.137387857	0.247114317	2-aminoethanethiol dioxygenase	http://www.ncbi.nlm.nih.gov/gene/?term=107053634
ADORA1	protein_coding	chr26:981821-998840	+	0.246087	0.177001	-0.475410936	0.681260816	0.788767126	adenosine A1 receptor	http://www.ncbi.nlm.nih.gov/gene/?term=374212
ADORA2A	protein_coding	chr15:8521692-8553410	-	23.4968	14.8847	-0.658634147	4.37E-40	1.55E-38	adenosine A2a receptor	http://www.ncbi.nlm.nih.gov/gene/?term=427705
ADORA2B	protein_coding	chr19:6439745-6447982	+	3.59191	2.2496	-0.675082702	0.038285412	0.089015555	adenosine A2b receptor	http://www.ncbi.nlm.nih.gov/gene/?term=395971
ADORA3	protein_coding	chr26:3223603-3225944	-	5.74241	4.25002	-0.43418671	0.056197957	0.121475369	adenosine A3 receptor	http://www.ncbi.nlm.nih.gov/gene/?term=373956
ADPGK	protein_coding	chr10:1649712-1661593	-	23.0691	24.1727	0.067416905	0.357481339	0.506145526	ADP dependent glucokinase	http://www.ncbi.nlm.nih.gov/gene/?term=415317
ADPRH	protein_coding	chr1:92237349-92247867	-	18.2078	17.3288	-0.071384863	0.288813126	0.434643867	ADP-ribosylarginine hydrolase	http://www.ncbi.nlm.nih.gov/gene/?term=418452
ADPRHL	protein_coding	chrUn_Scaffold1009:20358-24261	+	3.68647	1.51516	-1.282769867	0.001065719	0.004023885	ADP-ribosylarginine hydrolase-like	http://www.ncbi.nlm.nih.gov/gene/?term=426545
ADPRHL1	protein_coding	chr1:137410833-137440941	+	0.169672	0.0443776	-1.934844953	0.028738157	0.070018254	ADP-ribosylhydrolase like 1	http://www.ncbi.nlm.nih.gov/gene/?term=418741
ADPRHL2	protein_coding	chr23:4155703-4160470	-	17.468	15.6749	-0.156258197	0.109565877	0.207239176	ADP-ribosylhydrolase like 2	http://www.ncbi.nlm.nih.gov/gene/?term=419626
ADPRM	protein_coding	chr18:717641-721185	+	12.0718	10.205	-0.242364627	0.058602612	0.125870028	ADP-ribose/CDP-alcohol diphosphatase, manganese dependent	http://www.ncbi.nlm.nih.gov/gene/?term=768578
ADRA1B	protein_coding	chr13:7991924-8009136	-	5.28111	2.81185	-0.909321557	2.46E-21	6.06E-20	adrenoceptor alpha 1B	http://www.ncbi.nlm.nih.gov/gene/?term=373890
ADRA1D	protein_coding	chr4:88910436-88950365	+	0.796582	0.176293	-2.175847689	4.74E-06	2.89E-05	adrenoceptor alpha 1D	http://www.ncbi.nlm.nih.gov/gene/?term=422933
ADRA2A	protein_coding	chr6:26252178-26255673	+	1.7167	0.0881967	-4.282769458	1.99E-14	3.03E-13	adrenoceptor alpha 2A	http://www.ncbi.nlm.nih.gov/gene/?term=428980
ADRA2B	protein_coding	chr13:10120368-10122155	+	0.20891	0.200348	-0.060373444	0.954219152	0.968426357	adrenoceptor alpha 2B	http://www.ncbi.nlm.nih.gov/gene/?term=101751513
ADRA2C	protein_coding	chr4:82141157-82154008	-	0.491992	0.167939	-1.550697555	7.21E-06	4.26E-05	adrenoceptor alpha 2C	http://www.ncbi.nlm.nih.gov/gene/?term=428799
ADRA2L1	protein_coding	chrUn_Scaffold503:66678-71971	-	13.2619	9.45288	-0.488461636	0.000931467	0.003569679	ELMO domain containing 3	http://www.ncbi.nlm.nih.gov/gene/?term=426044
ADRB1	protein_coding	chr6:27679095-27691084	+	0.387353	0.12073	-1.6818647	9.47E-05	0.000455793	adrenoceptor beta 1	http://www.ncbi.nlm.nih.gov/gene/?term=101750705
ADRB2	protein_coding	chr13:8625987-8651373	-	8.28755	9.39082	0.180305469	0.091892545	0.180398229	adrenoceptor beta 2	http://www.ncbi.nlm.nih.gov/gene/?term=427623
ADRBK1	protein_coding	chrWrandom_Scaffold356:37513-43070	-	30.4535	28.6639	-0.08737313	0.225017288	0.359357633	G protein-coupled receptor kinase 2	http://www.ncbi.nlm.nih.gov/gene/?term=426000
ADRBK2	protein_coding	chr15:7052746-7097997	+	59.3144	54.3377	-0.126428896	0.000116061	0.000548812	G protein-coupled receptor kinase 3	http://www.ncbi.nlm.nih.gov/gene/?term=416904
ADRM1	protein_coding	chr20:8015967-8022257	+	64.7765	65.2362	0.010202229	0.891765015	0.937948077	adhesion regulating molecule 1	http://www.ncbi.nlm.nih.gov/gene/?term=395365
ADSL	protein_coding	chr1:50125300-50140892	-	67.8962	69.4726	0.033113259	0.611168425	0.734390663	adenylosuccinate lyase	http://www.ncbi.nlm.nih.gov/gene/?term=396540
ADSS	protein_coding	chr3:34875559-34908206	+	49.1332	45.5156	-0.110337105	0.076971714	0.156983371	adenylosuccinate synthase	http://www.ncbi.nlm.nih.gov/gene/?term=428579
ADSSL1	protein_coding	chr5:51626433-51651715	+	27.2509	16.0042	-0.767853315	4.14E-29	1.24E-27	adenylosuccinate synthase like 1	http://www.ncbi.nlm.nih.gov/gene/?term=776127
ADTRP	protein_coding	chr2:63095465-63126235	+	3.19232	0.918447	-1.797336899	5.47E-08	4.50E-07	androgen dependent TFPI regulating protein	http://www.ncbi.nlm.nih.gov/gene/?term=771464
AEBP1	protein_coding	chr22:4717021-4728472	-	9.61122	5.69141	-0.755933458	2.17E-09	2.16E-08	AE binding protein 1	http://www.ncbi.nlm.nih.gov/gene/?term=100859431
AEBP2	protein_coding	chr1:64589588-64639390	+	15.0117	15.3123	0.028603636	0.750700541	0.840784128	AE binding protein 2	http://www.ncbi.nlm.nih.gov/gene/?term=418184
AEN	protein_coding	chr10:13131452-13134038	-	6.1025	6.57573	0.107750673	0.610760848	0.734149368	apoptosis enhancing nuclease	http://www.ncbi.nlm.nih.gov/gene/?term=415496
AES	protein_coding	chr28:1233724-1240741	-	60.9871	74.9741	0.297888183	3.48E-06	2.17E-05	amino-terminal enhancer of split	http://www.ncbi.nlm.nih.gov/gene/?term=100858542
AFAP1	protein_coding	chr4:81124238-81182713	-	6.87786	5.1302	-0.42294468	0.007482559	0.022219422	actin filament associated protein 1	http://www.ncbi.nlm.nih.gov/gene/?term=374034
AFAP1L1	protein_coding	chr13:8523697-8542074	-	5.7326	4.72798	-0.277965684	0.063640278	0.134675041	actin filament associated protein 1 like 1	http://www.ncbi.nlm.nih.gov/gene/?term=427621
AFAP1L2	protein_coding	chr6:27777109-27832840	-	21.4694	11.5183	-0.89835407	1.11E-32	3.51E-31	actin filament associated protein 1 like 2	http://www.ncbi.nlm.nih.gov/gene/?term=423908
AFF1	protein_coding	chr4:46061967-46121228	-	3.96813	4.74939	0.259282938	0.032677172	0.0780217	AF4/FMR2 family member 1	http://www.ncbi.nlm.nih.gov/gene/?term=422590
AFF2	protein_coding	chr4:18250798-18433604	-	11.454	13.6864	0.256891509	1.64E-06	1.07E-05	AF4/FMR2 family member 2	http://www.ncbi.nlm.nih.gov/gene/?term=422394
AFF3	protein_coding	chr1:132704788-133045519	-	0.0383054	0.0293884	-0.38230097	0.702949261	0.804846064	AF4/FMR2 family member 3	http://www.ncbi.nlm.nih.gov/gene/?term=418705
AFF4	protein_coding	chr13:17167358-17217299	-	18.3703	17.856	-0.040966255	0.405766927	0.553986827	AF4/FMR2 family member 4	http://www.ncbi.nlm.nih.gov/gene/?term=416337
AFG3L2	protein_coding	chr2:97433372-97457139	+	36.6498	29.3744	-0.319245942	6.32E-07	4.43E-06	AFG3 like matrix AAA peptidase subunit 2	http://www.ncbi.nlm.nih.gov/gene/?term=421036
AFMID	protein_coding	chr18:9950197-9953685	-	27.9518	25.1308	-0.153484593	0.13098007	0.23765832	arylformamidase	http://www.ncbi.nlm.nih.gov/gene/?term=769005
AFTPH	protein_coding	chr3:9767405-9811485	+	24.5583	22.3386	-0.136671924	0.048121167	0.106979436	aftiphilin	http://www.ncbi.nlm.nih.gov/gene/?term=421277
AGA	protein_coding	chr4:42504432-42516362	+	24.9652	23.4091	-0.092848996	0.273759837	0.416093335	aspartylglucosaminidase	http://www.ncbi.nlm.nih.gov/gene/?term=422558
AGAP1	protein_coding	chr7:5196835-5492676	-	6.63244	6.93582	0.064526739	0.37300703	0.523099278	ArfGAP with GTPase domain, ankyrin repeat and PH domain 1	http://www.ncbi.nlm.nih.gov/gene/?term=424024
AGAP3	protein_coding	chr2:188968-267596	-	2.61448	1.80964	-0.53082131	0.010240565	0.029142254	ArfGAP with GTPase domain, ankyrin repeat and PH domain 3	http://www.ncbi.nlm.nih.gov/gene/?term=768507
AGBL1	protein_coding	chr10:13623118-13914436	-	0.109731	0.438475	1.998523431	0.000816476	0.003168988	ATP/GTP binding protein like 1	http://www.ncbi.nlm.nih.gov/gene/?term=427507
AGBL2	protein_coding	chr5:367987-371674	+	0.195639	0.112572	-0.797345965	0.467466214	0.61081098	ATP/GTP binding protein like 2	http://www.ncbi.nlm.nih.gov/gene/?term=426630
AGBL3	protein_coding	chr1:47952202-47976732	-	0.0432141	0.103607	1.261547459	0.317409812	0.462277506	ATP/GTP binding protein like 3	http://www.ncbi.nlm.nih.gov/gene/?term=769745
AGBL4	protein_coding	chr8:22771834-23612118	-	2.7367	1.76247	-0.634838593	0.000992237	0.003780991	ATP/GTP binding protein like 4	http://www.ncbi.nlm.nih.gov/gene/?term=772083
AGBL5	protein_coding	chr3:104932151-104940628	+	7.28102	7.39538	0.022483708	0.874986311	0.92599301	ATP/GTP binding protein like 5	http://www.ncbi.nlm.nih.gov/gene/?term=770678
AGFG1	protein_coding	chr9:9475361-9510955	+	52.569	42.4995	-0.306766423	2.19E-07	1.65E-06	ArfGAP with FG repeats 1	http://www.ncbi.nlm.nih.gov/gene/?term=424793
AGGF1	protein_coding	chrZ:23311413-23332661	-	11.0561	16.2852	0.558718868	7.01E-09	6.52E-08	angiogenic factor with G-patch and FHA domains 1	http://www.ncbi.nlm.nih.gov/gene/?term=416364
AGK	protein_coding	chr1:57332260-57365118	+	9.85845	9.51541	-0.051095015	0.657948749	0.773482504	acylglycerol kinase	http://www.ncbi.nlm.nih.gov/gene/?term=418121
AGL	protein_coding	chr8:12054550-12090460	-	15.7054	14.2181	-0.143532	0.029723181	0.071962727	amylo-alpha-1, 6-glucosidase, 4-alpha-glucanotransferase	http://www.ncbi.nlm.nih.gov/gene/?term=424474
AGMAT	protein_coding	chr21:4904670-4907956	+	0.896827	0.60205	-0.574946406	0.254841712	0.395176135	agmatinase	http://www.ncbi.nlm.nih.gov/gene/?term=373942
AGO1	protein_coding	chr23:4198719-4221506	-	10.7348	9.57048	-0.165632124	0.03931767	0.090953658	argonaute 1, RISC catalytic component	http://www.ncbi.nlm.nih.gov/gene/?term=428222
AGO3	protein_coding	chr23:4166634-4196516	-	11.7411	11.3426	-0.049816199	0.36625582	0.515252582	argonaute 3, RISC catalytic component	http://www.ncbi.nlm.nih.gov/gene/?term=419628
AGO4	protein_coding	chr23:4226397-4237813	-	43.4727	37.3871	-0.217569131	7.60E-05	0.000372288	argonaute 4, RISC catalytic component	http://www.ncbi.nlm.nih.gov/gene/?term=419629
AGPAT2	protein_coding	chr17:8222082-8230078	+	10.6971	9.83765	-0.120834099	0.337034283	0.484605952	1-acylglycerol-3-phosphate O-acyltransferase 2	http://www.ncbi.nlm.nih.gov/gene/?term=772114
AGPAT3	protein_coding	chr1:110162758-110258655	+	5.37958	7.6164	0.501615707	2.72E-08	2.33E-07	1-acylglycerol-3-phosphate O-acyltransferase 3	http://www.ncbi.nlm.nih.gov/gene/?term=418550
AGPAT4	protein_coding	chr3:45311361-45382160	+	9.91918	9.93194	0.001854685	0.987224857	0.991615646	1-acylglycerol-3-phosphate O-acyltransferase 4	http://www.ncbi.nlm.nih.gov/gene/?term=421578
AGPAT5	protein_coding	chr3:88824455-88881205	-	18.0767	17.4482	-0.051053118	0.532900522	0.668662052	1-acylglycerol-3-phosphate O-acyltransferase 5	http://www.ncbi.nlm.nih.gov/gene/?term=421898
AGPAT6	protein_coding	chr22:2627769-2636682	+	16.6097	16.5521	-0.00501175	0.958876188	0.971204023	glycerol-3-phosphate acyltransferase 4	http://www.ncbi.nlm.nih.gov/gene/?term=426788
AGPAT9	protein_coding	chr4:46825116-46842750	+	11.5377	9.66228	-0.255920091	0.041031037	0.094260641	glycerol-3-phosphate acyltransferase 3	http://www.ncbi.nlm.nih.gov/gene/?term=422610
AGPS	protein_coding	chr7:15780360-15855955	-	20.9784	20.1373	-0.059034389	0.341669639	0.489470608	alkylglycerone phosphate synthase	http://www.ncbi.nlm.nih.gov/gene/?term=424135
AGR3	protein_coding	chr2:28653716-28664156	-	1.27645	0.342759	-1.896870574	0.000868554	0.003353446	anterior gradient 3, protein disulphide isomerase family member	http://www.ncbi.nlm.nih.gov/gene/?term=420597
AGRN	protein_coding	chr21:2702505-2766159	-	17.1652	12.2975	-0.481121612	2.04E-19	4.74E-18	agrin	http://www.ncbi.nlm.nih.gov/gene/?term=396538
AGRP	protein_coding	chr11:1457403-1458995	-	1.72162	1.44468	-0.253016775	0.738586579	0.831904474	agouti related neuropeptide	http://www.ncbi.nlm.nih.gov/gene/?term=427535
AGTPBP1	protein_coding	chrZ:40665318-40727334	-	1.71985	2.09919	0.287550009	0.100914937	0.193775899	ATP/GTP binding protein 1	http://www.ncbi.nlm.nih.gov/gene/?term=427460
AGTR1	protein_coding	chr9:12398391-12431229	+	0.353033	0.0967328	-1.867725982	0.015026306	0.040482834	angiotensin II receptor type 1	http://www.ncbi.nlm.nih.gov/gene/?term=396065
AGTR2	protein_coding	chr4:3017460-3034645	+	0.299527	0.0383002	-2.967262226	0.000970311	0.003702441	angiotensin II receptor type 2	http://www.ncbi.nlm.nih.gov/gene/?term=428708
AGTRAP	protein_coding	chr21:5633159-5636482	-	11.6545	15.3074	0.393342147	0.160536846	0.276732454	angiotensin II receptor associated protein	http://www.ncbi.nlm.nih.gov/gene/?term=419491
AGXT2	protein_coding	chrZ:10583457-10596941	-	1.94656	2.536	0.381627931	0.144360851	0.255829808	alanine--glyoxylate aminotransferase 2	http://www.ncbi.nlm.nih.gov/gene/?term=431666
AGXT2L2	protein_coding	chr13:14287106-14305269	+	10.407	8.77071	-0.246788706	0.000978849	0.003733337	5-phosphohydroxy-L-lysine phospho-lyase	http://www.ncbi.nlm.nih.gov/gene/?term=416374
AHCTF1	protein_coding	chr3:33860505-33913598	+	18.1945	17.142	-0.085966963	0.113453759	0.212223055	AT-hook containing transcription factor 1	http://www.ncbi.nlm.nih.gov/gene/?term=421484
AHCY	protein_coding	chr20:1594054-1618084	+	63.6765	44.4	-0.520201363	3.44E-18	7.58E-17	adenosylhomocysteinase	http://www.ncbi.nlm.nih.gov/gene/?term=419146
AHCYL1	protein_coding	chr26:1286834-1307456	+	19.6373	15.7861	-0.314941789	0.000257732	0.001122803	adenosylhomocysteinase like 1	http://www.ncbi.nlm.nih.gov/gene/?term=419803
AHCYL2	protein_coding	chr1:713454-757799	+	6.93381	7.53457	0.119876875	0.326974552	0.474578542	adenosylhomocysteinase like 2	http://www.ncbi.nlm.nih.gov/gene/?term=416675
AHDC1	protein_coding	chr23:2021854-2027630	-	6.59483	5.75817	-0.195725088	0.086290428	0.171346691	AT hook, DNA binding motif, containing 1	http://www.ncbi.nlm.nih.gov/gene/?term=100859023
AHI1	protein_coding	chr3:55756834-55845176	+	2.35978	1.58858	-0.57091462	4.34E-05	0.000223958	Abelson helper integration site 1	http://www.ncbi.nlm.nih.gov/gene/?term=421693
AHNAK2	protein_coding	chr5:51886369-51945719	-	0.561445	0.288447	-0.960838442	2.08E-05	0.000113348	AHNAK nucleoprotein 2	http://www.ncbi.nlm.nih.gov/gene/?term=100859120
AHR	protein_coding	chr2:28818151-28878615	+	10.2698	11.3826	0.148422048	0.126966899	0.231642109	aryl hydrocarbon receptor	http://www.ncbi.nlm.nih.gov/gene/?term=373907
AHRR	protein_coding	chr2:89273920-89363848	-	0.131862	0.147534	0.162018601	0.784031242	0.858652605	aryl-hydrocarbon receptor repressor	http://www.ncbi.nlm.nih.gov/gene/?term=420989
AHSA1	protein_coding	chr5:39275308-39280781	+	66.0435	67.8553	0.039044927	0.576662423	0.705031624	activator of Hsp90 ATPase activity 1	http://www.ncbi.nlm.nih.gov/gene/?term=423378
AHSA2	protein_coding	chr3:2192642-2200900	+	55.1924	51.2299	-0.107483546	0.098939887	0.191032613	AHA1, activator of heat shock 90kDa protein ATPase homolog 2 (yeast)	http://www.ncbi.nlm.nih.gov/gene/?term=421194
AICDA	protein_coding	chr1:75956434-75960413	-	5.13472	18.0557	1.814096841	2.09E-14	3.18E-13	activation induced cytidine deaminase	http://www.ncbi.nlm.nih.gov/gene/?term=418257
AIDA	protein_coding	chr3:18015373-18040289	+	10.5301	8.47061	-0.313981365	0.004842389	0.015183337	axin interactor, dorsalization associated	http://www.ncbi.nlm.nih.gov/gene/?term=421335
AIFM1	protein_coding	chr4:1591047-1602751	+	49.8558	44.604	-0.160588257	0.019648075	0.050739197	apoptosis inducing factor, mitochondria associated 1	http://www.ncbi.nlm.nih.gov/gene/?term=428688
AIFM2	protein_coding	chr6:11988582-11993839	+	5.34774	5.23218	-0.031517151	0.875856259	0.926624192	apoptosis inducing factor, mitochondria associated 2	http://www.ncbi.nlm.nih.gov/gene/?term=423720
AIG1	protein_coding	chr3:52657461-52778418	-	3.27493	4.87038	0.57257027	0.009646595	0.027692381	androgen induced 1	http://www.ncbi.nlm.nih.gov/gene/?term=421671
AIM1	protein_coding	chr3:68294061-68390274	-	0.725251	4.15867	2.519569924	0	0	absent in melanoma 1	http://www.ncbi.nlm.nih.gov/gene/?term=421783
AIMP1	protein_coding	chr4:38677746-38708727	-	54.21	49.5126	-0.130763297	0.106062576	0.202056901	aminoacyl tRNA synthetase complex interacting multifunctional protein 1	http://www.ncbi.nlm.nih.gov/gene/?term=422533
AIMP2	protein_coding	chr14:976630-979051	-	46.1831	40.1828	-0.200786919	0.032399285	0.077456471	aminoacyl tRNA synthetase complex interacting multifunctional protein 2	http://www.ncbi.nlm.nih.gov/gene/?term=769030
AIP	protein_coding	chr5:394308-396143	-	21.8478	18.4519	-0.243718634	0.071299712	0.147565314	aryl hydrocarbon receptor interacting protein	http://www.ncbi.nlm.nih.gov/gene/?term=395123
AIPL1	protein_coding	chr4:2065764-2071343	+	0.580697	0.309388	-0.90836834	0.264981668	0.404967924	aryl hydrocarbon receptor interacting protein like 1	http://www.ncbi.nlm.nih.gov/gene/?term=769785
AJAP1	protein_coding	chr21:786535-825270	-	0.0918258	0.0489235	-0.908371942	0.264981668	0.404967924	adherens junctions associated protein 1	http://www.ncbi.nlm.nih.gov/gene/?term=770310
AK1	protein_coding	chr17:5414002-5418844	+	11.5179	22.5124	0.966842166	7.37E-09	6.84E-08	adenylate kinase 1	http://www.ncbi.nlm.nih.gov/gene/?term=396002
AK2	protein_coding	chr23:5337092-5343878	-	27.2647	24.8711	-0.132563965	0.056730561	0.122501561	adenylate kinase 2	http://www.ncbi.nlm.nih.gov/gene/?term=428227
AK3	protein_coding	chrZ:27456860-27469784	-	17.0992	12.0871	-0.500460682	0.000915709	0.003518666	adenylate kinase 3	http://www.ncbi.nlm.nih.gov/gene/?term=426534
AK4	protein_coding	chr8:28363800-28374379	+	6.66408	5.34449	-0.318353435	0.051176553	0.112652338	adenylate kinase 4	http://www.ncbi.nlm.nih.gov/gene/?term=424697
AK6	protein_coding	chrZ:64160615-64164655	-	8.31774	16.3968	0.979150792	0	0	adenylate kinase 6	http://www.ncbi.nlm.nih.gov/gene/?term=425215
AKAP1	protein_coding	chr19:8995471-9018672	-	33.0363	31.0913	-0.087541176	0.11773337	0.218754698	A-kinase anchoring protein 1	http://www.ncbi.nlm.nih.gov/gene/?term=417668
AKAP10	protein_coding	chr19:6773507-6791983	+	29.47	28.237	-0.061660241	0.311397279	0.457374879	A-kinase anchoring protein 10	http://www.ncbi.nlm.nih.gov/gene/?term=417612
AKAP11	protein_coding	chr1:166391634-166432115	+	10.2459	9.10227	-0.17074843	0.00752349	0.022309677	A-kinase anchoring protein 11	http://www.ncbi.nlm.nih.gov/gene/?term=418835
AKAP12	protein_coding	chr3:48963805-48995118	+	9.98792	2.78813	-1.840886436	8.81E-84	3.89E-82	A-kinase anchoring protein 12	http://www.ncbi.nlm.nih.gov/gene/?term=421634
AKAP13	protein_coding	chr10:13974501-14169240	-	26.9974	25.8104	-0.064867974	0.048287125	0.107263912	A-kinase anchoring protein 13	http://www.ncbi.nlm.nih.gov/gene/?term=415502
AKAP17A	protein_coding	chr1:129082896-129091244	-	35.6243	31.9343	-0.157754839	0.008561676	0.024994429	A-kinase anchoring protein 17A	http://www.ncbi.nlm.nih.gov/gene/?term=418664
AKAP2	protein_coding	chrZ:65592555-65839631	+	28.8273	24.4439	-0.237961235	6.51E-07	4.55E-06	A kinase (PRKA) anchor protein 2	http://www.ncbi.nlm.nih.gov/gene/?term=100533110
AKAP5	protein_coding	chr5:52993791-53000743	-	1.23652	1.11808	-0.145262156	0.557140037	0.688619232	A-kinase anchoring protein 5	http://www.ncbi.nlm.nih.gov/gene/?term=423506
AKAP6	protein_coding	chr5:34787739-35061556	+	0.767188	0.597338	-0.361032652	0.091885619	0.180398229	A-kinase anchoring protein 6	http://www.ncbi.nlm.nih.gov/gene/?term=423314
AKAP7	protein_coding	chr3:57585328-57658551	-	2.9806	2.55755	-0.220840332	0.261320315	0.402355207	A-kinase anchoring protein 7	http://www.ncbi.nlm.nih.gov/gene/?term=426926
AKAP8	protein_coding	chrWrandom_Scaffold6822:3318-11630	+	6.88956	6.34024	-0.119874396	0.562510064	0.693233081	A-kinase anchoring protein 8	http://www.ncbi.nlm.nih.gov/gene/?term=426167
AKAP8L	protein_coding	chr30random_Scaffold598:5669-17986	-	16.302	14.5844	-0.160622936	0.107705694	0.204634777	A-kinase anchoring protein 8 like	http://www.ncbi.nlm.nih.gov/gene/?term=776856
AKAP9	protein_coding	chr2:22422267-22521444	+	26.269	28.5603	0.120649852	0.000803923	0.003124562	A-kinase anchoring protein 9	http://www.ncbi.nlm.nih.gov/gene/?term=395695
AKD1	protein_coding	chr3:67019143-67075365	+	0.0556635	0.0889704	0.676593814	0.549883779	0.682475459	adenylate kinase 9	http://www.ncbi.nlm.nih.gov/gene/?term=771077
AKIP1	protein_coding	chr5:9577521-9579913	-	9.31921	6.51144	-0.517231032	0.050719285	0.111801567	A-kinase interacting protein 1	http://www.ncbi.nlm.nih.gov/gene/?term=423054
AKIRIN2	protein_coding	chr3:76633230-76649721	+	90.7508	69.9017	-0.376582819	4.02E-09	3.86E-08	akirin 2	http://www.ncbi.nlm.nih.gov/gene/?term=421821
AKNA	protein_coding	chr17:2949776-2963223	-	12.4046	11.0541	-0.166293646	0.025663413	0.063830673	AT-hook transcription factor	http://www.ncbi.nlm.nih.gov/gene/?term=107052190
AKNAD1	protein_coding	chr8:1294796-1307905	-	1.37688	1.38539	0.008889336	0.974791264	0.98262301	AKNA domain containing 1	http://www.ncbi.nlm.nih.gov/gene/?term=101747831
AKR1A1	protein_coding	chr8:21226739-21245820	+	40.8438	51.1478	0.32455509	1.32E-06	8.80E-06	aldo-keto reductase family 1 member A1	http://www.ncbi.nlm.nih.gov/gene/?term=424599
AKR1B1	protein_coding	chr1:62176428-62185445	-	123.317	111.704	-0.14269085	0.003919871	0.012596238	aldo-keto reductase family 1 member B10-like 1	http://www.ncbi.nlm.nih.gov/gene/?term=418169
AKR1B10	protein_coding	chr1:62496373-62504516	-	17.3693	8.29417	-1.066370091	9.43E-12	1.16E-10	aldo-keto reductase family 1 member B10-like 2	http://www.ncbi.nlm.nih.gov/gene/?term=395338
AKR1B1L	protein_coding	chr1:62199783-62207930	-	8.30424	7.256	-0.194673684	0.211102036	0.342003471	aldo-keto reductase family 1 member B1-like	http://www.ncbi.nlm.nih.gov/gene/?term=425137
AKR1D1	protein_coding	chr1:56606803-56640861	+	3.88061	2.6922	-0.52749786	0.103736591	0.198182989	aldo-keto reductase family 1 member D1	http://www.ncbi.nlm.nih.gov/gene/?term=418107
AKR7A2	protein_coding	chr21:4668776-4672759	-	24.7813	33.3336	0.427725264	6.42E-05	0.000320162	aldo-keto reductase family 7 member A2	http://www.ncbi.nlm.nih.gov/gene/?term=419471
AKT1	protein_coding	chr5:51676004-51745443	-	30.056	34.4135	0.195321607	0.012544925	0.034708582	AKT serine/threonine kinase 1	http://www.ncbi.nlm.nih.gov/gene/?term=395928
AKT2	protein_coding	chrUn_Scaffold6639:1275-6571	+	2.93137	3.71082	0.340162945	0.378662624	0.527419394	AKT serine/threonine kinase 2	http://www.ncbi.nlm.nih.gov/gene/?term=373973
AKT3	protein_coding	chr3:35081818-35233711	+	3.89544	2.31263	-0.752251827	2.04E-09	2.04E-08	AKT serine/threonine kinase 3	http://www.ncbi.nlm.nih.gov/gene/?term=421497
AKTIP	protein_coding	chr11:5077169-5100538	+	11.0309	9.48753	-0.217446056	0.010985383	0.030893311	AKT interacting protein	http://www.ncbi.nlm.nih.gov/gene/?term=415720
AL021546.6	protein_coding	chr15:9336199-9338298	-	16.1414	15.2806	-0.079064521	0.55482071	0.686353578	None	http://www.ncbi.nlm.nih.gov/gene/?term=AL021546.6
AL158801.1	protein_coding	chr15:343198-358280	+	141.85	143.405	0.015729176	0.770926013	0.848901928	None	http://www.ncbi.nlm.nih.gov/gene/?term=AL158801.1
AL928654.7	protein_coding	chr8:4011576-4020988	-	38.2456	21.501	-0.830890021	5.86E-17	1.23E-15	None	http://www.ncbi.nlm.nih.gov/gene/?term=AL928654.7
ALAD	protein_coding	chr17:1938858-1947769	+	11.0743	10.7727	-0.039835627	0.742526167	0.835341938	aminolevulinate dehydratase	http://www.ncbi.nlm.nih.gov/gene/?term=417273
ALAS1	protein_coding	chr12:2927404-2934247	+	27.1622	26.6354	-0.028255388	0.74693666	0.838299308	5'-aminolevulinate synthase 1	http://www.ncbi.nlm.nih.gov/gene/?term=552895
ALB	protein_coding	chr4:51168578-51181602	+	0.411998	0.296334	-0.47541317	0.550920235	0.682475459	albumin	http://www.ncbi.nlm.nih.gov/gene/?term=396197
ALCAM	protein_coding	chr1:86503359-86619331	+	9.02893	10.5187	0.220329482	0.056574246	0.122195178	activated leukocyte cell adhesion molecule	http://www.ncbi.nlm.nih.gov/gene/?term=396092
ALDH18A1	protein_coding	chr6:35375488-35420382	+	9.70445	16.4969	0.765476592	7.90E-14	1.15E-12	aldehyde dehydrogenase 18 family member A1	http://www.ncbi.nlm.nih.gov/gene/?term=423976
ALDH1A1	protein_coding	chrZ:35893994-35947479	-	0.104226	0.374831	1.84652506	0.015294155	0.041108525	aldehyde dehydrogenase 1 family member A1	http://www.ncbi.nlm.nih.gov/gene/?term=395264
ALDH1A2	protein_coding	chr10:7045146-7099354	+	0.334434	0.29157	-0.197879239	0.755262361	0.843727288	aldehyde dehydrogenase 1 family member A2	http://www.ncbi.nlm.nih.gov/gene/?term=395844
ALDH1A3	protein_coding	chr10:17449825-17484800	+	8.51858	4.13365	-1.043196722	3.20E-15	5.17E-14	aldehyde dehydrogenase 1 family member A3	http://www.ncbi.nlm.nih.gov/gene/?term=395389
ALDH1L2	protein_coding	chr1:54341558-54369998	+	1.15829	1.47184	0.345624343	0.254870048	0.395183895	aldehyde dehydrogenase 1 family member L2	http://www.ncbi.nlm.nih.gov/gene/?term=418078
ALDH3A2	protein_coding	chr19:6846251-6852706	+	31.5128	46.3853	0.557729725	2.22E-16	4.17E-15	aldehyde dehydrogenase 3 family member A2	http://www.ncbi.nlm.nih.gov/gene/?term=417615
ALDH3B1	protein_coding	chr5:277793-284615	-	4.5701	3.55362	-0.362936316	0.075726185	0.155003557	aldehyde dehydrogenase 3 family member B1-like 2	http://www.ncbi.nlm.nih.gov/gene/?term=428813
ALDH4A1	protein_coding	chr21:4544396-4552069	-	13.6679	15.4955	0.18105771	0.138138869	0.24787683	aldehyde dehydrogenase 4 family member A1	http://www.ncbi.nlm.nih.gov/gene/?term=419467
ALDH5A1	protein_coding	chr2:58015986-58026271	-	26.8427	25.3831	-0.08066152	0.196308515	0.324587429	aldehyde dehydrogenase 5 family member A1	http://www.ncbi.nlm.nih.gov/gene/?term=420818
ALDH6A1	protein_coding	chr5:37776059-37788136	-	9.45262	8.1397	-0.215738636	0.044227235	0.100176639	aldehyde dehydrogenase 6 family member A1	http://www.ncbi.nlm.nih.gov/gene/?term=423345
ALDH7A1	protein_coding	chrZ:78926216-78944406	+	28.0963	40.8784	0.540958575	4.43E-12	5.61E-11	aldehyde dehydrogenase 7 family member A1	http://www.ncbi.nlm.nih.gov/gene/?term=426812
ALDH8A1	protein_coding	chr3:56007196-56017272	+	0.197489	0.189395	-0.060374054	0.954219152	0.968426357	aldehyde dehydrogenase 8 family member A1	http://www.ncbi.nlm.nih.gov/gene/?term=421695
ALDH9A1	protein_coding	chr8:5491244-5498944	-	17.6416	19.7384	0.162023638	0.093698644	0.183505981	aldehyde dehydrogenase 9 family member A1	http://www.ncbi.nlm.nih.gov/gene/?term=424405
ALDOC	protein_coding	chr19:5736768-5740448	-	124.949	137.015	0.132994489	0.004931398	0.015422455	aldolase, fructose-bisphosphate C	http://www.ncbi.nlm.nih.gov/gene/?term=395492
ALG1	protein_coding	chr14:13439635-13449647	+	14.6377	12.9918	-0.172087554	0.18642625	0.310857237	ALG1, chitobiosyldiphosphodolichol beta-mannosyltransferase	http://www.ncbi.nlm.nih.gov/gene/?term=416393
ALG10	protein_coding	chr1:15692128-15698629	-	11.3279	13.5263	0.255886822	0.059112495	0.126871309	ALG10, alpha-1,2-glucosyltransferase	http://www.ncbi.nlm.nih.gov/gene/?term=426734
ALG12	protein_coding	chr1:18849378-18865169	-	41.8059	67.5961	0.69323345	2.22E-16	4.17E-15	ALG12, alpha-1,6-mannosyltransferase	http://www.ncbi.nlm.nih.gov/gene/?term=417733
ALG13	protein_coding	chr4:13203580-13233877	-	1.12504	1.38103	0.295768363	0.279497856	0.422615129	ALG13, UDP-N-acetylglucosaminyltransferase subunit	http://www.ncbi.nlm.nih.gov/gene/?term=422339
ALG14	protein_coding	chr8:13404096-13460238	+	90.8796	58.3577	-0.63903346	8.05E-40	2.85E-38	ALG14, UDP-N-acetylglucosaminyltransferase subunit	http://www.ncbi.nlm.nih.gov/gene/?term=424484
ALG2	protein_coding	chr2:90006818-90008689	+	33.211	30.1322	-0.140355154	0.152202258	0.267012102	ALG2, alpha-1,3/1,6-mannosyltransferase	http://www.ncbi.nlm.nih.gov/gene/?term=420998
ALG3	protein_coding	chr9:15914293-15916833	-	9.2124	9.18823	-0.003790083	0.98020243	0.986722931	ALG3, alpha-1,3- mannosyltransferase	http://www.ncbi.nlm.nih.gov/gene/?term=424952
ALG5	protein_coding	chr1:172318460-172337884	+	16.7666	17.6549	0.074478487	0.48773127	0.627338974	ALG5, dolichyl-phosphate beta-glucosyltransferase	http://www.ncbi.nlm.nih.gov/gene/?term=418898
ALG6	protein_coding	chr8:27887711-27908134	+	17.2284	16.4008	-0.071022536	0.482208758	0.624533716	ALG6, alpha-1,3-glucosyltransferase	http://www.ncbi.nlm.nih.gov/gene/?term=395078
ALG8	protein_coding	chr1:192915374-192925771	+	19.0773	18.7008	-0.028757014	0.786799784	0.861072219	ALG8, alpha-1,3-glucosyltransferase	http://www.ncbi.nlm.nih.gov/gene/?term=428097
ALK	protein_coding	chr3:8212322-8504579	+	0.738053	0.440709	-0.743898062	0.018934295	0.049180968	anaplastic lymphoma receptor tyrosine kinase	http://www.ncbi.nlm.nih.gov/gene/?term=421297
ALKBH1	protein_coding	chr5:39389907-39402770	-	15.6404	14.4777	-0.111444983	0.314261798	0.46034475	alkB homolog 1, histone H2A dioxygenase	http://www.ncbi.nlm.nih.gov/gene/?term=428898
ALKBH2	protein_coding	chr15:6693989-6705672	-	4.2	3.93736	-0.093160701	0.667746784	0.780882009	alkB homolog 2, alpha-ketoglutarate dependent dioxygenase	http://www.ncbi.nlm.nih.gov/gene/?term=416897
ALKBH3	protein_coding	chr5:21648427-21664803	+	8.12693	4.83128	-0.750305	2.01E-05	0.000110105	alkB homolog 3, alpha-ketoglutaratedependent dioxygenase	http://www.ncbi.nlm.nih.gov/gene/?term=423169
ALKBH4	protein_coding	chr19:4125569-4127690	-	8.8359	6.9248	-0.351604687	0.114673852	0.214009003	alkB homolog 4, lysine demethylase	http://www.ncbi.nlm.nih.gov/gene/?term=417510
ALKBH5	protein_coding	chr14:5064870-5082428	+	16.6613	16.542	-0.010367298	0.878155971	0.928477268	alkB homolog 5, RNA demethylase	http://www.ncbi.nlm.nih.gov/gene/?term=770703
ALKBH8	protein_coding	chr1:180575059-180634391	+	2.24402	2.67214	0.251910062	0.155015046	0.270731692	alkB homolog 8, tRNA methyltransferase	http://www.ncbi.nlm.nih.gov/gene/?term=418972
ALMS1	protein_coding	chr4:90176783-90228239	-	15.2736	13.6547	-0.161642529	0.00477657	0.015010363	ALMS1, centrosome and basal body associated protein	http://www.ncbi.nlm.nih.gov/gene/?term=422949
ALOX5	protein_coding	chr6:17635183-17659075	-	1.57648	2.51027	0.671135679	0.006892499	0.020646142	arachidonate 5-lipoxygenase	http://www.ncbi.nlm.nih.gov/gene/?term=423769
ALOX5AP	protein_coding	chr1:175088269-175100098	-	19.1522	10.864	-0.817954738	7.14E-08	5.76E-07	arachidonate 5-lipoxygenase activating protein	http://www.ncbi.nlm.nih.gov/gene/?term=770904
ALPI	protein_coding	chr9:15612001-15615923	+	0.659288	0.316134	-1.060372618	0.068535209	0.142856186	alkaline phosphatase, intestinal	http://www.ncbi.nlm.nih.gov/gene/?term=424936
ALPK1	protein_coding	chr4:57505708-57543581	-	3.69989	2.1724	-0.768192611	5.50E-05	0.000277763	alpha kinase 1	http://www.ncbi.nlm.nih.gov/gene/?term=100858173
ALPK2	protein_coding	chrZ:767694-807444	-	0.601171	0.483041	-0.315629768	0.370056525	0.519434608	alpha kinase 2	http://www.ncbi.nlm.nih.gov/gene/?term=426853
ALPK3	protein_coding	chr10:814839-845155	-	0.63738	0.174645	-1.867728411	8.86E-05	0.000428402	alpha kinase 3	http://www.ncbi.nlm.nih.gov/gene/?term=768936
ALPL	protein_coding	chr21:6616901-6622890	-	0.959024	0.689789	-0.475411797	0.392380577	0.540510532	alkaline phosphatase, liver/bone/kidney	http://www.ncbi.nlm.nih.gov/gene/?term=396317
ALPP	protein_coding	chr9:15616383-15619474	+	0.299026	0.172062	-0.797342418	0.467466214	0.61081098	alkaline phosphatase, placental	http://www.ncbi.nlm.nih.gov/gene/?term=100859876
ALS2	protein_coding	chr7:11597294-11675373	-	10.5634	7.89706	-0.419686707	3.53E-07	2.58E-06	amyotrophic lateral sclerosis 2 (juvenile)	http://www.ncbi.nlm.nih.gov/gene/?term=424085
ALS2CL	protein_coding	chr2:3258981-3301497	-	4.30548	4.61854	0.101262776	0.478911617	0.621044916	ALS2 C-terminal like	http://www.ncbi.nlm.nih.gov/gene/?term=428401
ALYREF	protein_coding	chr18:10031892-10036686	-	73.877	63.5754	-0.216656648	0.004639117	0.014643564	Aly/REF export factor	http://www.ncbi.nlm.nih.gov/gene/?term=769169
AMACR	protein_coding	chrZ:10347474-10368417	-	7.37685	12.055	0.708554845	9.76E-06	5.65E-05	alpha-methylacyl-CoA racemase	http://www.ncbi.nlm.nih.gov/gene/?term=427429
AMBRA1	protein_coding	chr5:23507970-23634407	+	15.5918	15.6474	0.005135466	0.944653243	0.968426357	autophagy and beclin 1 regulator 1	http://www.ncbi.nlm.nih.gov/gene/?term=423194
AMD1	protein_coding	chr3:66494139-66511369	-	43.6705	40.3544	-0.113933064	0.040334734	0.092900425	adenosylmethionine decarboxylase 1	http://www.ncbi.nlm.nih.gov/gene/?term=421755
AMDHD1	protein_coding	chr1:45669067-45679558	+	1.66722	1.19917	-0.475408293	0.083750793	0.167323772	amidohydrolase domain containing 1	http://www.ncbi.nlm.nih.gov/gene/?term=417917
AMER1	protein_coding	chr4:11713138-11729514	+	3.46649	2.15159	-0.68807241	1.92E-09	1.92E-08	APC membrane recruitment protein 1	http://www.ncbi.nlm.nih.gov/gene/?term=422314
AMFR	protein_coding	chr11:2223241-2244564	+	25.249	29.7949	0.238839155	0.000578109	0.002321482	autocrine motility factor receptor	http://www.ncbi.nlm.nih.gov/gene/?term=415697
AMH	protein_coding	chr28:2018795-2022986	-	0.606986	0.873163	0.524587756	0.264282388	0.404629403	anti-Mullerian hormone	http://www.ncbi.nlm.nih.gov/gene/?term=395887
AMHR2	protein_coding	chr7:28272880-28300689	+	4.10719	3.27625	-0.32610624	0.025614791	0.063728456	anti-Mullerian hormone receptor, type II	http://www.ncbi.nlm.nih.gov/gene/?term=424261
AMICA1	protein_coding	chr24:5430006-5435542	-	4.58026	5.49068	0.261555337	0.126541045	0.231363581	junction adhesion molecule like	http://www.ncbi.nlm.nih.gov/gene/?term=419777
AMIGO2	protein_coding	chr1:31248889-31258419	-	2.90064	2.92816	0.013623134	0.961664767	0.973282174	adhesion molecule with Ig like domain 2	http://www.ncbi.nlm.nih.gov/gene/?term=417810
AMMECR1	protein_coding	chr4:13672429-13743991	+	11.9239	12.588	0.078192902	0.285206271	0.429712134	Alport syndrome, mental retardation, midface hypoplasia and elliptocytosis chromosomal region gene 1	http://www.ncbi.nlm.nih.gov/gene/?term=422343
AMMECR1L	protein_coding	chr9:1455863-1470387	-	15.2205	12.9468	-0.233420195	0.002324734	0.00798871	AMMECR1 like	http://www.ncbi.nlm.nih.gov/gene/?term=424755
AMN1	protein_coding	chr1:59452450-59475534	+	5.35854	4.23432	-0.339709672	0.009558405	0.02750599	antagonist of mitotic exit network 1 homolog	http://www.ncbi.nlm.nih.gov/gene/?term=418137
AMOT	protein_coding	chr4:13005959-13068262	+	7.80489	7.72015	-0.015749421	0.851264212	0.908666072	microRNA 4329	http://www.ncbi.nlm.nih.gov/gene/?term=422336
AMOTL1	protein_coding	chr1:185568349-185636962	-	5.48772	3.96735	-0.468031195	0.00011677	0.000551815	angiomotin like 1	http://www.ncbi.nlm.nih.gov/gene/?term=428091
AMOTL2	protein_coding	chr9:4459218-4466250	+	4.16357	2.51523	-0.727130749	0.00035313	0.001492719	angiomotin like 2	http://www.ncbi.nlm.nih.gov/gene/?term=424863
AMPD3	protein_coding	chr5:8916986-8945952	-	4.6974	3.94377	-0.252287033	0.044988133	0.101574112	adenosine monophosphate deaminase 3	http://www.ncbi.nlm.nih.gov/gene/?term=423041
AMT	protein_coding	chr12:2412852-2415070	-	19.2508	15.0252	-0.357534206	0.011448515	0.032015016	aminomethyltransferase	http://www.ncbi.nlm.nih.gov/gene/?term=395566
AMY1A	protein_coding	chr8:11025382-11044432	-	16.8853	12.4475	-0.439911796	1.70E-06	1.11E-05	amylase, alpha 1A; hepatic	http://www.ncbi.nlm.nih.gov/gene/?term=414139
AMY1AP	misc_RNA	chr8:11023066-11024404	-	5.67042	5.07549	-0.159908487	0.550811412	0.682475459	hepatic amylase pseudogene	http://www.ncbi.nlm.nih.gov/gene/?term=768251
AMY2A	protein_coding	chr8:46119-407031	-	6.11957	3.48615	-0.811795637	2.05E-20	4.88E-19	amylase, alpha 2A (pancreatic)	http://www.ncbi.nlm.nih.gov/gene/?term=414140
ANAPC1	protein_coding	chr3:3158583-3192635	-	16.0276	15.5352	-0.045017595	0.49794896	0.638088931	anaphase promoting complex subunit 1	http://www.ncbi.nlm.nih.gov/gene/?term=421228
ANAPC10	protein_coding	chr4:30947456-31263941	-	4.12961	4.41366	0.095969958	0.535458423	0.670929271	anaphase promoting complex subunit 10	http://www.ncbi.nlm.nih.gov/gene/?term=422461
ANAPC13	protein_coding	chr9:3653228-3662009	-	8.68953	10.0695	0.212641997	0.28680569	0.431968235	anaphase promoting complex subunit 13	http://www.ncbi.nlm.nih.gov/gene/?term=769605
ANAPC16	protein_coding	chr6:11462944-11470069	-	53.3757	55.1102	0.046136278	0.604528463	0.728271914	anaphase promoting complex subunit 16	http://www.ncbi.nlm.nih.gov/gene/?term=423708
ANAPC2	protein_coding	chr17:2279423-2289178	+	12.8446	12.547	-0.033819508	0.76378273	0.848901928	anaphase promoting complex subunit 2	http://www.ncbi.nlm.nih.gov/gene/?term=417258
ANAPC4	protein_coding	chr4:73971371-73988487	-	19.4963	19.2868	-0.01558656	0.841523201	0.90107551	anaphase promoting complex subunit 4	http://www.ncbi.nlm.nih.gov/gene/?term=422805
ANAPC5	protein_coding	chr15:5492605-5504258	-	15.011	14.3104	-0.068956091	0.534918119	0.670696802	anaphase promoting complex subunit 5	http://www.ncbi.nlm.nih.gov/gene/?term=416842
ANG	protein_coding	chr6:9290892-9292328	-	47.8945	44.0943	-0.11926782	0.232662416	0.369061248	ribonuclease A family member k6	http://www.ncbi.nlm.nih.gov/gene/?term=396194
ANGEL1	protein_coding	chr5:38923979-38941281	-	14.4803	12.0433	-0.265860731	5.33E-05	0.000270252	angel homolog 1	http://www.ncbi.nlm.nih.gov/gene/?term=423370
ANGEL2	protein_coding	chr3:21756490-21768768	+	18.8942	15.4702	-0.288451587	0.00513609	0.015982932	angel homolog 2	http://www.ncbi.nlm.nih.gov/gene/?term=421363
ANGPT1	protein_coding	chr2:131784819-131949415	-	18.9038	14.6745	-0.365364923	1.86E-05	0.000102367	angiopoietin 1	http://www.ncbi.nlm.nih.gov/gene/?term=395129
ANGPT2	protein_coding	chr3:88945371-88991533	+	4.3238	2.97542	-0.539206463	0.005429841	0.016786027	angiopoietin 2	http://www.ncbi.nlm.nih.gov/gene/?term=395610
ANGPT4	protein_coding	chr20:10094974-10102753	+	13.3964	8.14942	-0.717076068	3.19E-10	3.42E-09	angiopoietin 4	http://www.ncbi.nlm.nih.gov/gene/?term=771763
ANGPTL1	protein_coding	chr8:6349558-6363825	+	1.10145	0.422522	-1.382305639	0.017914756	0.047044983	angiopoietin like 1	http://www.ncbi.nlm.nih.gov/gene/?term=770850
ANGPTL2	protein_coding	chr17:10786882-10804616	-	34.6375	25.7268	-0.429062786	3.86E-08	3.25E-07	angiopoietin-like 2	http://www.ncbi.nlm.nih.gov/gene/?term=776031
ANGPTL4	protein_coding	chr28:837443-846080	-	3.32649	2.7047	-0.298532115	0.178692971	0.300835061	angiopoietin like 4	http://www.ncbi.nlm.nih.gov/gene/?term=769087
ANGPTL5	protein_coding	chr1:182851318-182865385	+	0.389308	0.106672	-1.867730454	0.095406666	0.18546977	angiopoietin like 5	http://www.ncbi.nlm.nih.gov/gene/?term=772036
ANGPTL6	protein_coding	chr19:188379-192896	-	0.16702	0.160174	-0.060380887	0.954219152	0.968426357	angiopoietin-related protein-like 2	http://www.ncbi.nlm.nih.gov/gene/?term=417458
ANGPTL7	protein_coding	chr21:4162679-4171364	+	0.100141	0.0384147	-1.382302375	0.262440685	0.402355207	angiopoietin like 7	http://www.ncbi.nlm.nih.gov/gene/?term=101750033
ANK1	protein_coding	chr22:2641683-2691584	-	1.25997	1.68159	0.416436612	0.015515289	0.041608291	ankyrin 1	http://www.ncbi.nlm.nih.gov/gene/?term=396311
ANK2	protein_coding	chr4:57097883-57277907	-	6.08904	3.89299	-0.645336151	2.99E-13	4.13E-12	ankyrin 2	http://www.ncbi.nlm.nih.gov/gene/?term=422689
ANK3	protein_coding	chr6:8745768-9091849	+	0.469805	0.222625	-1.077446456	4.69E-05	0.000239647	ankyrin 3	http://www.ncbi.nlm.nih.gov/gene/?term=396309
ANKDD1A	protein_coding	chr10:17728973-17749483	+	12.2671	11.6259	-0.077451825	0.434726036	0.580159912	ankyrin repeat and death domain containing 1A	http://www.ncbi.nlm.nih.gov/gene/?term=415525
ANKDD1B	protein_coding	chrZ:23841913-23867687	-	3.144	4.74228	0.592979629	0.000997684	0.00379833	ankyrin repeat and death domain containing 1B	http://www.ncbi.nlm.nih.gov/gene/?term=431596
ANKEF1	protein_coding	chr3:13763589-13777791	-	0.266121	0.328133	0.302198331	0.692436146	0.79774748	ankyrin repeat and EF-hand domain containing 1	http://www.ncbi.nlm.nih.gov/gene/?term=416735
ANKFN1L	protein_coding	chr14:14116345-14250519	-	0.901171	0.732961	-0.298064452	0.21352293	0.345265049	ankyrin repeat and fibronectin type-III domain-containing 1-like	http://www.ncbi.nlm.nih.gov/gene/?term=416752
ANKFY1	protein_coding	chr19:3143412-3175447	+	24.1754	24.0362	-0.008330929	0.86442398	0.917911942	ankyrin repeat and FYVE domain containing 1	http://www.ncbi.nlm.nih.gov/gene/?term=417494
ANKH	protein_coding	chr2:76382006-76473528	+	18.2277	17.3531	-0.070939119	0.564973876	0.695663877	ANKH inorganic pyrophosphate transport regulator	http://www.ncbi.nlm.nih.gov/gene/?term=420917
ANKHD1	protein_coding	chr13:1544103-1648497	+	14.9161	14.8654	-0.00491209	0.92062531	0.956366237	ankyrin repeat and KH domain containing 1	http://www.ncbi.nlm.nih.gov/gene/?term=416143
ANKIB1	protein_coding	chr2:22560127-22645360	+	12.6171	9.26809	-0.445036391	2.90E-09	2.86E-08	ankyrin repeat and IBR domain containing 1	http://www.ncbi.nlm.nih.gov/gene/?term=420550
ANKLE1	protein_coding	chr28:3402639-3406301	+	6.56694	7.0301	0.098323937	0.51783992	0.654662828	ankyrin repeat and LEM domain containing 1	http://www.ncbi.nlm.nih.gov/gene/?term=100857739
ANKLE2	protein_coding	chr15:1429015-1448324	-	17.7887	15.3043	-0.217024023	0.001562309	0.005648324	ankyrin repeat and LEM domain containing 2	http://www.ncbi.nlm.nih.gov/gene/?term=416790
ANKMY1	protein_coding	chr17:735811-762910	-	6.11684	3.87045	-0.660285228	4.91E-05	0.000250361	ankyrin repeat and MYND domain containing 1	http://www.ncbi.nlm.nih.gov/gene/?term=417300
ANKMY2	protein_coding	chr2:28519380-28540347	-	23.2447	21.777	-0.094096584	0.258677027	0.399805774	ankyrin repeat and MYND domain containing 2	http://www.ncbi.nlm.nih.gov/gene/?term=420593
ANKRA2	protein_coding	chrZ:24717771-24724816	+	16.109	24.6491	0.613668033	2.24E-09	2.22E-08	ankyrin repeat family A member 2	http://www.ncbi.nlm.nih.gov/gene/?term=426153
ANKRD1	protein_coding	chr6:19643920-19652608	-	1.87023	1.92169	0.039159922	0.886589306	0.934350002	ankyrin repeat domain 1	http://www.ncbi.nlm.nih.gov/gene/?term=378926
ANKRD10	protein_coding	chr1:139241471-139275752	-	58.5236	47.8277	-0.291172103	2.06E-07	1.56E-06	ankyrin repeat domain 10	http://www.ncbi.nlm.nih.gov/gene/?term=418760
ANKRD11	protein_coding	chr11:18857696-18939049	-	54.1961	37.4017	-0.535085192	1.40E-60	5.75E-59	ankyrin repeat domain 11	http://www.ncbi.nlm.nih.gov/gene/?term=415845
ANKRD12	protein_coding	chr2:98811835-98874593	-	27.3455	33.1136	0.276120423	1.59E-10	1.76E-09	ankyrin repeat domain 12	http://www.ncbi.nlm.nih.gov/gene/?term=425900
ANKRD13A	protein_coding	chr15:6935940-6948293	+	52.6278	43.7542	-0.266403578	6.39E-08	5.18E-07	ankyrin repeat domain 13A	http://www.ncbi.nlm.nih.gov/gene/?term=416902
ANKRD13B	protein_coding	chr19:6071556-6078737	+	3.12071	2.34879	-0.409956566	0.093504732	0.18322341	ankyrin repeat domain 13B	http://www.ncbi.nlm.nih.gov/gene/?term=100859164
ANKRD13C	protein_coding	chr8:29125261-29149258	-	21.9487	22.9038	0.061451485	0.286799077	0.431968235	ankyrin repeat domain 13C	http://www.ncbi.nlm.nih.gov/gene/?term=424715
ANKRD13D	protein_coding	chrWrandom_Scaffold356:32763-37351	-	8.42621	6.71722	-0.327019591	0.053053301	0.115905689	ankyrin repeat domain 13D	http://www.ncbi.nlm.nih.gov/gene/?term=107049270
ANKRD16	protein_coding	chr1:1044337-1060891	+	4.52122	3.33752	-0.437935638	0.013272977	0.03641362	ankyrin repeat domain 16	http://www.ncbi.nlm.nih.gov/gene/?term=416688
ANKRD17	protein_coding	chr4:51062692-51125702	-	34.206	32.551	-0.071547542	0.07454242	0.153116603	ankyrin repeat domain 17	http://www.ncbi.nlm.nih.gov/gene/?term=422651
ANKRD2	protein_coding	chr6:22314447-22317328	-	2.34681	1.66118	-0.498492637	0.144268802	0.255743063	ankyrin repeat domain 2	http://www.ncbi.nlm.nih.gov/gene/?term=423841
ANKRD22	protein_coding	chr6:19178093-19190000	-	0.327439	0.219814	-0.574942891	0.426549172	0.572585978	ankyrin repeat domain 22	http://www.ncbi.nlm.nih.gov/gene/?term=771419
ANKRD26	protein_coding	chr1:24294540-24342686	+	4.52137	5.20559	0.203301704	0.044058418	0.099941272	ankyrin repeat domain 26	http://www.ncbi.nlm.nih.gov/gene/?term=417764
ANKRD27	protein_coding	chr11:9994327-10039018	-	17.4796	14.2249	-0.29725366	3.24E-07	2.39E-06	ankyrin repeat domain 27	http://www.ncbi.nlm.nih.gov/gene/?term=415766
ANKRD28	protein_coding	chr2:34105406-34212779	-	4.49615	6.25872	0.477177468	9.38E-06	5.45E-05	ankyrin repeat domain 28	http://www.ncbi.nlm.nih.gov/gene/?term=420640
ANKRD29	protein_coding	chr2:103378263-103412207	-	0.54661	0.879317	0.685871507	0.03487928	0.082201925	ankyrin repeat domain 29	http://www.ncbi.nlm.nih.gov/gene/?term=428523
ANKRD31	protein_coding	chrZ:24029476-24087020	+	0.659972	0.678861	0.040711388	0.823088151	0.88787843	ankyrin repeat domain 31	http://www.ncbi.nlm.nih.gov/gene/?term=427208
ANKRD32	protein_coding	chrZ:57807565-57848705	-	5.33438	9.04699	0.762117276	1.15E-13	1.65E-12	SMC5-SMC6 complex localization factor 1	http://www.ncbi.nlm.nih.gov/gene/?term=427111
ANKRD33	protein_coding	chr33:35905-49705	-	0.280552	0.134527	-1.060372442	0.235318786	0.371951251	ankyrin repeat domain 33	http://www.ncbi.nlm.nih.gov/gene/?term=430112
ANKRD33B	protein_coding	chr2:78416316-78456549	-	4.22508	5.37659	0.347712802	0.022733377	0.057729825	ankyrin repeat domain 33B	http://www.ncbi.nlm.nih.gov/gene/?term=420924
ANKRD34B	protein_coding	chrZ:64085211-64090423	+	0.115685	0.177511	0.617706615	0.47143295	0.614666408	ankyrin repeat domain 34B	http://www.ncbi.nlm.nih.gov/gene/?term=431626
ANKRD34C	protein_coding	chr10:20002306-20009614	+	0.633679	0.512753	-0.305488178	0.419229253	0.565541316	ankyrin repeat domain 34C	http://www.ncbi.nlm.nih.gov/gene/?term=415579
ANKRD39	protein_coding	chr22random_Scaffold1011:5043-6031	+	28.0791	21.7118	-0.371017358	0.017310781	0.045742592	ankyrin repeat domain 39	http://www.ncbi.nlm.nih.gov/gene/?term=107057371
ANKRD40	protein_coding	chr18:10224257-10230965	+	4.66238	4.16504	-0.162736243	0.34369811	0.491727223	ankyrin repeat domain 40	http://www.ncbi.nlm.nih.gov/gene/?term=428678
ANKRD42	protein_coding	chr1:189195433-189216428	+	0.277841	0.3149	0.180634249	0.76942915	0.848901928	ankyrin repeat domain 42	http://www.ncbi.nlm.nih.gov/gene/?term=772327
ANKRD44	protein_coding	chr7:10074583-10185696	-	62.2177	58.6198	-0.085937018	0.00154497	0.005593993	ankyrin repeat domain 44	http://www.ncbi.nlm.nih.gov/gene/?term=424055
ANKRD46	protein_coding	chr2:129153458-129170151	-	10.8457	8.80102	-0.301380529	0.012345037	0.034228226	ankyrin repeat domain 46	http://www.ncbi.nlm.nih.gov/gene/?term=426304
ANKRD47	protein_coding	chr28:863931-873327	+	18.6086	12.1165	-0.618996501	3.08E-14	4.62E-13	KN motif and ankyrin repeat domains 3	http://www.ncbi.nlm.nih.gov/gene/?term=428321
ANKRD49	protein_coding	chr1:185689480-185691512	-	11.9731	11.9327	-0.004876217	0.978871371	0.986090358	ankyrin repeat domain 49	http://www.ncbi.nlm.nih.gov/gene/?term=418997
ANKRD50	protein_coding	chr4:53218464-53260011	+	9.73407	7.07047	-0.46123703	1.95E-08	1.69E-07	ankyrin repeat domain 50	http://www.ncbi.nlm.nih.gov/gene/?term=422663
ANKRD52	protein_coding	chr33:728697-744086	-	4.53495	7.59842	0.744612814	3.37E-08	2.86E-07	ankyrin repeat domain 52	http://www.ncbi.nlm.nih.gov/gene/?term=426469
ANKRD54	protein_coding	chr1:51141319-51146829	+	5.11875	3.80334	-0.428524632	0.038173651	0.088877705	ankyrin repeat domain 54	http://www.ncbi.nlm.nih.gov/gene/?term=418034
ANKRD55	protein_coding	chrZ:17091886-17145084	-	0.21594	0.331343	0.617694933	0.29537276	0.441349866	ankyrin repeat domain 55	http://www.ncbi.nlm.nih.gov/gene/?term=100858831
ANKRD6	protein_coding	chr3:75818622-75924377	-	2.14625	1.78644	-0.264730674	0.197709926	0.326204045	ankyrin repeat domain 6	http://www.ncbi.nlm.nih.gov/gene/?term=421813
ANKRD60	protein_coding	chr20:11460701-11468496	+	0.839689	1.12315	0.419623623	0.172247739	0.292132993	ankyrin repeat domain 60	http://www.ncbi.nlm.nih.gov/gene/?term=419320
ANKRD61	protein_coding	chr14:971697-974144	-	2.41999	1.04989	-1.204762905	0.001834377	0.006471711	ankyrin repeat domain 61	http://www.ncbi.nlm.nih.gov/gene/?term=101752127
ANKRD9	protein_coding	chr5:49728456-49730049	-	2.59531	3.00137	0.209714308	0.535499635	0.670929271	ankyrin repeat domain 9	http://www.ncbi.nlm.nih.gov/gene/?term=423469
ANKS1A	protein_coding	chr26:4186369-4271993	-	6.70193	7.10836	0.08494013	0.270023586	0.41155939	ankyrin repeat and sterile alpha motif domain containing 1A	http://www.ncbi.nlm.nih.gov/gene/?term=419898
ANKS1B	protein_coding	chr1:46756364-47168914	-	1.10758	0.618289	-0.841057664	0.003319573	0.010918268	ankyrin repeat and sterile alpha motif domain containing 1B	http://www.ncbi.nlm.nih.gov/gene/?term=417927
ANKS3	protein_coding	chr14:12888389-12904260	-	7.88778	7.18863	-0.133902464	0.244714201	0.382800992	ankyrin repeat and sterile alpha motif domain containing 3	http://www.ncbi.nlm.nih.gov/gene/?term=769431
ANKS4B	protein_coding	chr14:14984236-14990861	+	0.0881339	0.169044	0.939629858	0.488189575	0.627338974	ankyrin repeat and sterile alpha motif domain containing 4B	http://www.ncbi.nlm.nih.gov/gene/?term=427007
ANKS6	protein_coding	chr2:88113525-88155443	-	2.46113	1.47814	-0.735537946	0.001451484	0.005288285	ankyrin repeat and sterile alpha motif domain containing 6	http://www.ncbi.nlm.nih.gov/gene/?term=420977
ANKZF1	protein_coding	chr7:22337067-22344365	-	7.32659	7.51218	0.036089748	0.806868079	0.874892546	ankyrin repeat and zinc finger domain containing 1	http://www.ncbi.nlm.nih.gov/gene/?term=429038
ANLN	protein_coding	chr2:46899947-46928910	-	16.4529	13.7953	-0.254165066	0.001187885	0.004422066	anillin actin binding protein	http://www.ncbi.nlm.nih.gov/gene/?term=420738
ANO1	protein_coding	chr5:17726981-17803019	+	13.6787	6.93162	-0.980666654	1.58E-29	4.79E-28	anoctamin 1	http://www.ncbi.nlm.nih.gov/gene/?term=423144
ANO10	protein_coding	chr2:41035880-41154076	+	6.15603	5.09868	-0.271876467	0.056807627	0.122636704	anoctamin 10	http://www.ncbi.nlm.nih.gov/gene/?term=420674
ANO2	protein_coding	chr1:74111594-74163089	-	0.431982	0.338955	-0.349877446	0.594748795	0.720538952	anoctamin 2	http://www.ncbi.nlm.nih.gov/gene/?term=428100
ANO3	protein_coding	chr5:3185015-3364210	+	1.55765	1.64109	0.075283261	0.654679501	0.770494015	anoctamin 3	http://www.ncbi.nlm.nih.gov/gene/?term=422968
ANO4	protein_coding	chr1:47448637-47635438	+	0.247635	0.580521	1.229133021	0.001597401	0.005749423	anoctamin 4	http://www.ncbi.nlm.nih.gov/gene/?term=427878
ANO5	protein_coding	chr5:2699314-2749644	+	28.9899	22.3924	-0.372541193	3.44E-13	4.73E-12	anoctamin 5	http://www.ncbi.nlm.nih.gov/gene/?term=422973
ANO6	protein_coding	chr1:30599431-30669824	+	1.21649	0.993795	-0.291704272	0.217144628	0.349985319	anoctamin 6	http://www.ncbi.nlm.nih.gov/gene/?term=417802
ANO8	protein_coding	chr28:3429136-3438114	-	3.33457	2.90957	-0.196694779	0.298527999	0.444329284	anoctamin 8	http://www.ncbi.nlm.nih.gov/gene/?term=429912
ANO9	protein_coding	chr5:1493655-1508545	+	0.338791	0.194944	-0.797335798	0.191253125	0.317437082	anoctamin 9	http://www.ncbi.nlm.nih.gov/gene/?term=422996
ANOS1	protein_coding	chr1:125695775-125820104	+	0.42507	0.356693	-0.253017538	0.738586579	0.831904474	anosmin 1	http://www.ncbi.nlm.nih.gov/gene/?term=396395
ANP32A	protein_coding	chr10:19262688-19281916	-	41.7088	38.1101	-0.130178411	0.086030387	0.170970632	acidic nuclear phosphoprotein 32 family member A	http://www.ncbi.nlm.nih.gov/gene/?term=415562
ANP32B	protein_coding	chr28:1724060-1732847	+	198.018	155.841	-0.345556738	9.91E-31	3.04E-29	acidic (leucine-rich) nuclear phosphoprotein 32 family, member B	http://www.ncbi.nlm.nih.gov/gene/?term=420087
ANP32E	protein_coding	chr25:162050-174225	-	154.907	150.012	-0.046324427	0.093574362	0.183338639	acidic nuclear phosphoprotein 32 family member E	http://www.ncbi.nlm.nih.gov/gene/?term=426109
ANPEP	protein_coding	chr10:20022608-20029726	-	22.3035	14.9209	-0.579935566	1.36E-12	1.79E-11	alanyl aminopeptidase, membrane	http://www.ncbi.nlm.nih.gov/gene/?term=395667
ANTXR1	protein_coding	chr22:152626-246889	-	5.60904	2.33271	-1.265746907	8.49E-19	1.92E-17	anthrax toxin receptor 1	http://www.ncbi.nlm.nih.gov/gene/?term=428199
ANTXR2	protein_coding	chr4:45519003-45620592	-	85.111	45.6828	-0.897694523	2.87E-85	1.28E-83	anthrax toxin receptor 2	http://www.ncbi.nlm.nih.gov/gene/?term=422580
ANTXRL	protein_coding	chr6:17906736-17958436	-	35.4801	16.1643	-1.134199043	1.78E-103	8.18E-102	anthrax toxin receptor-like	http://www.ncbi.nlm.nih.gov/gene/?term=423775
ANXA1	protein_coding	chrZ:36022638-36040372	+	13.8925	7.47728	-0.893720777	1.13E-07	8.83E-07	annexin A1	http://www.ncbi.nlm.nih.gov/gene/?term=404271
ANXA11	protein_coding	chr6:5164859-5184130	-	80.4773	64.5059	-0.319150782	1.61E-10	1.77E-09	annexin A11	http://www.ncbi.nlm.nih.gov/gene/?term=423637
ANXA2	protein_coding	chr10:5019804-5044071	+	44.1164	36.6718	-0.266643987	0.001872207	0.006585968	annexin A2	http://www.ncbi.nlm.nih.gov/gene/?term=396297
ANXA4	protein_coding	chr22:4584810-4594055	+	17.455	14.7521	-0.242720016	0.024829487	0.062204089	annexin A4	http://www.ncbi.nlm.nih.gov/gene/?term=772393
ANXA5	protein_coding	chr4:54326491-54351754	+	79.1289	56.6043	-0.483293049	6.50E-16	1.11E-14	annexin A5	http://www.ncbi.nlm.nih.gov/gene/?term=428767
ANXA6	protein_coding	chr13:13030906-13043366	+	85.3541	91.6927	0.103346425	0.017130399	0.045343757	annexin A6	http://www.ncbi.nlm.nih.gov/gene/?term=395481
ANXA7	protein_coding	chr6:16201310-16215922	-	21.6901	17.0582	-0.346571285	0.00292149	0.009762123	annexin A7	http://www.ncbi.nlm.nih.gov/gene/?term=423747
ANXA8	protein_coding	chr6:17882147-17895745	-	1.46675	0.750209	-0.967258516	0.028005415	0.068489131	annexin A8	http://www.ncbi.nlm.nih.gov/gene/?term=423774
AOAH	protein_coding	chr2:46830279-46899503	+	20.0316	14.2659	-0.489706893	1.27E-12	1.68E-11	acyloxyacyl hydrolase	http://www.ncbi.nlm.nih.gov/gene/?term=420737
AOC3	protein_coding	chr27:5490347-5504360	+	8.25756	4.27724	-0.949035387	5.52E-26	1.56E-24	amine oxidase, copper containing 3	http://www.ncbi.nlm.nih.gov/gene/?term=420015
AOX1	protein_coding	chr7:11249260-11287554	+	4.0336	2.38824	-0.7561202	6.36E-07	4.46E-06	aldehyde oxidase 1	http://www.ncbi.nlm.nih.gov/gene/?term=424071
AOX2	protein_coding	chr7:11285807-11332344	+	1.46465	1.20709	-0.279022706	0.293177169	0.438949429	aldehyde oxidase 2	http://www.ncbi.nlm.nih.gov/gene/?term=424072
AP000295.9	protein_coding	chr1:105251521-105262186	+	31.1416	40.5398	0.380495902	5.40E-06	3.25E-05	None	http://www.ncbi.nlm.nih.gov/gene/?term=AP000295.9
AP000304.12	protein_coding	chr1:105581781-105585201	-	137.127	140.423	0.034266593	0.57909455	0.707239418	None	http://www.ncbi.nlm.nih.gov/gene/?term=AP000304.12
AP000350.10	protein_coding	chr15:8067910-8088072	+	0.32603	0.223335	-0.545795361	0.365759298	0.514596809	None	http://www.ncbi.nlm.nih.gov/gene/?term=AP000350.10
AP000721.4	protein_coding	chrUn_Scaffold600:9633-10558	-	46.9426	48.1737	0.037347985	0.721247395	0.819019066	None	http://www.ncbi.nlm.nih.gov/gene/?term=AP000721.4
AP002884.2	protein_coding	chr24:6145622-6148525	-	134.602	136.834	0.023726904	0.675639395	0.787079005	None	http://www.ncbi.nlm.nih.gov/gene/?term=AP002884.2
AP1AR	protein_coding	chr4:57553746-57572285	-	16.2066	15.5114	-0.063252554	0.487310141	0.627338974	adaptor related protein complex 1 associated regulatory protein	http://www.ncbi.nlm.nih.gov/gene/?term=422693
AP1B1	protein_coding	chr15:11196283-11209416	+	16.7591	18.9513	0.177352141	0.030087854	0.072720901	adaptor related protein complex 1 beta 1 subunit	http://www.ncbi.nlm.nih.gov/gene/?term=417021
AP1G1	protein_coding	chr11:19994665-20039204	+	41.0648	38.1524	-0.106128458	0.006727976	0.020209842	adaptor related protein complex 1 gamma 1 subunit	http://www.ncbi.nlm.nih.gov/gene/?term=415880
AP1M1	protein_coding	chr28:4424048-4431816	-	35.2394	36.8085	0.062849598	0.310351703	0.456657535	adaptor related protein complex 1 mu 1 subunit	http://www.ncbi.nlm.nih.gov/gene/?term=420149
AP1S3	protein_coding	chr9:8269421-8290943	-	0.88571	0.825141	-0.10219374	0.767838543	0.848901928	adaptor related protein complex 1 sigma 3 subunit	http://www.ncbi.nlm.nih.gov/gene/?term=424807
AP2A2	protein_coding	chr5:15100354-15143261	-	40.932	38.9051	-0.073269873	0.097540796	0.188903042	adaptor related protein complex 2 alpha 2 subunit	http://www.ncbi.nlm.nih.gov/gene/?term=423102
AP2B1	protein_coding	chr19:4365124-4430023	-	24.0535	25.4097	0.079132508	0.185636794	0.309723799	adaptor related protein complex 2 beta 1 subunit	http://www.ncbi.nlm.nih.gov/gene/?term=417525
AP2M1	protein_coding	chr9:15866340-15889113	+	124.519	127.777	0.037262277	0.32067119	0.466345721	adaptor related protein complex 2 mu 1 subunit	http://www.ncbi.nlm.nih.gov/gene/?term=770246
AP3B1	protein_coding	chrZ:22790022-22949379	+	10.9655	18.9947	0.79262533	0	0	adaptor related protein complex 3 beta 1 subunit	http://www.ncbi.nlm.nih.gov/gene/?term=427646
AP3B2	protein_coding	chr10:1290817-1301813	-	0.530403	0.169555	-1.645335607	0.010926113	0.030767497	adaptor related protein complex 3 beta 2 subunit	http://www.ncbi.nlm.nih.gov/gene/?term=769343
AP3D1	protein_coding	chr28:2096486-2123726	+	10.7075	12.0786	0.173831568	0.03669509	0.085836408	adaptor related protein complex 3 delta 1 subunit	http://www.ncbi.nlm.nih.gov/gene/?term=420079
AP3M1	protein_coding	chr6:15373749-15390456	+	46.3151	55.1437	0.251713443	1.36E-05	7.67E-05	adaptor related protein complex 3 mu 1 subunit	http://www.ncbi.nlm.nih.gov/gene/?term=423736
AP3M2	protein_coding	chr22:2725280-2736731	+	35.6056	29.0535	-0.293392192	2.17E-07	1.64E-06	adaptor related protein complex 3 mu 2 subunit	http://www.ncbi.nlm.nih.gov/gene/?term=426790
AP3S1	protein_coding	chrZ:72903092-72932128	-	26.2581	38.9123	0.567463728	7.54E-11	8.61E-10	adaptor related protein complex 3 sigma 1 subunit	http://www.ncbi.nlm.nih.gov/gene/?term=427389
AP3S2	protein_coding	chr10:20031637-20035333	-	49.0969	33.5864	-0.547754768	2.07E-07	1.56E-06	adaptor related protein complex 3 sigma 2 subunit	http://www.ncbi.nlm.nih.gov/gene/?term=415581
AP4B1	protein_coding	chr26:3763580-3770851	-	11.7464	11.9192	0.021068736	0.83612258	0.897116384	adaptor related protein complex 4 beta 1 subunit	http://www.ncbi.nlm.nih.gov/gene/?term=419879
AP4E1	protein_coding	chr10:9120712-9139661	+	11.6177	11.473	-0.0180818	0.825259301	0.889901464	adaptor related protein complex 4 epsilon 1 subunit	http://www.ncbi.nlm.nih.gov/gene/?term=415425
AP4S1	protein_coding	chr5:34340100-34361220	+	4.12322	3.0912	-0.415604441	0.00236991	0.008114318	adaptor related protein complex 4 sigma 1 subunit	http://www.ncbi.nlm.nih.gov/gene/?term=423309
AP5M1	protein_coding	chr5:55699098-55709323	-	25.745	23.7967	-0.113530748	0.277787906	0.420641508	adaptor related protein complex 5 mu 1 subunit	http://www.ncbi.nlm.nih.gov/gene/?term=423548
AP5Z1	protein_coding	chr14:4018167-4027868	+	11.0436	11.2244	0.023427788	0.841243842	0.90107551	adaptor related protein complex 5 zeta 1 subunit	http://www.ncbi.nlm.nih.gov/gene/?term=416478
APAF1	protein_coding	chr1:46718009-46745676	+	14.8952	19.4792	0.387086933	1.68E-08	1.48E-07	apoptotic peptidase activating factor 1	http://www.ncbi.nlm.nih.gov/gene/?term=417926
APBA1	protein_coding	chrZ:34699905-34781022	-	1.82131	2.10247	0.207108715	0.271424063	0.413322015	amyloid beta precursor protein binding family A member 1	http://www.ncbi.nlm.nih.gov/gene/?term=427246
APBA2	protein_coding	chr10:5745429-5834011	+	1.42225	1.2035	-0.240938939	0.414732832	0.563060653	amyloid beta precursor protein binding family A member 2	http://www.ncbi.nlm.nih.gov/gene/?term=415386
APBA3	protein_coding	chr28:974942-980349	+	16.2636	14.4517	-0.170407426	0.077784697	0.15818432	amyloid beta (A4) precursor protein-binding, family A, member 3	http://www.ncbi.nlm.nih.gov/gene/?term=420069
APBB1	protein_coding	chr1:194443725-194449356	+	12.8978	12.6541	-0.027520102	0.811954084	0.879171404	amyloid beta precursor protein binding family B member 1	http://www.ncbi.nlm.nih.gov/gene/?term=100859045
APBB1IP	protein_coding	chr2:16147118-16204934	-	37.7673	42.1933	0.159876279	0.024061287	0.060611255	amyloid beta precursor protein binding family B member 1 interacting protein	http://www.ncbi.nlm.nih.gov/gene/?term=420492
APBB2	protein_coding	chr4:69072411-69238753	+	6.35528	2.80824	-1.178289451	3.02E-21	7.42E-20	amyloid beta precursor protein binding family B member 2	http://www.ncbi.nlm.nih.gov/gene/?term=422781
APC2	protein_coding	chr28:3228730-3242550	+	0.0756856	0.217751	1.524588601	0.019398415	0.050194065	APC2, WNT signaling pathway regulator	http://www.ncbi.nlm.nih.gov/gene/?term=429363
APCDD1	protein_coding	chr2:98537292-98568148	+	0.719388	0.603667	-0.253017157	0.449522431	0.594658774	APC down-regulated 1	http://www.ncbi.nlm.nih.gov/gene/?term=426765
APCDD1L	protein_coding	chr20:11367659-11383124	+	0.545052	1.27411	1.225024058	0.003079646	0.010226043	APC down-regulated 1 like	http://www.ncbi.nlm.nih.gov/gene/?term=419316
APEH	protein_coding	chr12:2465249-2469863	-	15.2967	12.0066	-0.34939278	0.003325532	0.010933916	acylaminoacyl-peptide hydrolase	http://www.ncbi.nlm.nih.gov/gene/?term=415926
APELA	protein_coding	chr4:23911661-23939009	+	0.68626	0.073126	-3.230298913	0.000153645	0.000708531	apelin receptor early endogenous ligand	http://www.ncbi.nlm.nih.gov/gene/?term=770154
APH1A	protein_coding	chrZ:9221531-9226026	+	8.25892	9.72904	0.23634432	0.170999278	0.290396233	aph-1 homolog A, gamma-secretase subunit	http://www.ncbi.nlm.nih.gov/gene/?term=769986
API5	protein_coding	chr5:21406791-21420777	+	64.6035	56.1452	-0.202449639	7.42E-05	0.000364866	apoptosis inhibitor 5	http://www.ncbi.nlm.nih.gov/gene/?term=423168
APIP	protein_coding	chr5:18851333-18864276	-	13.5224	13.7076	0.01962477	0.83624767	0.897116384	APAF1 interacting protein	http://www.ncbi.nlm.nih.gov/gene/?term=428860
APITD1	protein_coding	chr21:3726466-3729265	+	16.5816	13.4466	-0.302341792	0.097762688	0.189190545	centromere protein S	http://www.ncbi.nlm.nih.gov/gene/?term=771417
APLF	protein_coding	chr3:11370086-11391751	+	12.7631	15.5543	0.285334685	0.007540733	0.022356895	aprataxin and PNKP like factor	http://www.ncbi.nlm.nih.gov/gene/?term=421264
APLN	protein_coding	chr4:1659423-1660999	+	1.39044	1.02573	-0.438890467	0.474941246	0.617511958	apelin	http://www.ncbi.nlm.nih.gov/gene/?term=101747811
APLNR	protein_coding	chr5:17052883-17054353	+	1.60283	0.489089	-1.712452495	0.003658825	0.011849555	apelin receptor	http://www.ncbi.nlm.nih.gov/gene/?term=429337
APLP2	protein_coding	chr24:1440223-1481449	-	60.1706	47.1611	-0.351461374	4.03E-14	5.99E-13	amyloid beta precursor like protein 2	http://www.ncbi.nlm.nih.gov/gene/?term=419727
APMAP	protein_coding	chr3:15835500-15848505	-	29.2078	30.572	0.06585724	0.455630802	0.60151789	adipocyte plasma membrane associated protein	http://www.ncbi.nlm.nih.gov/gene/?term=416715
APOA1	protein_coding	chr24:5110447-5112019	-	414.81	295.609	-0.48876048	2.38E-46	8.88E-45	apolipoprotein A1	http://www.ncbi.nlm.nih.gov/gene/?term=396536
APOA1BP_ID:426569	protein_coding	chr25:224358-227444	+	10.7487	8.48909	-0.340480368	0.108873753	0.206229437	apolipoprotein A-I binding protein	http://www.ncbi.nlm.nih.gov/gene/?term=426569
APOA5	protein_coding	chr24:5103890-5106411	-	0.822133	0.619487	-0.408297796	0.487231962	0.627338974	apolipoprotein A5	http://www.ncbi.nlm.nih.gov/gene/?term=419802
APOBEC2	protein_coding	chr26:4710803-4718654	+	2.55846	2.38544	-0.101020279	0.767219393	0.848901928	apolipoprotein B mRNA editing enzyme catalytic subunit 2	http://www.ncbi.nlm.nih.gov/gene/?term=419915
APOD	protein_coding	chr9:12704211-12707168	+	1.20787	0.52653	-1.197877551	0.121194657	0.223469964	apolipoprotein D	http://www.ncbi.nlm.nih.gov/gene/?term=424893
APOLD1	protein_coding	chr1:48213965-48219039	+	2.17212	0.967153	-1.167287766	0.000437406	0.001811882	apolipoprotein L domain containing 1	http://www.ncbi.nlm.nih.gov/gene/?term=769889
APOO	protein_coding	chr1:118276564-118307777	+	20.8958	27.1042	0.375303432	0.000671799	0.002662812	apolipoprotein O	http://www.ncbi.nlm.nih.gov/gene/?term=418599
APOOL	protein_coding	chr4:8755607-8772130	-	25.5485	18.5424	-0.462410602	7.56E-10	7.88E-09	apolipoprotein O like	http://www.ncbi.nlm.nih.gov/gene/?term=422271
APOPT1	protein_coding	chr5:50489531-50498468	+	19.7019	21.6784	0.137923515	0.155380023	0.270819802	apoptogenic 1, mitochondrial	http://www.ncbi.nlm.nih.gov/gene/?term=423483
APP	protein_coding	chr1:102610038-102809880	-	179.147	122.335	-0.550306667	2.26E-71	9.63E-70	amyloid beta (A4) precursor protein	http://www.ncbi.nlm.nih.gov/gene/?term=374198
APPBP2	protein_coding	chr19:8001048-8019015	+	21.3037	19.8747	-0.100170934	0.236729785	0.373937246	amyloid beta precursor protein binding protein 2	http://www.ncbi.nlm.nih.gov/gene/?term=417645
APPL1	protein_coding	chr12:8610322-8639959	+	15.7459	13.5125	-0.220681603	0.000531161	0.002153374	adaptor protein, phosphotyrosine interacting with PH domain and leucine zipper 1	http://www.ncbi.nlm.nih.gov/gene/?term=416002
APPL2	protein_coding	chr1:54262045-54295309	+	18.3556	18.1598	-0.01547196	0.850394303	0.908195378	adaptor protein, phosphotyrosine interacting with PH domain and leucine zipper 2	http://www.ncbi.nlm.nih.gov/gene/?term=418075
APRT	protein_coding	chr11:18706797-18709506	-	24.2866	24.877	0.034651982	0.79278312	0.865981241	adenine phosphoribosyltransferase	http://www.ncbi.nlm.nih.gov/gene/?term=100857155
APTX	protein_coding	chrZ:70584679-70593677	-	14.1824	21.8132	0.621099737	6.46E-07	4.53E-06	aprataxin	http://www.ncbi.nlm.nih.gov/gene/?term=395173
AQP11	protein_coding	chr1:193071612-193085775	-	0.354577	0.297539	-0.253020175	0.738586579	0.831904474	aquaporin 11	http://www.ncbi.nlm.nih.gov/gene/?term=426725
AQP12	protein_coding	chr9:4624346-4626196	-	0.354636	0.0680202	-2.382303842	0.111825063	0.209895048	aquaporin 12A	http://www.ncbi.nlm.nih.gov/gene/?term=424861
AQP3	protein_coding	chrZ:7195193-7209421	-	42.9392	17.5755	-1.28872958	4.50E-57	1.82E-55	aquaporin 3 (Gill blood group)	http://www.ncbi.nlm.nih.gov/gene/?term=426894
AQP4	protein_coding	chr2:104732271-104744725	-	0.562282	0.194125	-1.534307939	0.004091323	0.013085126	aquaporin 4	http://www.ncbi.nlm.nih.gov/gene/?term=421088
AQR	protein_coding	chr5:32217897-32274093	+	9.34888	9.82466	0.071613941	0.235228556	0.371951251	aquarius intron-binding spliceosomal factor	http://www.ncbi.nlm.nih.gov/gene/?term=423296
AR	protein_coding	chr4:453408-497574	+	1.36234	0.871005	-0.645333897	0.023803327	0.060023931	androgen receptor	http://www.ncbi.nlm.nih.gov/gene/?term=422165
ARAP2	protein_coding	chr4:70638973-70772169	+	8.79106	10.4706	0.252235079	9.10E-05	0.000438838	ArfGAP with RhoGAP domain, ankyrin repeat and PH domain 2	http://www.ncbi.nlm.nih.gov/gene/?term=428790
ARAP3	protein_coding	chr13:1938727-1954894	-	6.24211	6.40785	0.037806595	0.72385798	0.821102764	ArfGAP with RhoGAP domain, ankyrin repeat and PH domain 3	http://www.ncbi.nlm.nih.gov/gene/?term=416196
ARCN1	protein_coding	chr24:5475455-5483503	-	68.8284	80.8512	0.232265213	6.02E-08	4.92E-07	archain 1	http://www.ncbi.nlm.nih.gov/gene/?term=770561
AREG	protein_coding	chr4:45060421-45066999	+	0.183932	0.235191	0.354660356	0.772822513	0.848901928	amphiregulin	http://www.ncbi.nlm.nih.gov/gene/?term=428752
AREL1	protein_coding	chr5:38049540-38071586	-	16.0025	15.8033	-0.018071459	0.783339654	0.858274912	apoptosis resistant E3 ubiquitin protein ligase 1	http://www.ncbi.nlm.nih.gov/gene/?term=423354
ARF1	protein_coding	chr2:2395984-2407971	-	12.273	20.5853	0.746126531	8.71E-11	9.87E-10	ADP ribosylation factor 1	http://www.ncbi.nlm.nih.gov/gene/?term=420398
ARF3	protein_coding	chrUn_Scaffold1016:18350-21869	-	9.9893	10.2642	0.039165697	0.872728498	0.924371328	ADP ribosylation factor 3	http://www.ncbi.nlm.nih.gov/gene/?term=107049507
ARF4	protein_coding	chr12:8722016-8732445	-	89.1096	91.1964	0.03339601	0.501806155	0.641386137	ADP ribosylation factor 4	http://www.ncbi.nlm.nih.gov/gene/?term=769725
ARF6	protein_coding	chr5:57835096-57835623	+	108.998	107.061	-0.02586863	0.766665566	0.848901928	ADP ribosylation factor 6	http://www.ncbi.nlm.nih.gov/gene/?term=428927
ARFGAP1	protein_coding	chr20:8976416-9002069	+	18.5808	24.3599	0.390695592	9.31E-09	8.50E-08	ADP ribosylation factor GTPase activating protein 1	http://www.ncbi.nlm.nih.gov/gene/?term=419241
ARFGAP2	protein_coding	chr5:23201879-23213378	+	15.974	15.6553	-0.029074464	0.706958503	0.808648239	ADP ribosylation factor GTPase activating protein 2	http://www.ncbi.nlm.nih.gov/gene/?term=423187
ARFGAP3	protein_coding	chr1:68427143-68460888	-	34.5034	44.4899	0.366739322	2.43E-09	2.41E-08	ADP ribosylation factor GTPase activating protein 3	http://www.ncbi.nlm.nih.gov/gene/?term=418224
ARFGEF1	protein_coding	chr2:115784187-115869658	-	21.1874	18.8583	-0.16800693	0.002566117	0.008708654	ADP ribosylation factor guanine nucleotide exchange factor 1	http://www.ncbi.nlm.nih.gov/gene/?term=420170
ARFGEF2	protein_coding	chr20:6557793-6592956	+	13.0915	14.0676	0.103745811	0.086116611	0.171101836	ADP ribosylation factor guanine nucleotide exchange factor 2	http://www.ncbi.nlm.nih.gov/gene/?term=419211
ARFGEF3	protein_coding	chr3:54564986-54650855	-	1.14235	3.06104	1.422017157	0	0	ARFGEF family member 3	http://www.ncbi.nlm.nih.gov/gene/?term=421681
ARFIP1	protein_coding	chr4:34140471-34181242	+	46.4443	43.2862	-0.101594394	0.076981173	0.156983759	ADP ribosylation factor interacting protein 1	http://www.ncbi.nlm.nih.gov/gene/?term=770884
ARFIP2	protein_coding	chr1:194413343-194419471	+	14.9664	13.8446	-0.112403867	0.295275065	0.441349866	ADP ribosylation factor interacting protein 2	http://www.ncbi.nlm.nih.gov/gene/?term=419075
ARFRP1	protein_coding	chr20:9829349-9840351	+	17.898	14.9799	-0.256770391	0.027133422	0.0667618	ADP ribosylation factor related protein 1	http://www.ncbi.nlm.nih.gov/gene/?term=419261
ARG2	protein_coding	chr5:28877624-28894686	+	1.95017	1.19016	-0.712444356	0.148436606	0.261652537	arginase 2	http://www.ncbi.nlm.nih.gov/gene/?term=423272
ARGLU1	protein_coding	chr1:141031865-141042350	+	133.644	121.283	-0.140017724	4.56E-07	3.28E-06	arginine and glutamate rich 1	http://www.ncbi.nlm.nih.gov/gene/?term=418765
ARHGAP1	protein_coding	chr5:23454296-23480013	+	12.6814	12.0046	-0.079126692	0.238292712	0.375985278	Rho GTPase activating protein 1	http://www.ncbi.nlm.nih.gov/gene/?term=428865
ARHGAP10	protein_coding	chr4:32240308-32369007	+	9.9615	10.3981	0.061885031	0.596772251	0.72134765	Rho GTPase activating protein 10	http://www.ncbi.nlm.nih.gov/gene/?term=422471
ARHGAP11A	protein_coding	chr5:30629266-30675319	-	23.8858	19.6414	-0.282255432	4.17E-05	0.000216252	Rho GTPase activating protein 11A	http://www.ncbi.nlm.nih.gov/gene/?term=423289
ARHGAP12	protein_coding	chr2:14258996-14330199	+	14.9708	21.5079	0.522715352	4.22E-15	6.81E-14	Rho GTPase activating protein 12	http://www.ncbi.nlm.nih.gov/gene/?term=420473
ARHGAP15	protein_coding	chr7:32874820-33193631	+	88.1553	78.4237	-0.168757599	0.00018876	0.000851682	Rho GTPase activating protein 15	http://www.ncbi.nlm.nih.gov/gene/?term=424303
ARHGAP17	protein_coding	chr14:6615075-6654562	-	48.6049	56.9138	0.227676745	2.39E-06	1.53E-05	Rho GTPase activating protein 17	http://www.ncbi.nlm.nih.gov/gene/?term=416564
ARHGAP18	protein_coding	chr3:58188401-58272602	+	26.3489	29.5029	0.163114038	0.005300203	0.016442277	Rho GTPase activating protein 18	http://www.ncbi.nlm.nih.gov/gene/?term=421706
ARHGAP19	protein_coding	chr6:22356938-22376065	+	11.6421	13.1311	0.173636462	0.053293955	0.116341411	Rho GTPase activating protein 19	http://www.ncbi.nlm.nih.gov/gene/?term=423846
ARHGAP20	protein_coding	chr1:179517122-179577089	+	1.90476	3.11613	0.710146192	0.001097539	0.0041293	Rho GTPase activating protein 20	http://www.ncbi.nlm.nih.gov/gene/?term=418962
ARHGAP21	protein_coding	chr2:16798393-16935397	+	14.7183	14.0731	-0.064670888	0.313872893	0.459934169	Rho GTPase activating protein 21	http://www.ncbi.nlm.nih.gov/gene/?term=420500
ARHGAP22	protein_coding	chr6:18282050-18422570	-	4.8859	4.77303	-0.033718932	0.730045646	0.825551384	Rho GTPase activating protein 22	http://www.ncbi.nlm.nih.gov/gene/?term=423779
ARHGAP24	protein_coding	chr4:46374006-46577441	-	10.4214	8.79969	-0.244024495	0.000124803	0.000586386	Rho GTPase activating protein 24	http://www.ncbi.nlm.nih.gov/gene/?term=422593
ARHGAP25	protein_coding	chr22:299878-316574	-	24.8367	24.658	-0.01041771	0.871853093	0.923716	Rho GTPase activating protein 25	http://www.ncbi.nlm.nih.gov/gene/?term=419516
ARHGAP26	protein_coding	chr13:17375816-17482168	+	7.58546	7.04095	-0.107466574	0.116223936	0.216401123	Rho GTPase activating protein 26	http://www.ncbi.nlm.nih.gov/gene/?term=396113
ARHGAP27	protein_coding	chr27:1738391-1756450	-	16.2914	13.7626	-0.243357541	0.003508557	0.011439641	Rho GTPase activating protein 27	http://www.ncbi.nlm.nih.gov/gene/?term=770740
ARHGAP28	protein_coding	chr2:99849944-99924459	-	0.906055	0.721368	-0.328863202	0.264121128	0.404565353	Rho GTPase activating protein 28	http://www.ncbi.nlm.nih.gov/gene/?term=421053
ARHGAP29	protein_coding	chr8:13620609-13671275	+	13.2628	9.58974	-0.467821779	1.76E-08	1.54E-07	Rho GTPase activating protein 29	http://www.ncbi.nlm.nih.gov/gene/?term=424488
ARHGAP32	protein_coding	chr24:1145375-1271592	-	0.992797	1.70791	0.782661292	1.32E-05	7.47E-05	Rho GTPase activating protein 32	http://www.ncbi.nlm.nih.gov/gene/?term=419724
ARHGAP35	protein_coding	chrUn_Scaffold1265:6064-13389	+	6.10972	6.20913	0.023284873	0.8510729	0.908633645	Rho GTPase activating protein 35	http://www.ncbi.nlm.nih.gov/gene/?term=425730
ARHGAP36	protein_coding	chr4:9543717-9562771	+	1.65447	0.945246	-0.807607388	0.000768706	0.003007184	Rho GTPase activating protein 36	http://www.ncbi.nlm.nih.gov/gene/?term=100859007
ARHGAP39	protein_coding	chr20:979376-1021289	-	5.42199	4.70193	-0.205569391	0.098947221	0.191032613	Rho GTPase activating protein 39	http://www.ncbi.nlm.nih.gov/gene/?term=419132
ARHGAP40	protein_coding	chr20:3845798-3884088	-	3.01978	2.8361	-0.090535046	0.594449024	0.720538952	Rho GTPase activating protein 40	http://www.ncbi.nlm.nih.gov/gene/?term=419168
ARHGAP42	protein_coding	chr1:183291270-183451831	-	7.73182	5.42924	-0.510057792	1.93E-08	1.68E-07	Rho GTPase activating protein 42	http://www.ncbi.nlm.nih.gov/gene/?term=418990
ARHGAP5	protein_coding	chr5:34694587-34742535	+	20.2984	18.2951	-0.149908712	0.003664937	0.011862545	Rho GTPase activating protein 5	http://www.ncbi.nlm.nih.gov/gene/?term=428883
ARHGAP6	protein_coding	chr1:124025810-124330385	+	4.57521	4.46368	-0.035604359	0.788944833	0.862973689	Rho GTPase activating protein 6	http://www.ncbi.nlm.nih.gov/gene/?term=418642
ARHGAP8	protein_coding	chr1:69904874-69982240	+	1.91377	1.28473	-0.574952262	0.105081742	0.200458896	Rho GTPase activating protein 8	http://www.ncbi.nlm.nih.gov/gene/?term=418239
ARHGDIA	protein_coding	chr18:10022896-10031722	-	233.977	228.452	-0.034475647	0.23078897	0.367121599	Rho GDP dissociation inhibitor alpha	http://www.ncbi.nlm.nih.gov/gene/?term=769231
ARHGDIB	protein_coding	chr1:48011214-48019519	+	56.5714	53.6337	-0.076933091	0.319044713	0.464299283	Rho GDP dissociation inhibitor beta	http://www.ncbi.nlm.nih.gov/gene/?term=417941
ARHGDIG	protein_coding	chr14:12286185-12289275	-	9.12937	3.42595	-1.41401121	4.38E-09	4.18E-08	Rho GDP dissociation inhibitor gamma	http://www.ncbi.nlm.nih.gov/gene/?term=100858938
ARHGEF1	protein_coding	chr7:26409544-26448083	-	0.512473	0.450514	-0.185904058	0.663161704	0.778185648	Rho guanine nucleotide exchange factor (GEF) 1	http://www.ncbi.nlm.nih.gov/gene/?term=424241
ARHGEF10	protein_coding	chr3:91221401-91335971	-	4.43253	3.51885	-0.333026379	0.004622112	0.01460077	Rho guanine nucleotide exchange factor 10	http://www.ncbi.nlm.nih.gov/gene/?term=421900
ARHGEF10L	protein_coding	chr21:116715-143500	-	6.2062	4.20242	-0.562489834	7.81E-06	4.59E-05	Rho guanine nucleotide exchange factor 10 like	http://www.ncbi.nlm.nih.gov/gene/?term=419360
ARHGEF11	protein_coding	chr25:1357481-1378565	+	9.75934	6.93717	-0.492436346	8.56E-07	5.87E-06	Rho guanine nucleotide exchange factor 11	http://www.ncbi.nlm.nih.gov/gene/?term=425979
ARHGEF12	protein_coding	chr24:3714858-3780527	-	39.043	39.0449	7.02E-05	0.999820781	0.999859665	Rho guanine nucleotide exchange factor 12	http://www.ncbi.nlm.nih.gov/gene/?term=419752
ARHGEF16	protein_coding	chr21:1012672-1020545	-	2.23494	1.87118	-0.256287754	0.336068016	0.483967635	Rho guanine nucleotide exchange factor 16	http://www.ncbi.nlm.nih.gov/gene/?term=419386
ARHGEF17	protein_coding	chr1:195423563-195459334	+	3.67343	2.44178	-0.589194561	0.000294767	0.001270746	Rho guanine nucleotide exchange factor 17	http://www.ncbi.nlm.nih.gov/gene/?term=777518
ARHGEF18	protein_coding	chr28:4084269-4127105	-	14.0569	14.4878	0.043560067	0.444093983	0.589595852	Rho/Rac guanine nucleotide exchange factor 18	http://www.ncbi.nlm.nih.gov/gene/?term=420132
ARHGEF26	protein_coding	chr9:23307547-23349903	-	5.82525	4.02493	-0.533356274	0.000124543	0.000585487	Rho guanine nucleotide exchange factor 26	http://www.ncbi.nlm.nih.gov/gene/?term=429163
ARHGEF3	protein_coding	chr12:8432702-8544404	-	34.3143	29.2542	-0.230166158	4.24E-05	0.000219415	Rho guanine nucleotide exchange factor 3	http://www.ncbi.nlm.nih.gov/gene/?term=416000
ARHGEF33	protein_coding	chr3:16582929-16621640	+	1.59728	1.33627	-0.257405696	0.094686342	0.185157888	Rho guanine nucleotide exchange factor 33	http://www.ncbi.nlm.nih.gov/gene/?term=425963
ARHGEF37	protein_coding	chr13:8424063-8436741	-	0.157982	0.189384	0.261554259	0.715330402	0.815361127	Rho guanine nucleotide exchange factor 37	http://www.ncbi.nlm.nih.gov/gene/?term=416149
ARHGEF38	protein_coding	chr4:38974253-39012419	-	0.105883	0.270782	1.354660864	0.044203069	0.100135293	Rho guanine nucleotide exchange factor 38	http://www.ncbi.nlm.nih.gov/gene/?term=428744
ARHGEF39	protein_coding	chrZ:9280894-9296320	+	6.63308	10.7773	0.700244959	1.76E-05	9.72E-05	rho guanine nucleotide exchange factor 39	http://www.ncbi.nlm.nih.gov/gene/?term=431661
ARHGEF4	protein_coding	chr9:2268844-2476249	-	0.126213	0.0907804	-0.475407766	0.392380577	0.540510532	Rho guanine nucleotide exchange factor 4	http://www.ncbi.nlm.nih.gov/gene/?term=424761
ARHGEF6	protein_coding	chr4:4400222-4431430	-	63.5281	48.0113	-0.404020871	4.84E-21	1.18E-19	Rac/Cdc42 guanine nucleotide exchange factor 6	http://www.ncbi.nlm.nih.gov/gene/?term=422247
ARHGEF7	protein_coding	chr1:139308292-139416316	+	4.75088	3.99467	-0.25011844	0.00469037	0.014788809	Rho guanine nucleotide exchange factor 7	http://www.ncbi.nlm.nih.gov/gene/?term=418761
ARHGEF9	protein_coding	chr4:11737154-11924050	+	2.39633	4.67175	0.963136477	0	0	Cdc42 guanine nucleotide exchange factor 9	http://www.ncbi.nlm.nih.gov/gene/?term=422315
ARID1A	protein_coding	chr23:32546-89079	-	19.3736	20.5281	0.083508043	0.107152917	0.203767387	AT-rich interaction domain 1A	http://www.ncbi.nlm.nih.gov/gene/?term=419542
ARID1B	protein_coding	chr3:51306805-51625729	+	13.4312	12.7229	-0.078160658	0.213136117	0.34477123	AT-rich interaction domain 1B	http://www.ncbi.nlm.nih.gov/gene/?term=421650
ARID2	protein_coding	chr1:30749892-30857508	+	11.5485	12.6208	0.128097885	0.036752518	0.085923278	AT-rich interaction domain 2	http://www.ncbi.nlm.nih.gov/gene/?term=417804
ARID3A	protein_coding	chr28:2872863-2896518	+	22.8822	40.1286	0.810405058	0	0	AT-rich interaction domain 3A	http://www.ncbi.nlm.nih.gov/gene/?term=100858440
ARID3B	protein_coding	chr10:2414830-2445827	-	7.03399	7.06037	0.005400506	0.961674959	0.973282174	AT-rich interaction domain 3B	http://www.ncbi.nlm.nih.gov/gene/?term=100859297
ARID4A	protein_coding	chr5:55350964-55396364	-	38.0021	28.0392	-0.438633957	6.04E-22	1.51E-20	AT-rich interaction domain 4A	http://www.ncbi.nlm.nih.gov/gene/?term=423541
ARID4B	protein_coding	chr3:38242110-38327020	+	22.6213	18.362	-0.300958634	5.62E-07	4.00E-06	AT-rich interaction domain 4B	http://www.ncbi.nlm.nih.gov/gene/?term=425840
ARID5A	protein_coding	chr22:2799661-2807704	-	5.5927	7.64622	0.451201766	4.12E-05	0.000213976	AT rich interactive domain 5A (MRF1-like)	http://www.ncbi.nlm.nih.gov/gene/?term=101749459
ARID5B	protein_coding	chr6:8294733-8438645	-	3.3711	2.75041	-0.293572729	0.011436623	0.031992324	AT-rich interaction domain 5B	http://www.ncbi.nlm.nih.gov/gene/?term=423661
ARIH1	other	chrUn_Scaffold2843:381-1382	+	26.267	23.3981	-0.166860054	0.024250442	0.061024215	ariadne RBR E3 ubiquitin protein ligase 1	http://www.ncbi.nlm.nih.gov/gene/?term=415319
ARIH2	protein_coding	chr12:11694961-11726292	-	11.1245	8.94476	-0.314625816	0.000495927	0.002021662	ariadne RBR E3 ubiquitin protein ligase 2	http://www.ncbi.nlm.nih.gov/gene/?term=416061
ARL1	protein_coding	chr1:47732343-47737806	-	51.4746	50.7145	-0.021462421	0.779147709	0.854796547	ADP ribosylation factor like GTPase 1	http://www.ncbi.nlm.nih.gov/gene/?term=417934
ARL10	protein_coding	chr13:10418403-10420966	-	1.68822	1.97882	0.229137465	0.546037462	0.681059097	ADP ribosylation factor like GTPase 10	http://www.ncbi.nlm.nih.gov/gene/?term=416229
ARL11	protein_coding	chr1:169271015-169279110	+	1.52471	1.34678	-0.179020666	0.358852691	0.507494965	ADP ribosylation factor like GTPase 11	http://www.ncbi.nlm.nih.gov/gene/?term=418869
ARL13B	protein_coding	chr1:89695578-89745220	+	5.48093	5.74961	0.069043391	0.544412452	0.679332409	ADP ribosylation factor like GTPase 13B	http://www.ncbi.nlm.nih.gov/gene/?term=418431
ARL14EP	protein_coding	chr5:4538529-4546321	+	15.0795	14.6726	-0.039464052	0.693056155	0.798190328	ADP ribosylation factor like GTPase 14 effector protein	http://www.ncbi.nlm.nih.gov/gene/?term=421605
ARL15	protein_coding	chrZ:16200052-16414582	-	7.55665	7.72741	0.032238143	0.761334587	0.847990575	ADP ribosylation factor like GTPase 15	http://www.ncbi.nlm.nih.gov/gene/?term=769515
ARL16	protein_coding	chr18:9970579-9972872	-	12.9232	13.6381	0.077679319	0.548243003	0.682475459	ADP ribosylation factor like GTPase 16	http://www.ncbi.nlm.nih.gov/gene/?term=768991
ARL2	protein_coding	chr13:10105068-10108507	-	0.164752	0.315999	0.939624014	0.301125677	0.446508511	ADP-ribosylation factor-like 2	http://www.ncbi.nlm.nih.gov/gene/?term=769546
ARL2BP_ID:107054263	protein_coding	chr11:796337-803495	+	0.324637	0	#NAME?	0.003228892	0.010650628	ADP ribosylation factor like GTPase 2 binding protein	http://www.ncbi.nlm.nih.gov/gene/?term=107054263
ARL3	protein_coding	chr6:23304951-23329755	-	10.6335	9.51017	-0.1610735	0.464288255	0.609555114	ADP ribosylation factor like GTPase 3	http://www.ncbi.nlm.nih.gov/gene/?term=423865
ARL4A	protein_coding	chr2:26855397-26858311	+	25.9323	18.6137	-0.478385308	2.81E-08	2.41E-07	ADP ribosylation factor like GTPase 4A	http://www.ncbi.nlm.nih.gov/gene/?term=420589
ARL4C	protein_coding	chr7:5716702-5720307	-	11.0559	20.3505	0.880247769	0	0	ADP ribosylation factor like GTPase 4C	http://www.ncbi.nlm.nih.gov/gene/?term=424026
ARL5A	protein_coding	chr7random_Scaffold414:79006-95790	-	20.3626	19.1021	-0.092190533	0.085025434	0.169350989	ADP ribosylation factor like GTPase 5A	http://www.ncbi.nlm.nih.gov/gene/?term=100857935
ARL5B	protein_coding	chr2:19106288-19122376	-	9.56267	8.13802	-0.232735664	0.099085077	0.191237811	ADP ribosylation factor like GTPase 5B	http://www.ncbi.nlm.nih.gov/gene/?term=420513
ARL6	protein_coding	chr1:91211031-91229743	+	7.60517	9.45176	0.3136025	0.106017457	0.20201639	ADP ribosylation factor like GTPase 6	http://www.ncbi.nlm.nih.gov/gene/?term=418433
ARL6IP4	protein_coding	chr15:5235350-5242282	-	26.1811	23.8136	-0.136739978	0.043496677	0.098892176	ADP ribosylation factor like GTPase 6 interacting protein 4	http://www.ncbi.nlm.nih.gov/gene/?term=427695
ARL6IP5	protein_coding	chr12:15348523-15358051	+	61.6233	53.1974	-0.212120206	0.000357127	0.001506603	ADP ribosylation factor like GTPase 6 interacting protein 5	http://www.ncbi.nlm.nih.gov/gene/?term=426074
ARL8A	protein_coding	chr26:344889-354803	-	27.1942	26.9011	-0.015633819	0.860798229	0.915209366	ADP ribosylation factor like GTPase 8A	http://www.ncbi.nlm.nih.gov/gene/?term=421175
ARL8B	protein_coding	chr12:18642828-18658983	+	29.5068	28.7027	-0.039861015	0.462868978	0.608538323	ADP ribosylation factor like GTPase 8B	http://www.ncbi.nlm.nih.gov/gene/?term=416109
ARL8BL	protein_coding	chr1:22062046-22089723	-	7.66929	6.59082	-0.218635054	0.36077469	0.509530701	ADP-ribosylation factor-like 8B-like	http://www.ncbi.nlm.nih.gov/gene/?term=769134
ARL9	protein_coding	chr4:49583459-49587731	+	20.6939	17.6407	-0.230297753	0.035251792	0.082929842	ADP ribosylation factor like GTPase 9	http://www.ncbi.nlm.nih.gov/gene/?term=771078
ARMC1	protein_coding	chr2:115183803-115214448	-	13.2672	12.4127	-0.096046963	0.230804442	0.367121599	armadillo repeat containing 1	http://www.ncbi.nlm.nih.gov/gene/?term=429406
ARMC10	protein_coding	chr1:12916974-12927293	+	3.57082	3.73579	0.065157948	0.687418012	0.79363958	armadillo repeat containing 10	http://www.ncbi.nlm.nih.gov/gene/?term=417720
ARMC2	protein_coding	chr3:67309290-67371773	-	1.18391	0.799934	-0.565606535	0.093746443	0.183505981	armadillo repeat containing 2	http://www.ncbi.nlm.nih.gov/gene/?term=421767
ARMC6	protein_coding	chr28:3671406-3676466	-	25.0302	22.4845	-0.154739016	0.110194203	0.208125491	armadillo repeat containing 6	http://www.ncbi.nlm.nih.gov/gene/?term=420112
ARMC7	protein_coding	chr18:10749329-10751449	+	11.2221	10.6007	-0.08218314	0.569790263	0.69889981	armadillo repeat containing 7	http://www.ncbi.nlm.nih.gov/gene/?term=422118
ARMC8	protein_coding	chr9:555199-617326	-	14.5202	12.4128	-0.226232739	0.004111682	0.013125456	armadillo repeat containing 8	http://www.ncbi.nlm.nih.gov/gene/?term=424731
ARMC9	protein_coding	chr9:15251958-15308917	+	2.51824	3.48291	0.467877408	0.002381163	0.00814626	armadillo repeat containing 9	http://www.ncbi.nlm.nih.gov/gene/?term=424929
ARNT	protein_coding	chr25:2589829-2610524	-	41.3131	39.0191	-0.082418818	0.177536507	0.299245035	aryl hydrocarbon receptor nuclear translocator	http://www.ncbi.nlm.nih.gov/gene/?term=374026
ARNT2	protein_coding	chr10:12408756-12501814	-	4.84858	2.17361	-1.15746918	6.27E-18	1.37E-16	microRNA 5572	http://www.ncbi.nlm.nih.gov/gene/?term=415481
ARNTL	protein_coding	chr5:7560351-7605130	-	14.115	11.3682	-0.312225288	0.002195003	0.007581355	aryl hydrocarbon receptor nuclear translocator like	http://www.ncbi.nlm.nih.gov/gene/?term=374115
ARNTL2	protein_coding	chr1:68192300-68229112	+	6.98941	4.00795	-0.802306167	3.68E-09	3.55E-08	aryl hydrocarbon receptor nuclear translocator-like 2	http://www.ncbi.nlm.nih.gov/gene/?term=373925
ARPC1A	protein_coding	chr14:4366676-4381814	+	51.855	46.2961	-0.163592439	0.020206974	0.052000263	actin related protein 2/3 complex subunit 1A	http://www.ncbi.nlm.nih.gov/gene/?term=770269
ARPC1B	protein_coding	chr14:4384337-4390007	+	213.685	221.606	0.052511304	0.134783212	0.243100633	actin related protein 2/3 complex subunit 1B	http://www.ncbi.nlm.nih.gov/gene/?term=416490
ARPC2	protein_coding	chr7:22696567-22713954	-	277.396	330.374	0.252153169	8.88E-16	1.49E-14	actin related protein 2/3 complex subunit 2	http://www.ncbi.nlm.nih.gov/gene/?term=429041
ARPC3	protein_coding	chr15:5321685-5326271	+	337.337	284.607	-0.24521942	1.72E-08	1.50E-07	actin related protein 2/3 complex subunit 3	http://www.ncbi.nlm.nih.gov/gene/?term=416837
ARPC4	protein_coding	chr12:11506589-11508357	+	239.084	264.745	0.147085852	0.001959141	0.006856185	actin related protein 2/3 complex subunit 4	http://www.ncbi.nlm.nih.gov/gene/?term=416051
ARPC5	protein_coding	chr8:7647635-7653452	-	392.914	414.167	0.075999033	0.004087129	0.013079122	actin related protein 2/3 complex subunit 5	http://www.ncbi.nlm.nih.gov/gene/?term=429075
ARPC5L	protein_coding	chr17:10066086-10069817	-	33.6387	24.7985	-0.439869094	2.24E-05	0.0001215	actin related protein 2/3 complex subunit 5 like	http://www.ncbi.nlm.nih.gov/gene/?term=101752218
ARPP19	protein_coding	chr10:8721096-8729387	+	59.2677	65.1161	0.135768223	0.163118686	0.279986249	cAMP regulated phosphoprotein 19	http://www.ncbi.nlm.nih.gov/gene/?term=768853
ARPP21	protein_coding	chr2:45519248-45705504	+	0.771966	0.486501	-0.666094537	0.084261952	0.168107061	cAMP regulated phosphoprotein 21	http://www.ncbi.nlm.nih.gov/gene/?term=428459
ARR3	protein_coding	chr4:1253552-1268536	+	2.23176	1.64981	-0.435882004	0.167234019	0.285574418	arrestin 3	http://www.ncbi.nlm.nih.gov/gene/?term=769109
ARRDC1	protein_coding	chr17:2456051-2482795	+	8.7915	7.85091	-0.163249451	0.216629551	0.349321339	arrestin domain containing 1	http://www.ncbi.nlm.nih.gov/gene/?term=427772
ARRDC2	protein_coding	chr28:4062308-4068689	-	10.6033	12.4285	0.229138852	0.05698031	0.122931154	arrestin domain containing 2	http://www.ncbi.nlm.nih.gov/gene/?term=771165
ARRDC3	protein_coding	chrZ:59332514-59346072	+	27.6427	36.4164	0.397689772	7.20E-12	8.98E-11	arrestin domain containing 3	http://www.ncbi.nlm.nih.gov/gene/?term=427107
ARRDC4	protein_coding	chr10:16471445-16480873	+	9.71962	8.68517	-0.162345823	0.126922227	0.231585552	arrestin domain containing 4	http://www.ncbi.nlm.nih.gov/gene/?term=415509
ARSA	protein_coding	chr1:116105-121720	-	2.78324	2.48509	-0.163467217	0.46296894	0.608549426	arylsulfatase A	http://www.ncbi.nlm.nih.gov/gene/?term=426863
ARSB	protein_coding	chrZ:22502252-22571045	+	5.93439	11.1124	0.904998789	0	0	arylsulfatase B	http://www.ncbi.nlm.nih.gov/gene/?term=771459
ARSD	protein_coding	chr1:128513710-128528605	+	0.161706	0.155079	-0.060369873	0.948504069	0.968426357	arylsulfatase D	http://www.ncbi.nlm.nih.gov/gene/?term=418658
ARSE	protein_coding	chr1:128530830-128554756	+	0.101708	0.0557368	-0.86773108	0.348486951	0.496106234	arylsulfatase E (chondrodysplasia punctata 1)	http://www.ncbi.nlm.nih.gov/gene/?term=418659
ARSH	protein_coding	chr1:128491414-128505634	+	9.3636	3.88847	-1.267860698	1.63E-19	3.79E-18	arylsulfatase family, member H	http://www.ncbi.nlm.nih.gov/gene/?term=378798
ARSI	protein_coding	chr13:13183133-13189023	+	0.256	0.245508	-0.060373774	0.91913669	0.955574645	arylsulfatase family member I	http://www.ncbi.nlm.nih.gov/gene/?term=427639
ARSK	protein_coding	chrZ:57413183-57424563	-	9.57212	22.1728	1.211880578	0	0	arylsulfatase family member K	http://www.ncbi.nlm.nih.gov/gene/?term=427116
ART1	protein_coding	chr1:194197428-194198714	-	0.0832719	0.958309	3.524589271	0.002353627	0.008069987	ADP-ribosyltransferase 1	http://www.ncbi.nlm.nih.gov/gene/?term=429485
ART7B	protein_coding	chr1:194197428-194202909	-	0.23554	0.903548	1.939629162	1.10E-05	6.28E-05	GPI-anchored ADP-ribosyltransferase	http://www.ncbi.nlm.nih.gov/gene/?term=428124
ART7C	protein_coding	chr1:194205081-194208030	+	1.9702	7.0461	1.838482861	0	0	erythroblast NAD--arginine ADP-ribosyltransferase-like	http://www.ncbi.nlm.nih.gov/gene/?term=428125
ARTN	protein_coding	chr8:20404396-20408618	+	2.56741	1.68835	-0.604699694	0.113067087	0.211780418	artemin	http://www.ncbi.nlm.nih.gov/gene/?term=100857910
ARV1	protein_coding	chr3:40717229-40742003	+	6.32735	4.74524	-0.415120345	0.001146627	0.004294907	ARV1 homolog, fatty acid homeostasis modulator	http://www.ncbi.nlm.nih.gov/gene/?term=421546
ARVCF	protein_coding	chr15:1060477-1269188	-	12.4032	5.59302	-1.149012987	7.64E-53	2.99E-51	armadillo repeat gene deleted in velocardiofacial syndrome	http://www.ncbi.nlm.nih.gov/gene/?term=395119
ARX	protein_coding	chr1:117839213-117844037	+	0.188432	0.271064	0.524589534	0.597027684	0.72134765	aristaless related homeobox	http://www.ncbi.nlm.nih.gov/gene/?term=107057587
AS3MT	protein_coding	chr6:23394627-23398845	+	21.716	14.9438	-0.539211337	8.29E-05	0.000403537	arsenite methyltransferase	http://www.ncbi.nlm.nih.gov/gene/?term=423870
ASAH1	protein_coding	chr4:63189346-63204561	+	60.02	82.4994	0.458940308	2.22E-16	4.17E-15	N-acylsphingosine amidohydrolase (acid ceramidase) 1	http://www.ncbi.nlm.nih.gov/gene/?term=422727
ASAP1	protein_coding	chr2:140679136-140838476	-	9.61611	7.70728	-0.319231595	0.000192573	0.000866349	ArfGAP with SH3 domain, ankyrin repeat and PH domain 1	http://www.ncbi.nlm.nih.gov/gene/?term=428385
ASAP2	protein_coding	chr3:96512031-96597152	+	3.79505	7.27902	0.939625335	1.90E-09	1.91E-08	ArfGAP with SH3 domain, ankyrin repeat and PH domain 2	http://www.ncbi.nlm.nih.gov/gene/?term=768599
ASB1	protein_coding	chr7:5973653-5987798	+	11.0442	8.96775	-0.300470954	0.000712026	0.002802766	ankyrin repeat and SOCS box containing 1	http://www.ncbi.nlm.nih.gov/gene/?term=424030
ASB12	protein_coding	chr4:11706884-11711453	+	0.776151	0.833662	0.10312522	0.800136369	0.871496703	ankyrin repeat and SOCS box containing 12	http://www.ncbi.nlm.nih.gov/gene/?term=422313
ASB13	protein_coding	chr1:1116147-1127777	+	4.63193	4.84901	0.066076778	0.706887929	0.808648239	ankyrin repeat and SOCS box containing 13	http://www.ncbi.nlm.nih.gov/gene/?term=416691
ASB14	protein_coding	chr12:8635950-8650846	-	2.8973	2.66629	-0.119875372	0.562510064	0.693233081	ankyrin repeat and SOCS box containing 14	http://www.ncbi.nlm.nih.gov/gene/?term=416003
ASB16	protein_coding	chrUn_Scaffold1142:20738-24092	-	0.339794	0.130347	-1.382302999	0.262440685	0.402355207	ankyrin repeat and SOCS box containing 16	http://www.ncbi.nlm.nih.gov/gene/?term=107049519
ASB2	protein_coding	chr5:45438455-45471733	-	4.15391	3.02955	-0.455366442	2.74E-05	0.000146284	ankyrin repeat and SOCS box containing 2	http://www.ncbi.nlm.nih.gov/gene/?term=423428
ASB3	protein_coding	chr3:3040531-3073142	+	7.92429	10.2181	0.366773376	0.001595023	0.005743302	ankyrin repeat and SOCS box containing 3	http://www.ncbi.nlm.nih.gov/gene/?term=428545
ASB5	protein_coding	chr4:44659406-44693908	-	3.84261	7.08678	0.883043703	1.27E-06	8.54E-06	ankyrin repeat and SOCS box containing 5	http://www.ncbi.nlm.nih.gov/gene/?term=422572
ASB6	protein_coding	chr17:6111327-6116395	-	8.00431	8.19728	0.034368235	0.800633693	0.871762245	ankyrin repeat and SOCS box containing 6	http://www.ncbi.nlm.nih.gov/gene/?term=417194
ASB7	protein_coding	chr10:17354180-17383777	+	3.84289	4.02043	0.06515813	0.698344606	0.80346155	ankyrin repeat and SOCS box containing 7	http://www.ncbi.nlm.nih.gov/gene/?term=415518
ASB8	protein_coding	chrUn_Scaffold707:38339-41371	-	10.6396	11.9372	0.166020563	0.2259131	0.360448011	ankyrin repeat and SOCS box containing 8	http://www.ncbi.nlm.nih.gov/gene/?term=426183
ASB9	protein_coding	chr1:122125760-122140056	+	5.74711	6.75947	0.234073469	0.129148793	0.234863888	ankyrin repeat and SOCS box containing 9	http://www.ncbi.nlm.nih.gov/gene/?term=418625
ASCC1	protein_coding	chr6:11469736-11497209	+	19.7996	14.2963	-0.469829471	6.95E-05	0.000343618	activating signal cointegrator 1 complex subunit 1	http://www.ncbi.nlm.nih.gov/gene/?term=423709
ASCC2	protein_coding	chr15:11066473-11090940	+	18.1461	18.0985	-0.003789382	0.965441325	0.976219042	activating signal cointegrator 1 complex subunit 2	http://www.ncbi.nlm.nih.gov/gene/?term=417016
ASCC3	protein_coding	chr3:70898793-71165070	+	10.7492	10.3233	-0.058325069	0.447719063	0.592736086	activating signal cointegrator 1 complex subunit 3	http://www.ncbi.nlm.nih.gov/gene/?term=421790
ASCL3	protein_coding	chr5:9567545-9568572	+	5.10834	3.09935	-0.720888868	0.028192889	0.068877998	achaete-scute complex homolog 3 (Drosophila)	http://www.ncbi.nlm.nih.gov/gene/?term=107053378
ASCL4	protein_coding	chr1:53367656-53370762	-	1.96612	1.75322	-0.165344336	0.54816099	0.682475459	achaete-scute family bHLH transcription factor 4	http://www.ncbi.nlm.nih.gov/gene/?term=427912
ASF1A	protein_coding	chr3:62944948-62955171	-	49.5642	42.6899	-0.215403661	0.017956716	0.047133249	anti-silencing function 1A histone chaperone	http://www.ncbi.nlm.nih.gov/gene/?term=723780
ASH1L	protein_coding	chr25:2205058-2244183	-	17.8257	19.6386	0.139733355	0.002594607	0.008793008	ASH1 like histone lysine methyltransferase	http://www.ncbi.nlm.nih.gov/gene/?term=425064
ASH2L	protein_coding	chr22:2281515-2288929	+	24.6982	23.0164	-0.101743703	0.238513596	0.376263695	ASH2 like histone lysine methyltransferase complex subunit	http://www.ncbi.nlm.nih.gov/gene/?term=426774
ASIC2	protein_coding	chr27:1939182-2351988	-	0.136133	0.065277	-1.060370172	0.419498234	0.565541316	acid sensing ion channel subunit 2	http://www.ncbi.nlm.nih.gov/gene/?term=419945
ASIC4	protein_coding	chr7:22205617-22226310	-	0.0411642	0.0986927	1.261553188	0.317409812	0.462277506	acid sensing ion channel subunit family member 4	http://www.ncbi.nlm.nih.gov/gene/?term=769191
ASIC5	protein_coding	chr4:21016574-21034172	-	0.125493	0.0687712	-0.867730468	0.348486951	0.496106234	acid sensing ion channel subunit family member 5	http://www.ncbi.nlm.nih.gov/gene/?term=428723
ASL1	protein_coding	chr19:4932052-4939847	-	0.933002	0.954415	0.032736544	0.954590061	0.968426357	argininosuccinate lyase 1	http://www.ncbi.nlm.nih.gov/gene/?term=396498
ASL2	protein_coding	chr19:4919229-4928278	-	4.89924	4.28734	-0.192475135	0.409871385	0.558026004	argininosuccinate lyase 2	http://www.ncbi.nlm.nih.gov/gene/?term=417545
ASMTL	protein_coding	chr1:129163996-129190485	+	14.4814	14.4824	9.96E-05	0.999561451	0.999797935	acetylserotonin O-methyltransferase-like	http://www.ncbi.nlm.nih.gov/gene/?term=769097
ASNA1	protein_coding	chr30random_Scaffold3847:5-2384	-	31.5285	31.8539	0.014813484	0.910112081	0.949638294	arsA arsenite transporter, ATP-binding, homolog 1 (bacterial)	http://www.ncbi.nlm.nih.gov/gene/?term=100859771
ASNS	protein_coding	chr2:24690802-24704528	-	42.3572	56.7652	0.42239953	2.22E-15	3.64E-14	asparagine synthetase (glutamine-hydrolyzing)	http://www.ncbi.nlm.nih.gov/gene/?term=420574
ASNSD1	protein_coding	chr7:318274-324970	-	24.865	22.3827	-0.151732354	0.072160497	0.149072429	asparagine synthetase domain containing 1	http://www.ncbi.nlm.nih.gov/gene/?term=423983
ASPA	protein_coding	chr19:6701705-6715115	-	1.41981	1.92504	0.439190543	0.211572039	0.342633826	aspartoacylase	http://www.ncbi.nlm.nih.gov/gene/?term=417609
ASPG	protein_coding	chr5:50708727-50758337	+	16.6076	13.7287	-0.274648581	0.011031408	0.030997013	asparaginase	http://www.ncbi.nlm.nih.gov/gene/?term=772201
ASPH	protein_coding	chr2:113644946-113776438	-	11.9422	8.4673	-0.496094725	1.71E-11	2.06E-10	aspartate beta-hydroxylase	http://www.ncbi.nlm.nih.gov/gene/?term=421142
ASPHD2	protein_coding	chr15:7185460-7191933	+	2.06844	0.702548	-1.557874407	5.02E-05	0.000255578	aspartate beta-hydroxylase domain containing 2	http://www.ncbi.nlm.nih.gov/gene/?term=425447
ASPM	protein_coding	chr8:2613532-2645516	+	29.2348	29.1643	-0.003483275	0.924577947	0.958825768	abnormal spindle microtubule assembly	http://www.ncbi.nlm.nih.gov/gene/?term=424354
ASPN	protein_coding	chr12:3383126-3397887	+	5.80004	2.4906	-1.219569512	1.57E-08	1.39E-07	asporin	http://www.ncbi.nlm.nih.gov/gene/?term=415954
ASPSCR1	protein_coding	chr18:5063516-5105611	-	14.3381	11.045	-0.376460441	0.000282628	0.001223711	ASPSCR1, UBX domain containing tether for SLC2A4	http://www.ncbi.nlm.nih.gov/gene/?term=417384
ASRGL1	protein_coding	chr3:82581609-82604352	+	6.55178	4.52525	-0.533889417	0.000817946	0.003173967	asparaginase like 1	http://www.ncbi.nlm.nih.gov/gene/?term=421868
ASS1	protein_coding	chr17:6346906-6367473	+	54.4451	57.7099	0.084016617	0.24525658	0.383578573	argininosuccinate synthase 1	http://www.ncbi.nlm.nih.gov/gene/?term=417185
ASTE1	protein_coding	chr2:41876489-41881686	-	5.66243	4.27188	-0.406550189	0.021664379	0.055332623	asteroid homolog 1 (Drosophila)	http://www.ncbi.nlm.nih.gov/gene/?term=420684
ASTN1	protein_coding	chr8:6745930-6787715	+	1.40359	0.578953	-1.277603436	1.07E-06	7.23E-06	astrotactin 1	http://www.ncbi.nlm.nih.gov/gene/?term=429070
ASTN2	protein_coding	chr17:3724394-3998800	-	2.00622	1.44817	-0.470248849	0.038806496	0.089943134	astrotactin 2	http://www.ncbi.nlm.nih.gov/gene/?term=417242
ASUN	protein_coding	chr1:68025275-68045131	-	109.006	100.197	-0.121568234	0.00229368	0.007889999	integrator complex subunit 13	http://www.ncbi.nlm.nih.gov/gene/?term=418213
ASXL1	protein_coding	chr20:10359763-10375156	+	9.25839	9.18236	-0.011896341	0.888694479	0.935473686	additional sex combs like 1, transcriptional regulator	http://www.ncbi.nlm.nih.gov/gene/?term=428158
ASXL2	protein_coding	chr3:105228677-105318265	-	20.901	25.6438	0.295038093	2.57E-13	3.57E-12	additional sex combs like 2, transcriptional regulator	http://www.ncbi.nlm.nih.gov/gene/?term=421993
ASXL3	protein_coding	chr2:107222670-107355660	+	0.66252	0.603599	-0.134373591	0.560652686	0.691900561	additional sex combs like 3, transcriptional regulator	http://www.ncbi.nlm.nih.gov/gene/?term=421102
ATAD1	protein_coding	chr6:9626544-9642313	+	26.3448	21.6404	-0.283791061	4.03E-05	0.000209434	ATPase family, AAA domain containing 1	http://www.ncbi.nlm.nih.gov/gene/?term=423676
ATAD2	protein_coding	chr2:138116297-138150327	-	16.8501	13.7836	-0.289804413	4.59E-05	0.000235132	ATPase family, AAA domain containing 2	http://www.ncbi.nlm.nih.gov/gene/?term=420346
ATAD2B	protein_coding	chr3:104444004-104516692	-	19.2489	16.98	-0.180939545	0.00116561	0.004354455	ATPase family, AAA domain containing 2B	http://www.ncbi.nlm.nih.gov/gene/?term=421972
ATAD3A	protein_coding	chr21:2151087-2168547	-	15.9322	13.3632	-0.253679973	0.033978803	0.080426629	ATPase family, AAA domain containing 3A	http://www.ncbi.nlm.nih.gov/gene/?term=419412
ATAD5	protein_coding	chr18:6696057-6712568	+	10.9599	10.3729	-0.079415343	0.309067264	0.456287049	ATPase family, AAA domain containing 5	http://www.ncbi.nlm.nih.gov/gene/?term=417408
ATAT1	protein_coding	chrUn_Scaffold20775:246-2000	-	15.0867	11.5571	-0.384497841	0.022619496	0.057466481	alpha tubulin acetyltransferase 1	http://www.ncbi.nlm.nih.gov/gene/?term=107051422
ATCAY	protein_coding	chr28:1476383-1491658	-	0.247552	0.310454	0.326647915	0.548472577	0.682475459	ATCAY, caytaxin	http://www.ncbi.nlm.nih.gov/gene/?term=420094
ATE1	protein_coding	chr6:31043988-31115702	-	15.2697	14.6827	-0.056554429	0.444990014	0.58961546	arginyltransferase 1	http://www.ncbi.nlm.nih.gov/gene/?term=423936
ATF1	protein_coding	chr33:142878-156460	-	31.8987	28.8164	-0.146607517	0.006717024	0.020186826	activating transcription factor 1	http://www.ncbi.nlm.nih.gov/gene/?term=426873
ATF2	protein_coding	chr7:16722645-16766908	+	24.1596	29.9604	0.310460316	0.001096465	0.004126179	activating transcription factor 2	http://www.ncbi.nlm.nih.gov/gene/?term=395727
ATF3	protein_coding	chr3:21872436-21896620	-	2.23962	1.63528	-0.453716287	0.051821378	0.113654085	activating transcription factor 3	http://www.ncbi.nlm.nih.gov/gene/?term=421369
ATF4	protein_coding	chr1:50633580-50636513	-	439.076	402.42	-0.125768671	2.52E-06	1.61E-05	activating transcription factor 4	http://www.ncbi.nlm.nih.gov/gene/?term=395693
ATF6	protein_coding	chr8:3720709-3791821	+	17.8664	18.7761	0.071648464	0.361800398	0.510638708	activating transcription factor 6	http://www.ncbi.nlm.nih.gov/gene/?term=424365
ATF7	protein_coding	chr33:867075-913514	-	6.77924	6.24699	-0.117962326	0.385014163	0.533270905	activating transcription factor 7	http://www.ncbi.nlm.nih.gov/gene/?term=769661
ATF7IP	protein_coding	chr1:48816352-48927398	+	7.08115	6.43219	-0.138673655	0.013925678	0.037970562	activating transcription factor 7 interacting protein	http://www.ncbi.nlm.nih.gov/gene/?term=417966
ATG12	protein_coding	chrZ:72932175-72935862	+	15.2668	19.3828	0.344379297	0.000695807	0.002748503	autophagy related 12	http://www.ncbi.nlm.nih.gov/gene/?term=427390
ATG13	protein_coding	chr5:23482193-23504642	-	21.347	21.4877	0.009477733	0.881261526	0.931063356	autophagy related 13	http://www.ncbi.nlm.nih.gov/gene/?term=423192
ATG14	protein_coding	chr5:56311784-56329818	+	6.61371	6.75631	0.030775738	0.817758335	0.883704905	autophagy related 14	http://www.ncbi.nlm.nih.gov/gene/?term=428922
ATG16L1	protein_coding	chr9:1162599-1182968	+	23.7922	19.7439	-0.269081687	0.000358151	0.001509421	autophagy related 16 like 1	http://www.ncbi.nlm.nih.gov/gene/?term=424746
ATG2B	protein_coding	chr5:46492601-46532281	-	9.75243	11.0609	0.181635136	0.029255023	0.071042521	autophagy related 2B	http://www.ncbi.nlm.nih.gov/gene/?term=423441
ATG3	protein_coding	chr1:83574965-83598582	+	44.7462	43.6424	-0.036034728	0.682473099	0.789060024	autophagy related 3	http://www.ncbi.nlm.nih.gov/gene/?term=418369
ATG4A	protein_coding	chr4:14154128-14166280	-	21.4597	20.4577	-0.068985952	0.447909201	0.592848797	autophagy related 4A cysteine peptidase	http://www.ncbi.nlm.nih.gov/gene/?term=772074
ATG4B	protein_coding	chr9:4782696-4802216	-	10.2844	8.51274	-0.272762156	0.001609379	0.005781477	autophagy related 4B cysteine peptidase	http://www.ncbi.nlm.nih.gov/gene/?term=404750
ATG4C	protein_coding	chr8:27684388-27706447	+	9.78764	7.96761	-0.296814007	0.024938048	0.062393008	autophagy related 4C cysteine peptidase	http://www.ncbi.nlm.nih.gov/gene/?term=424688
ATG5	protein_coding	chr3:68405527-68479099	+	17.5276	14.6612	-0.257625275	0.001544827	0.005593993	autophagy related 5	http://www.ncbi.nlm.nih.gov/gene/?term=421784
ATG7	protein_coding	chr12:4378996-4489826	+	8.21861	7.93745	-0.050218815	0.37819749	0.527419394	autophagy related 7	http://www.ncbi.nlm.nih.gov/gene/?term=415961
ATG9A	protein_coding	chr7:22344495-22352746	+	8.61237	9.05139	0.071729059	0.493283829	0.632829016	autophagy related 9A	http://www.ncbi.nlm.nih.gov/gene/?term=425722
ATHL1	protein_coding	chr5:1558887-1570781	-	2.59689	2.30211	-0.173828135	0.362191576	0.510999314	protein-glucosylgalactosylhydroxylysine glucosidase	http://www.ncbi.nlm.nih.gov/gene/?term=422991
ATIC	protein_coding	chr7:4369488-4387212	+	98.5138	102.929	0.063251776	0.16928085	0.287995082	5-aminoimidazole-4-carboxamide ribonucleotide formyltransferase/IMP cyclohydrolase	http://www.ncbi.nlm.nih.gov/gene/?term=396091
ATL1	protein_coding	chr5:57999379-58025517	+	7.47515	4.90906	-0.60665573	0.000246128	0.001076961	atlastin GTPase 1	http://www.ncbi.nlm.nih.gov/gene/?term=423577
ATL2	protein_coding	chr3:16432975-16473253	-	26.66	26.5192	-0.007639526	0.896766921	0.941155632	atlastin GTPase 2	http://www.ncbi.nlm.nih.gov/gene/?term=100859117
ATM	protein_coding	chr1:180285849-180345559	-	9.69104	7.50921	-0.367990359	1.29E-07	1.00E-06	ATM serine/threonine kinase	http://www.ncbi.nlm.nih.gov/gene/?term=395401
ATMIN	protein_coding	chr11:15596730-15615655	+	8.64739	8.40627	-0.040798962	0.586461985	0.713645678	ATM interactor	http://www.ncbi.nlm.nih.gov/gene/?term=426138
ATN1	protein_coding	chr1:77302544-77325707	+	6.24605	5.04254	-0.308793495	0.000673295	0.002667043	atrophin 1	http://www.ncbi.nlm.nih.gov/gene/?term=427946
ATOH8	protein_coding	chr4:85899147-85919215	+	51.6717	26.3424	-0.971987557	2.81E-18	6.20E-17	atonal bHLH transcription factor 8	http://www.ncbi.nlm.nih.gov/gene/?term=771738
ATOX1	protein_coding	chr13:12905941-12910078	+	90.5796	81.9218	-0.144938754	0.159251765	0.275958526	antioxidant 1 copper chaperone	http://www.ncbi.nlm.nih.gov/gene/?term=770231
ATP10A	protein_coding	chr1:131727581-131838289	+	24.2858	31.7952	0.388695973	1.17E-12	1.55E-11	ATPase phospholipid transporting 10A (putative)	http://www.ncbi.nlm.nih.gov/gene/?term=418685
ATP10D	protein_coding	chr4:67189360-67228010	-	15.7204	15.9039	0.016742664	0.799104426	0.870824858	ATPase phospholipid transporting 10D (putative)	http://www.ncbi.nlm.nih.gov/gene/?term=422768
ATP11A	protein_coding	chr1:137764523-137886131	-	15.1977	15.9336	0.068219258	0.226545913	0.361317486	ATPase phospholipid transporting 11A	http://www.ncbi.nlm.nih.gov/gene/?term=418749
ATP11B	protein_coding	chr9:16480427-16580464	-	21.3059	20.6024	-0.048440586	0.29568206	0.441496087	ATPase phospholipid transporting 11B (putative)	http://www.ncbi.nlm.nih.gov/gene/?term=424964
ATP11C	protein_coding	chr4:5116592-5167185	-	32.7715	42.753	0.38358395	0	0	ATPase phospholipid transporting 11C	http://www.ncbi.nlm.nih.gov/gene/?term=422254
ATP13A1	protein_coding	chrUn_Scaffold696:17872-31119	+	22.3151	24.3269	0.124532216	0.067962937	0.141907818	ATPase 13A1	http://www.ncbi.nlm.nih.gov/gene/?term=426090
ATP13A2	protein_coding	chr21:4413160-4423782	-	65.3123	46.8998	-0.477772944	1.08E-37	3.72E-36	ATPase 13A2	http://www.ncbi.nlm.nih.gov/gene/?term=419466
ATP13A3	protein_coding	chr9:12871579-12924625	+	22.3219	20.5951	-0.116158701	0.018613323	0.048495997	ATPase 13A3	http://www.ncbi.nlm.nih.gov/gene/?term=424898
ATP13A5	protein_coding	chr9:13142985-13174751	+	0.194414	0.116529	-0.738443077	0.20581729	0.33514067	ATPase 13A5	http://www.ncbi.nlm.nih.gov/gene/?term=424902
ATP1A1	protein_coding	chr1:80243658-80267671	-	113.863	116.315	0.030738142	0.350153029	0.497463528	ATPase Na+/K+ transporting subunit alpha 1	http://www.ncbi.nlm.nih.gov/gene/?term=396530
ATP1B1	protein_coding	chr1:83773420-83787119	-	40.4686	34.2072	-0.242502922	0.001702867	0.006072246	ATPase Na+/K+ transporting subunit beta 1	http://www.ncbi.nlm.nih.gov/gene/?term=396529
ATP1B3	protein_coding	chr9:10273648-10329985	+	112.095	96.0563	-0.222769785	3.00E-06	1.89E-05	ATPase Na+/K+ transporting subunit beta 3	http://www.ncbi.nlm.nih.gov/gene/?term=396549
ATP1B4	protein_coding	chr4:16506354-16513518	-	21.7245	15.2651	-0.509085933	2.30E-06	1.47E-05	ATPase Na+/K+ transporting family member beta 4	http://www.ncbi.nlm.nih.gov/gene/?term=422365
ATP2A2	protein_coding	chr15:5344147-5385167	-	40.8603	46.1516	0.175680868	2.39E-05	0.000129089	ATPase sarcoplasmic/endoplasmic reticulum Ca2+ transporting 2	http://www.ncbi.nlm.nih.gov/gene/?term=396446
ATP2A3	protein_coding	chr19:3247289-3283999	+	67.4547	65.0452	-0.052476371	0.095160012	0.18546977	ATPase sarcoplasmic/endoplasmic reticulum Ca2+ transporting 3	http://www.ncbi.nlm.nih.gov/gene/?term=395707
ATP2B1	protein_coding	chr1:43397796-43455131	-	21.2262	24.8634	0.228177477	9.65E-05	0.000463445	ATPase plasma membrane Ca2+ transporting 1	http://www.ncbi.nlm.nih.gov/gene/?term=374244
ATP2B2	protein_coding	chr12:3612830-4010440	+	0.631593	0.483033	-0.386873427	0.112008621	0.210169716	ATPase plasma membrane Ca2+ transporting 2	http://www.ncbi.nlm.nih.gov/gene/?term=415958
ATP2B4	protein_coding	chr26:5210403-5247582	+	12.7234	12.5306	-0.022028749	0.744691224	0.836780746	ATPase plasma membrane Ca2+ transporting 4	http://www.ncbi.nlm.nih.gov/gene/?term=419934
ATP2C1	protein_coding	chr2:41801314-41872142	+	27.7686	30.4273	0.131911877	0.034476584	0.081411457	ATPase secretory pathway Ca2+ transporting 1	http://www.ncbi.nlm.nih.gov/gene/?term=428450
ATP2C2	protein_coding	chr11:16970203-16994282	+	1.40579	0.753392	-0.899908479	0.001729099	0.006156711	ATPase secretory pathway Ca2+ transporting 2	http://www.ncbi.nlm.nih.gov/gene/?term=100859316
ATP5A1	protein_coding	chrZ:2151416-2159390	+	110.619	227.837	1.04240285	2.22E-16	4.17E-15	ATP synthase, H+ transporting, mitochondrial F1 complex, alpha subunit 1, cardiac muscle	http://www.ncbi.nlm.nih.gov/gene/?term=374159
ATP5B	protein_coding	chr33:1630552-1633524	+	234.195	289.833	0.307511593	4.44E-16	7.67E-15	ATP synthase, H+ transporting, mitochondrial F1 complex, beta polypeptide	http://www.ncbi.nlm.nih.gov/gene/?term=426673
ATP5C1	protein_coding	chr1:4248407-4255205	+	167.24	151.882	-0.138969047	0.004874818	0.015262414	ATP synthase, H+ transporting, mitochondrial F1 complex, gamma polypeptide 1	http://www.ncbi.nlm.nih.gov/gene/?term=419108
ATP5D	protein_coding	chr28:3060312-3063382	+	54.247	63.4436	0.225931282	0.002151429	0.007449082	ATP synthase, H+ transporting, mitochondrial F1 complex, delta subunit	http://www.ncbi.nlm.nih.gov/gene/?term=771478
ATP5E	protein_coding	chr20:11088111-11089342	+	130.759	143.595	0.135095266	0.122533788	0.225521819	ATP synthase, H+ transporting, mitochondrial F1 complex, epsilon subunit	http://www.ncbi.nlm.nih.gov/gene/?term=768660
ATP5F1	protein_coding	chr26:3215740-3219199	+	312.639	297.971	-0.06932583	0.075102828	0.154059698	ATP synthase, H+ transporting, mitochondrial Fo complex subunit B1	http://www.ncbi.nlm.nih.gov/gene/?term=419866
ATP5G1	protein_coding	chr27:3707200-3709533	-	59.8198	92.3868	0.627063651	3.94E-12	5.02E-11	ATP synthase, H+ transporting, mitochondrial Fo complex subunit C1 (subunit 9)	http://www.ncbi.nlm.nih.gov/gene/?term=419992
ATP5G2	protein_coding	chr33:914333-916307	-	73.1001	85.7511	0.230281798	0.011289385	0.031643157	ATP synthase, H+ transporting, mitochondrial Fo complex subunit C2 (subunit 9)	http://www.ncbi.nlm.nih.gov/gene/?term=100858216
ATP5G3	protein_coding	chr7:16713222-16716391	+	170.791	167.943	-0.024260289	0.664961632	0.779605306	ATP synthase, H+ transporting, mitochondrial Fo complex subunit C3 (subunit 9)	http://www.ncbi.nlm.nih.gov/gene/?term=424142
ATP5H	protein_coding	chr18:10720624-10723378	-	110.831	107.693	-0.041436989	0.574259952	0.702906133	ATP synthase, H+ transporting, mitochondrial Fo complex subunit D	http://www.ncbi.nlm.nih.gov/gene/?term=422115
ATP5I	protein_coding	chrZ:53483791-53485659	+	120.247	225.186	0.905116236	0	0	ATP synthase, H+ transporting, mitochondrial Fo complex subunit E	http://www.ncbi.nlm.nih.gov/gene/?term=769146
ATP5J	protein_coding	chr1:102544392-102548543	-	98.8997	99.3791	0.006976332	0.921406306	0.957001473	ATP synthase, H+ transporting, mitochondrial Fo complex subunit F6	http://www.ncbi.nlm.nih.gov/gene/?term=418477
ATP5J2	protein_coding	chr14:4414466-4415525	-	111.678	140.72	0.333482378	0.000224011	0.000994313	ATP synthase, H+ transporting, mitochondrial Fo complex subunit F2	http://www.ncbi.nlm.nih.gov/gene/?term=416495
ATP5L	protein_coding	chr24:4392636-4395761	-	143.793	170.867	0.248880347	0.001146959	0.004295199	ATP synthase, H+ transporting, mitochondrial Fo complex subunit G	http://www.ncbi.nlm.nih.gov/gene/?term=101749042
ATP5S	protein_coding	chr5:57918026-57922917	+	4.14292	3.24124	-0.354102112	0.311515048	0.457389206	ATP synthase, H+ transporting, mitochondrial Fo complex subunit s (factor B)	http://www.ncbi.nlm.nih.gov/gene/?term=423574
ATP5SL	protein_coding	chrUn_Scaffold6191:995-3753	-	10.3656	5.96444	-0.797345032	0.000231335	0.001020935	ATP5S like	http://www.ncbi.nlm.nih.gov/gene/?term=107050327
ATP6AP1	protein_coding	chr1:22343252-22397259	+	69.9594	100.075	0.516491794	0	0	ATPase H+ transporting accessory protein 1	http://www.ncbi.nlm.nih.gov/gene/?term=427854
ATP6AP2	protein_coding	chr1:112273187-112282377	-	60.7427	70.49	0.214707568	0.000206037	0.000919592	ATPase H+ transporting accessory protein 2	http://www.ncbi.nlm.nih.gov/gene/?term=418573
ATP6V0A1	protein_coding	chr27:5352689-5381019	+	15.3473	18.8415	0.295928955	0.000184409	0.000834274	ATPase H+ transporting V0 subunit a1	http://www.ncbi.nlm.nih.gov/gene/?term=395474
ATP6V0A2	protein_coding	chr15:4955234-4970595	-	24.6685	26.3737	0.09642999	0.167573996	0.285923132	ATPase H+ transporting V0 subunit a2	http://www.ncbi.nlm.nih.gov/gene/?term=395473
ATP6V0B	protein_coding	chr8:20435601-20440433	+	41.6417	55.8265	0.422921143	9.55E-06	5.54E-05	ATPase H+ transporting V0 subunit b	http://www.ncbi.nlm.nih.gov/gene/?term=424575
ATP6V0C	protein_coding	chr14:13928969-13939858	-	147.648	180.258	0.287901475	2.33E-10	2.54E-09	ATPase H+ transporting V0 subunit c	http://www.ncbi.nlm.nih.gov/gene/?term=416753
ATP6V0D1	protein_coding	chr11:1432057-1456454	-	40.6057	48.9676	0.270145229	7.15E-05	0.000352055	ATPase H+ transporting V0 subunit d1	http://www.ncbi.nlm.nih.gov/gene/?term=415674
ATP6V0D2	protein_coding	chr2:123562671-123580454	+	6.37163	1.71094	-1.896873324	1.45E-11	1.75E-10	ATPase H+ transporting V0 subunit d2	http://www.ncbi.nlm.nih.gov/gene/?term=420210
ATP6V0E1	protein_coding	chr13:9143608-9153207	+	65.4674	68.5935	0.067295187	0.328472921	0.47609741	ATPase H+ transporting V0 subunit e1	http://www.ncbi.nlm.nih.gov/gene/?term=768854
ATP6V0E2	protein_coding	chr6:22093227-22094596	+	9.76055	8.7989	-0.149639269	0.470113231	0.613796185	ATPase H+ transporting V0 subunit e2	http://www.ncbi.nlm.nih.gov/gene/?term=769770
ATP6V1A	protein_coding	chr1:79181777-79210146	-	27.9702	39.3324	0.49182765	0	0	ATPase H+ transporting V1 subunit A	http://www.ncbi.nlm.nih.gov/gene/?term=395821
ATP6V1B2	protein_coding	chr22:1603939-1612319	-	42.446	46.4444	0.129876051	0.022477448	0.057165617	ATPase H+ transporting V1 subunit B2	http://www.ncbi.nlm.nih.gov/gene/?term=395497
ATP6V1C1	protein_coding	chr2:129894927-129916437	+	30.3791	32.9276	0.116218232	0.159390676	0.275958526	ATPase H+ transporting V1 subunit C1	http://www.ncbi.nlm.nih.gov/gene/?term=420259
ATP6V1C2	protein_coding	chr3:97348033-97364928	+	5.38277	5.88486	0.128659312	0.517305491	0.654303783	ATPase H+ transporting V1 subunit C2	http://www.ncbi.nlm.nih.gov/gene/?term=421939
ATP6V1D	protein_coding	chr5:28983479-28991363	+	59.1389	53.1881	-0.153003908	0.03632488	0.085070806	ATPase H+ transporting V1 subunit D	http://www.ncbi.nlm.nih.gov/gene/?term=423280
ATP6V1E1	protein_coding	chr1:61854552-61869769	-	37.0081	29.8712	-0.309085874	0.00183591	0.00647577	ATPase H+ transporting V1 subunit E1	http://www.ncbi.nlm.nih.gov/gene/?term=418162
ATP6V1G1	protein_coding	chr17:3005469-3008362	+	131.164	143.072	0.125369552	0.02621885	0.064992989	ATPase H+ transporting V1 subunit G1	http://www.ncbi.nlm.nih.gov/gene/?term=417249
ATP6V1G3	protein_coding	chr8:2118620-2129673	+	0.829496	1.9092	1.202661312	0.11539045	0.215038337	ATPase H+ transporting V1 subunit G3	http://www.ncbi.nlm.nih.gov/gene/?term=424349
ATP6V1H	protein_coding	chr2:110590632-110632452	-	15.6388	17.9526	0.199062983	0.04134484	0.094827203	ATPase H+ transporting V1 subunit H	http://www.ncbi.nlm.nih.gov/gene/?term=426199
ATP7B	protein_coding	chr1:170306088-170360121	-	0.126152	0.102369	-0.301384183	0.61390009	0.735741861	ATPase copper transporting beta	http://www.ncbi.nlm.nih.gov/gene/?term=418879
ATP8A1	protein_coding	chr4:68572806-68666979	+	8.12968	10.8016	0.409974558	3.13E-08	2.66E-07	ATPase phospholipid transporting 8A1	http://www.ncbi.nlm.nih.gov/gene/?term=422776
ATP8A2	protein_coding	chr1:176736710-177052754	+	1.67423	0.386895	-2.113483745	7.94E-21	1.92E-19	ATPase phospholipid transporting 8A2	http://www.ncbi.nlm.nih.gov/gene/?term=418936
ATP8B1	protein_coding	chrZ:333691-366889	+	0.378625	1.07021	1.499052336	3.30E-05	0.000173725	ATPase phospholipid transporting 8B1	http://www.ncbi.nlm.nih.gov/gene/?term=426857
ATP8B2	protein_coding	chr25:2154823-2162921	+	18.4626	18.3522	-0.008652716	0.919097135	0.955574645	ATPase phospholipid transporting 8B2	http://www.ncbi.nlm.nih.gov/gene/?term=770035
ATP8B3	protein_coding	chr28:2283037-2298551	+	2.3811	3.36411	0.498596668	0.004521964	0.014324487	ATPase phospholipid transporting 8B3	http://www.ncbi.nlm.nih.gov/gene/?term=428328
ATP9A	protein_coding	chr20:13326254-13378631	+	1.52036	1.60935	0.082065142	0.673622509	0.785559033	ATPase phospholipid transporting 9A (putative)	http://www.ncbi.nlm.nih.gov/gene/?term=419345
ATP9B	protein_coding	chr2:56885557-57062941	-	6.77902	8.06232	0.250118319	0.02437102	0.061227579	ATPase phospholipid transporting 9B (putative)	http://www.ncbi.nlm.nih.gov/gene/?term=420817
ATPAF1	protein_coding	chr8:21914437-21924284	-	5.91516	6.72976	0.186137863	0.228622159	0.364289946	ATP synthase mitochondrial F1 complex assembly factor 1	http://www.ncbi.nlm.nih.gov/gene/?term=424616
ATPAF2	protein_coding	chr14:5015949-5022298	-	6.42554	6.8406	0.090305169	0.637690454	0.756333654	ATP synthase mitochondrial F1 complex assembly factor 2	http://www.ncbi.nlm.nih.gov/gene/?term=416511
ATR	protein_coding	chr9:10472160-10508401	-	8.85227	7.85842	-0.171808179	0.027370008	0.067226392	ATR serine/threonine kinase	http://www.ncbi.nlm.nih.gov/gene/?term=424777
ATRAID	protein_coding	chr3:104965552-104967028	+	32.7309	26.2669	-0.317407328	0.011582141	0.032324007	all-trans retinoic acid induced differentiation factor	http://www.ncbi.nlm.nih.gov/gene/?term=776812
ATRIP	protein_coding	chr12:3280087-3292727	-	21.1252	15.0344	-0.490697707	1.22E-12	1.60E-11	ATR interacting protein	http://www.ncbi.nlm.nih.gov/gene/?term=415949
ATRN	protein_coding	chr4:89755340-89900137	+	28.8775	37.425	0.374056467	4.44E-16	7.67E-15	attractin	http://www.ncbi.nlm.nih.gov/gene/?term=422946
ATRNL1	protein_coding	chr6:28168903-28589072	+	0.862354	0.528092	-0.707490937	0.004854279	0.015206544	attractin like 1	http://www.ncbi.nlm.nih.gov/gene/?term=423915
ATRX	protein_coding	chr4:12858210-12935793	-	70.5325	56.5624	-0.31844484	1.62E-34	5.36E-33	alpha thalassemia/mental retardation syndrome X-linked	http://www.ncbi.nlm.nih.gov/gene/?term=422331
ATXN1	protein_coding	chr2:61766850-61971289	-	6.93217	7.52168	0.117747895	0.137693516	0.247472115	ataxin 1	http://www.ncbi.nlm.nih.gov/gene/?term=420843
ATXN10	protein_coding	chr1:70660392-70756368	+	8.77748	8.25349	-0.08880251	0.534637338	0.670543298	ataxin 10	http://www.ncbi.nlm.nih.gov/gene/?term=418245
ATXN1L	protein_coding	chr11:19986527-19994083	-	12.2529	11.3149	-0.114899411	0.112417878	0.210844205	ataxin 1 like	http://www.ncbi.nlm.nih.gov/gene/?term=427566
ATXN2	protein_coding	chr15:6177526-6227643	-	27.2145	25.2166	-0.110001763	0.059452152	0.127500702	ataxin 2	http://www.ncbi.nlm.nih.gov/gene/?term=416877
ATXN3	protein_coding	chr5:44613170-44628313	-	21.2808	22.8677	0.103758882	0.103474046	0.197770638	ataxin 3	http://www.ncbi.nlm.nih.gov/gene/?term=378424
ATXN7	protein_coding	chr12:13553875-13633972	+	11.9508	9.55085	-0.323406157	1.75E-05	9.66E-05	ataxin 7	http://www.ncbi.nlm.nih.gov/gene/?term=416078
ATXN7L1	protein_coding	chr1:14018564-14128854	-	11.9024	12.2051	0.036231608	0.628710405	0.74935591	ataxin 7 like 1	http://www.ncbi.nlm.nih.gov/gene/?term=427847
ATXN7L2	protein_coding	chr26:1216403-1218720	+	4.45617	3.09832	-0.524318116	0.135860822	0.244653477	ataxin 7 like 2	http://www.ncbi.nlm.nih.gov/gene/?term=429691
ATXN7L3	protein_coding	chrUn_Scaffold1142:15576-20245	+	12.6083	15.5982	0.307005787	0.005566268	0.017160801	ataxin 7 like 3	http://www.ncbi.nlm.nih.gov/gene/?term=107049520
AUH	protein_coding	chrZ:44207209-44317563	-	2.49857	3.27334	0.389660825	0.029478576	0.071482908	AU RNA binding methylglutaconyl-CoA hydratase	http://www.ncbi.nlm.nih.gov/gene/?term=427269
AUP1	protein_coding	chr4random_Scaffold286:80744-91638	-	35.9854	43.0013	0.256968581	0.002852893	0.009559307	ancient ubiquitous protein 1	http://www.ncbi.nlm.nih.gov/gene/?term=769206
AURKA	protein_coding	chr20:12229431-12236357	+	41.816	44.0859	0.076262248	0.293865046	0.439746103	aurora kinase A	http://www.ncbi.nlm.nih.gov/gene/?term=428167
AURKAIP1	protein_coding	chr21:2229753-2232691	+	28.5142	26.6015	-0.100172958	0.402700512	0.551722177	aurora kinase A interacting protein 1	http://www.ncbi.nlm.nih.gov/gene/?term=419415
AUTS2	protein_coding	chr19:1325415-1988311	-	1.27508	1.00883	-0.337904683	0.158811959	0.275300067	autism susceptibility candidate 2	http://www.ncbi.nlm.nih.gov/gene/?term=417481
AVD	protein_coding	chrZ:9164721-9165901	+	50.1963	40.0573	-0.325515844	0.011677477	0.03256782	avidin	http://www.ncbi.nlm.nih.gov/gene/?term=396260
AVEN	protein_coding	chr5:30090917-30175835	+	14.5135	14.5047	-0.000875018	0.993863078	0.996333618	apoptosis and caspase activation inhibitor	http://www.ncbi.nlm.nih.gov/gene/?term=395127
AVL9	protein_coding	chr2:48242089-48279800	-	8.32793	7.44108	-0.162445913	0.134421624	0.242655171	AVL9 cell migration associated	http://www.ncbi.nlm.nih.gov/gene/?term=420750
AXDND1	protein_coding	chr8:6155846-6179326	-	0.105449	0.0505634	-1.060380032	0.310477516	0.456657535	axonemal dynein light chain domain containing 1	http://www.ncbi.nlm.nih.gov/gene/?term=100858527
AXIN1	protein_coding	chr14:12212115-12282361	+	8.372	6.03275	-0.472756514	4.06E-05	0.000210725	axin 1	http://www.ncbi.nlm.nih.gov/gene/?term=395786
AXIN2	protein_coding	chr18:7687437-7708690	+	2.99725	2.94811	-0.023849068	0.91564639	0.953762036	axin 2	http://www.ncbi.nlm.nih.gov/gene/?term=395152
AZI2	protein_coding	chr2:38972066-38994447	-	43.9219	39.9471	-0.136849692	0.018795178	0.048887089	5-azacytidine induced 2	http://www.ncbi.nlm.nih.gov/gene/?term=420660
AZIN1	protein_coding	chr2:129840394-129865982	-	73.7723	65.122	-0.179934208	0.000248185	0.001084824	antizyme inhibitor 1	http://www.ncbi.nlm.nih.gov/gene/?term=420254
AZIN2	protein_coding	chr23:5343981-5350028	+	6.33358	3.87618	-0.708385633	0.000132481	0.000618621	arginine decarboxylase	http://www.ncbi.nlm.nih.gov/gene/?term=428228
B2M	protein_coding	chr10:1254766-1256770	+	2246.27	2337.57	0.057478219	0.000134458	0.000627225	beta-2-microglobulin	http://www.ncbi.nlm.nih.gov/gene/?term=414830
B3GALNT2	protein_coding	chr3:38173240-38198332	+	13.2572	10.9508	-0.275739833	0.003216071	0.010624891	beta-1,3-N-acetylgalactosaminyltransferase 2	http://www.ncbi.nlm.nih.gov/gene/?term=430770
B3GALT1	protein_coding	chr7:19281846-19463712	-	0.623087	0.385516	-0.69264288	0.092979951	0.182363873	beta-1,3-galactosyltransferase 1	http://www.ncbi.nlm.nih.gov/gene/?term=429027
B3GALT2	protein_coding	chr8:3439466-3451659	+	1.29862	0.709741	-0.871614779	0.000355648	0.001501489	beta-1,3-galactosyltransferase 2	http://www.ncbi.nlm.nih.gov/gene/?term=769122
B3GALT5	protein_coding	chr1:108068315-108084022	+	0.415601	0.155961	-1.414013815	0.00962841	0.027665141	beta-1,3-galactosyltransferase 5	http://www.ncbi.nlm.nih.gov/gene/?term=427985
B3GALT6	protein_coding	chr21:2520862-2526352	-	2.42018	2.04022	-0.246389623	0.1932064	0.320271091	beta-1,3-galactosyltransferase 6	http://www.ncbi.nlm.nih.gov/gene/?term=428185
B3GAT1	protein_coding	chr24:2588691-2620543	-	1.50872	0.748388	-1.011466753	0.001437387	0.005241241	beta-1,3-glucuronyltransferase 1	http://www.ncbi.nlm.nih.gov/gene/?term=373949
B3GAT2	protein_coding	chr3:82815250-82837345	+	1.67336	1.60478	-0.060372323	0.88767137	0.934687161	beta-1,3-glucuronyltransferase 2	http://www.ncbi.nlm.nih.gov/gene/?term=428638
B3GLCT	protein_coding	chr1:174954778-174999966	-	12.7836	11.5223	-0.149865446	0.148402985	0.261652537	beta 3-glucosyltransferase	http://www.ncbi.nlm.nih.gov/gene/?term=428075
B3GNT2	protein_coding	chr3:9067300-9084378	+	12.4579	11.7708	-0.081848521	0.297987911	0.443759384	UDP-GlcNAc:betaGal beta-1,3-N-acetylglucosaminyltransferase 2	http://www.ncbi.nlm.nih.gov/gene/?term=421286
B3GNT4	protein_coding	chr15:5834055-5838728	+	4.53031	4.1664	-0.120808421	0.412914662	0.561041918	UDP-GlcNAc:betaGal beta-1,3-N-acetylglucosaminyltransferase 4	http://www.ncbi.nlm.nih.gov/gene/?term=100858043
B3GNT5	protein_coding	chr9:16350048-16368556	-	5.40602	3.41643	-0.662077282	3.11E-16	5.79E-15	UDP-GlcNAc:betaGal beta-1,3-N-acetylglucosaminyltransferase 5	http://www.ncbi.nlm.nih.gov/gene/?term=424960
B3GNT7	protein_coding	chr9:15316884-15321780	+	0.203216	0.609022	1.583480349	0.004313477	0.013720501	UDP-GlcNAc:betaGal beta-1,3-N-acetylglucosaminyltransferase 7	http://www.ncbi.nlm.nih.gov/gene/?term=424930
B3GNT9	protein_coding	chr11:2491426-2500520	-	12.7987	13.2248	0.047248625	0.622374799	0.743216607	UDP-GlcNAc:betaGal beta-1,3-N-acetylglucosaminyltransferase 9	http://www.ncbi.nlm.nih.gov/gene/?term=427539
B3GNTL1	protein_coding	chr18:3160349-3271887	+	16.2326	9.10353	-0.834396116	3.04E-32	9.57E-31	UDP-GlcNAc:betaGal beta-1,3-N-acetylglucosaminyltransferase-like 1	http://www.ncbi.nlm.nih.gov/gene/?term=417333
B3GNTL2	protein_coding	chr17:8755217-8757173	+	0.234852	0.375378	0.67659222	0.549883779	0.682475459	UDP-GlcNAc:betaGal beta-1,3-N-acetylglucosaminyltransferase-like	http://www.ncbi.nlm.nih.gov/gene/?term=417126
B4GALNT3	protein_coding	chr1:60368188-60429672	+	0.51482	0.155169	-1.73022774	0.000199789	0.000895215	beta-1,4-N-acetyl-galactosaminyltransferase 3	http://www.ncbi.nlm.nih.gov/gene/?term=418150
B4GALNT4	protein_coding	chr5:1529339-1548380	-	2.46997	3.24144	0.392141349	0.043636667	0.099090745	beta-1,4-N-acetyl-galactosaminyltransferase 4	http://www.ncbi.nlm.nih.gov/gene/?term=770601
B4GALT1	protein_coding	chrZ:70631229-70650559	-	19.0855	37.9394	0.991219881	0	0	beta-1,4-galactosyltransferase 1	http://www.ncbi.nlm.nih.gov/gene/?term=396121
B4GALT2	protein_coding	chr8:20443156-20450472	+	23.5468	24.3123	0.046155371	0.595246982	0.720884697	beta-1,4-galactosyltransferase 2	http://www.ncbi.nlm.nih.gov/gene/?term=396122
B4GALT3_ID:107049101	protein_coding	chr25:2547966-2550190	-	5.97559	7.35023	0.29870823	0.294882163	0.440956483	beta-1,4-galactosyltransferase 3	http://www.ncbi.nlm.nih.gov/gene/?term=107049101
B4GALT3_ID:418342	protein_coding	chr1:80622112-80636473	-	9.00464	9.5341	0.082428158	0.587870869	0.714967816	beta-1,4-galactosyltransferase 3	http://www.ncbi.nlm.nih.gov/gene/?term=418342
B4GALT4	protein_coding	chr1:80596018-80621102	+	7.38867	6.456	-0.194674116	0.09799388	0.189520478	beta-1,4-galactosyltransferase 4	http://www.ncbi.nlm.nih.gov/gene/?term=418341
B4GALT5_ID:107054826	protein_coding	chr20:14079838-14105166	+	0.338345	0.527278	0.640068735	0.333323473	0.480712053	beta-1,4-galactosyltransferase 5	http://www.ncbi.nlm.nih.gov/gene/?term=107054826
B4GALT5_ID:419358	protein_coding	chr20random_Scaffold4042:4589-14162	-	9.05235	6.8537	-0.401409322	0.000860872	0.00332986	beta-1,4-galactosyltransferase 5	http://www.ncbi.nlm.nih.gov/gene/?term=419358
B4GALT6	protein_coding	chr2:106483864-106507860	-	6.19794	6.05083	-0.034655737	0.775077884	0.850937853	beta-1,4-galactosyltransferase 6	http://www.ncbi.nlm.nih.gov/gene/?term=421092
B4GALT7	protein_coding	chr13:10098027-10099984	-	23.888	22.2077	-0.105226087	0.379847194	0.527505282	beta-1,4-galactosyltransferase 7	http://www.ncbi.nlm.nih.gov/gene/?term=416359
B9D1	protein_coding	chr14:5251490-5260447	-	3.32396	2.69929	-0.300323039	0.026212134	0.064992989	B9 domain containing 1	http://www.ncbi.nlm.nih.gov/gene/?term=416525
BAAT	protein_coding	chr5random_Scaffold1093:22288-24820	+	2.34059	3.06091	0.387088385	0.24403306	0.381947142	bile acid-CoA:amino acid N-acyltransferase	http://www.ncbi.nlm.nih.gov/gene/?term=769879
BABAM1	protein_coding	chr28:3399453-3402123	+	31.058	27.164	-0.193268992	0.072995504	0.150559893	BRISC and BRCA1 A complex member 1	http://www.ncbi.nlm.nih.gov/gene/?term=776677
BACE1	protein_coding	chr24:5234643-5244879	-	23.1102	19.5946	-0.238073623	0.000213803	0.000951496	beta-secretase 1	http://www.ncbi.nlm.nih.gov/gene/?term=419768
BACE2	protein_coding	chr1:108844348-108901450	+	4.3008	3.82565	-0.168900152	0.131224205	0.238024801	beta-site APP-cleaving enzyme 2	http://www.ncbi.nlm.nih.gov/gene/?term=418526
BACH1	protein_coding	chr1:104089768-104118358	+	25.1485	36.9697	0.555870984	2.22E-16	4.17E-15	BTB domain and CNC homolog 1	http://www.ncbi.nlm.nih.gov/gene/?term=418488
BACH2	protein_coding	chr3:75498782-75684137	+	7.38199	6.11364	-0.271978181	0.000412983	0.001717738	BTB domain and CNC homolog 2	http://www.ncbi.nlm.nih.gov/gene/?term=421809
BAG1	protein_coding	chr2:85905841-85915722	-	16.1264	11.4198	-0.497887028	8.49E-05	0.000411861	BCL2 associated athanogene 1	http://www.ncbi.nlm.nih.gov/gene/?term=420967
BAG2	protein_coding	chr3:87086223-87093829	-	0.949178	0.33101	-1.51980386	0.063845997	0.134857649	BCL2 associated athanogene 2	http://www.ncbi.nlm.nih.gov/gene/?term=421880
BAG3	protein_coding	chr6:30302007-30319965	+	16.5805	13.3692	-0.310574375	0.005820456	0.017811541	BCL2 associated athanogene 3	http://www.ncbi.nlm.nih.gov/gene/?term=423931
BAG4	protein_coding	chr22:2295159-2298180	+	23.9918	28.7738	0.262214362	0.004465737	0.014167569	BCL2 associated athanogene 4	http://www.ncbi.nlm.nih.gov/gene/?term=426776
BAG5	protein_coding	chr5:50484677-50489630	-	15.1829	23.1876	0.610906125	4.44E-16	7.67E-15	BCL2 associated athanogene 5	http://www.ncbi.nlm.nih.gov/gene/?term=423482
BAHCC1	protein_coding	chr18:9287057-9302248	-	20.9026	20.4463	-0.031842611	0.542447961	0.677579909	BAH domain and coiled-coil containing 1	http://www.ncbi.nlm.nih.gov/gene/?term=776014
BAHD1	protein_coding	chr5:808384-820342	+	11.6158	14.4329	0.313272691	0.0068056	0.020420417	bromo adjacent homology domain containing 1	http://www.ncbi.nlm.nih.gov/gene/?term=423010
BAI1	protein_coding	chr2:147680284-147963735	+	2.17312	1.35463	-0.681868991	5.75E-05	0.000289625	adhesion G protein-coupled receptor B1	http://www.ncbi.nlm.nih.gov/gene/?term=100859755
BAI2	protein_coding	chr23:5006207-5029645	-	0.402898	0.406722	0.013628386	0.980431393	0.986722931	adhesion G protein-coupled receptor B2	http://www.ncbi.nlm.nih.gov/gene/?term=426163
BAI3	protein_coding	chr3:83539402-83990322	-	0.034841	0.0668261	0.939625648	0.488189575	0.627338974	adhesion G protein-coupled receptor B3	http://www.ncbi.nlm.nih.gov/gene/?term=421875
BAIAP2	protein_coding	chr18:9389907-9423783	-	3.8405	3.57315	-0.10409767	0.472410042	0.615561296	BAI1 associated protein 2	http://www.ncbi.nlm.nih.gov/gene/?term=422077
BAIAP2L1	protein_coding	chr14:1148771-1183417	-	2.2902	1.64725	-0.475414066	0.152289697	0.267082511	BAI1 associated protein 2 like 1	http://www.ncbi.nlm.nih.gov/gene/?term=416437
BAIAP2L2	protein_coding	chr1:51033267-51042296	+	0.265462	0.32732	0.302196398	0.692436146	0.79774748	BAI1 associated protein 2 like 2	http://www.ncbi.nlm.nih.gov/gene/?term=418029
BAK1	protein_coding	chr26:4677808-4689669	+	34.3026	45.2093	0.398301649	2.80E-08	2.40E-07	BCL2 antagonist/killer 1	http://www.ncbi.nlm.nih.gov/gene/?term=419912
BAMBI	protein_coding	chr2:15317843-15321681	-	84.5189	57.6962	-0.550797688	6.39E-11	7.34E-10	BMP and activin membrane bound inhibitor	http://www.ncbi.nlm.nih.gov/gene/?term=428413
BANF1	protein_coding	chrUn_Scaffold7554:6900-10004	-	101.34	96.408	-0.071978962	0.191656403	0.317981796	barrier to autointegration factor 1	http://www.ncbi.nlm.nih.gov/gene/?term=777489
BANK1	protein_coding	chr4:60956950-61088463	+	10.0083	6.62647	-0.594884501	8.42E-06	4.92E-05	B-cell scaffold protein with ankyrin repeats 1	http://www.ncbi.nlm.nih.gov/gene/?term=422711
BANP	protein_coding	chr11:18243614-18386758	+	5.58147	7.79154	0.481263369	0.000781107	0.003044267	BTG3 associated nuclear protein	http://www.ncbi.nlm.nih.gov/gene/?term=415834
BAP1	protein_coding	chr12:3100372-3112954	-	24.4769	21.1911	-0.207962374	0.006116998	0.018594709	BRCA1 associated protein 1	http://www.ncbi.nlm.nih.gov/gene/?term=415944
BARD1	protein_coding	chr7:4211637-4254722	-	8.93091	9.10019	0.027089483	0.820459597	0.88600221	BRCA1 associated RING domain 1	http://www.ncbi.nlm.nih.gov/gene/?term=424010
BARX1	protein_coding	chr12:6139852-6142332	+	0.744889	0.267885	-1.475411657	0.126792366	0.231373529	BARX homeobox 1	http://www.ncbi.nlm.nih.gov/gene/?term=374017
BASP1	protein_coding	chr2:75579535-75626937	-	32.1074	26.9032	-0.255128059	0.038525429	0.089401797	brain abundant membrane attached signal protein 1	http://www.ncbi.nlm.nih.gov/gene/?term=373905
BATF	protein_coding	chr5:38320674-38331602	+	4.46218	3.24246	-0.460659935	0.001512462	0.005486845	basic leucine zipper ATF-like transcription factor	http://www.ncbi.nlm.nih.gov/gene/?term=423364
BATF3	protein_coding	chr3:21844019-21848146	+	11.4508	9.33753	-0.294335516	0.0735946	0.15151882	basic leucine zipper ATF-like transcription factor 3	http://www.ncbi.nlm.nih.gov/gene/?term=421368
BAZ1A	protein_coding	chr5:36010288-36064411	-	46.0052	39.5786	-0.217076358	2.82E-07	2.09E-06	bromodomain adjacent to zinc finger domain 1A	http://www.ncbi.nlm.nih.gov/gene/?term=428884
BAZ1B	protein_coding	chr19:212575-261606	+	45.2428	46.4982	0.039486651	0.309020249	0.456287049	bromodomain adjacent to zinc finger domain 1B	http://www.ncbi.nlm.nih.gov/gene/?term=427819
BAZ2B	protein_coding	chr7:36742507-36851144	-	10.3252	8.46603	-0.286412221	0.000143543	0.000665755	bromodomain adjacent to zinc finger domain 2B	http://www.ncbi.nlm.nih.gov/gene/?term=395400
BBIP1	protein_coding	chr6:26171032-26173945	-	41.0898	40.8762	-0.007519224	0.950227569	0.968426357	BBSome interacting protein 1	http://www.ncbi.nlm.nih.gov/gene/?term=100858359
BBOX1	protein_coding	chr5:3484719-3519734	+	2.80552	1.80424	-0.636876939	0.009382475	0.027054881	gamma-butyrobetaine hydroxylase 1	http://www.ncbi.nlm.nih.gov/gene/?term=426932
BBS1	protein_coding	chrUn_Scaffold15710:493-5879	-	8.61502	5.12241	-0.750031414	0.021733675	0.055490651	Bardet-Biedl syndrome 1	http://www.ncbi.nlm.nih.gov/gene/?term=107051131
BBS10	protein_coding	chr1:38032664-38034872	-	5.76997	3.8975	-0.566014795	0.00650708	0.019660527	Bardet-Biedl syndrome 10	http://www.ncbi.nlm.nih.gov/gene/?term=417865
BBS12	protein_coding	chr4:53968605-53989605	-	1.14417	0.967232	-0.242367542	0.181354505	0.30447797	Bardet-Biedl syndrome 12	http://www.ncbi.nlm.nih.gov/gene/?term=422667
BBS2	protein_coding	chr11:2188618-2203634	+	11.5768	11.3473	-0.028887466	0.813303866	0.880182793	Bardet-Biedl syndrome 2	http://www.ncbi.nlm.nih.gov/gene/?term=415694
BBS4	protein_coding	chr10:1613008-1647497	+	5.06793	4.53072	-0.161656263	0.300236846	0.446404792	Bardet-Biedl syndrome 4	http://www.ncbi.nlm.nih.gov/gene/?term=415318
BBS7	protein_coding	chr4:54274812-54289932	+	14.7112	12.2442	-0.264816417	0.013844242	0.037778923	Bardet-Biedl syndrome 7	http://www.ncbi.nlm.nih.gov/gene/?term=771481
BBS9	protein_coding	chr2:47849132-48139102	-	0.509979	0.489078	-0.060373271	0.815989099	0.882524958	Bardet-Biedl syndrome 9	http://www.ncbi.nlm.nih.gov/gene/?term=420745
BBX	protein_coding	chr1:87225428-87369438	+	20.1038	19.9785	-0.009019955	0.844617893	0.903564572	BBX, HMG-box containing	http://www.ncbi.nlm.nih.gov/gene/?term=418407
BCAP29	protein_coding	chr1:14768856-14792300	+	81.4939	72.0243	-0.17820834	0.000993637	0.003785475	B-cell receptor associated protein 29	http://www.ncbi.nlm.nih.gov/gene/?term=417702
BCAP31	protein_coding	chrUn_Scaffold1148:877-3154	+	36.2117	30.5153	-0.246923134	0.024010871	0.06050225	B-cell receptor-associated protein 31	http://www.ncbi.nlm.nih.gov/gene/?term=100857815
BCAR1	protein_coding	chr11:2032931-2037793	-	5.85771	4.46995	-0.390078077	0.013851543	0.037792757	BCAR1, Cas family scaffolding protein	http://www.ncbi.nlm.nih.gov/gene/?term=415691
BCAR3	protein_coding	chr8:13804335-13889343	+	0.813204	0.68989	-0.237250963	0.417063485	0.565541316	breast cancer anti-estrogen resistance 3	http://www.ncbi.nlm.nih.gov/gene/?term=424494
BCAS1	protein_coding	chr20:12586565-12628602	+	2.9388	2.26933	-0.372960763	0.129468664	0.235243535	breast carcinoma amplified sequence 1	http://www.ncbi.nlm.nih.gov/gene/?term=419338
BCAS2	protein_coding	chr26:3869908-3872919	-	49.14	50.5827	0.041746189	0.674933096	0.786570578	breast carcinoma amplified sequence 2	http://www.ncbi.nlm.nih.gov/gene/?term=419884
BCAS3	protein_coding	chr19:7659281-7972652	-	3.58342	3.60627	0.009170268	0.955390408	0.968832109	BCAS3, microtubule associated cell migration factor	http://www.ncbi.nlm.nih.gov/gene/?term=417643
BCAT1	protein_coding	chr1:65412642-65478872	+	29.4805	34.4538	0.224902117	2.35E-08	2.03E-07	branched chain amino acid transaminase 1	http://www.ncbi.nlm.nih.gov/gene/?term=418193
BCCIP	protein_coding	chr6:32571775-32577748	+	53.3116	51.1267	-0.060372572	0.473929379	0.617256118	BRCA2 and CDKN1A interacting protein	http://www.ncbi.nlm.nih.gov/gene/?term=426225
BCDIN3D	protein_coding	chr33:1391111-1416431	-	2.06098	1.776	-0.214698923	0.395309311	0.54370679	BCDIN3 domain containing RNA methyltransferase	http://www.ncbi.nlm.nih.gov/gene/?term=431303
BCHE	protein_coding	chr9:21043977-21090156	+	20.3961	11.8015	-0.789323075	5.62E-23	1.46E-21	butyrylcholinesterase	http://www.ncbi.nlm.nih.gov/gene/?term=395358
BCKDHA	protein_coding	chr32random_Scaffold15198:2739-6146	+	25.8603	25.5158	-0.019348136	0.889269293	0.935962424	branched chain keto acid dehydrogenase E1, alpha polypeptide	http://www.ncbi.nlm.nih.gov/gene/?term=374210
BCKDHB	protein_coding	chr3:79329297-79439703	-	10.1933	9.09665	-0.164213938	0.342808174	0.490661218	branched chain keto acid dehydrogenase E1, beta polypeptide	http://www.ncbi.nlm.nih.gov/gene/?term=395375
BCL10	protein_coding	chr8:16349746-16357586	+	20.5735	22.1197	0.10454457	0.219232579	0.352612423	B-cell CLL/lymphoma 10	http://www.ncbi.nlm.nih.gov/gene/?term=424528
BCL11A	protein_coding	chr3:1852361-1913151	-	19.6293	14.0362	-0.483856316	7.01E-20	1.65E-18	B-cell CLL/lymphoma 11A	http://www.ncbi.nlm.nih.gov/gene/?term=421199
BCL11B	protein_coding	chr5:47863249-47955061	-	13.5814	11.1594	-0.283372743	0.000173907	0.000790989	B-cell CLL/lymphoma 11B	http://www.ncbi.nlm.nih.gov/gene/?term=423444
BCL2	protein_coding	chr2:68102902-68190463	+	17.4735	14.1627	-0.303072284	0.002130291	0.007384952	BCL2, apoptosis regulator	http://www.ncbi.nlm.nih.gov/gene/?term=396282
BCL2A1	protein_coding	chr10:12637320-12639335	+	31.4368	24.6669	-0.349877954	0.043142628	0.098271897	BCL2 related protein A1	http://www.ncbi.nlm.nih.gov/gene/?term=395673
BCL2L1	protein_coding	chr20:10216149-10234317	-	20.4989	21.8264	0.0905277	0.297200079	0.442899807	BCL2 like 1	http://www.ncbi.nlm.nih.gov/gene/?term=373954
BCL2L11	protein_coding	chr3:3131996-3142602	+	12.992	15.4847	0.253219895	0.00391786	0.012592164	BCL2 like 11	http://www.ncbi.nlm.nih.gov/gene/?term=107052854
BCL2L13	protein_coding	chr1:61870391-61913299	+	10.5352	11.794	0.162835397	0.022989008	0.058326517	BCL2 like 13	http://www.ncbi.nlm.nih.gov/gene/?term=418163
BCL2L14	protein_coding	chr1:71720546-71733042	+	6.73283	7.97617	0.244483121	0.10055812	0.193159955	BCL2 like 14	http://www.ncbi.nlm.nih.gov/gene/?term=419096
BCL2L15	protein_coding	chr26:3760199-3762959	-	4.92255	7.28352	0.565229989	0.070289183	0.145991193	BCL2 like 15	http://www.ncbi.nlm.nih.gov/gene/?term=772088
BCL6	protein_coding	chr9:14830563-14846808	+	31.9664	31.5862	-0.017261896	0.780868539	0.856296214	B-cell CLL/lymphoma 6	http://www.ncbi.nlm.nih.gov/gene/?term=424912
BCL7A	protein_coding	chr15:5751741-5771336	+	28.0264	21.3754	-0.390835024	4.54E-10	4.83E-09	BCL tumor suppressor 7A	http://www.ncbi.nlm.nih.gov/gene/?term=416856
BCL7B	protein_coding	chr19:160754-164435	-	22.6673	23.1295	0.029121523	0.780221454	0.855697422	BCL tumor suppressor 7B	http://www.ncbi.nlm.nih.gov/gene/?term=100857890
BCL9	protein_coding	chr1:92335567-92390384	+	1.71848	1.60525	-0.098335063	0.466299801	0.61081098	B-cell CLL/lymphoma 9	http://www.ncbi.nlm.nih.gov/gene/?term=418456
BCL9L	protein_coding	chr24:5575548-5617242	-	9.95859	9.32154	-0.09537317	0.20260885	0.331231681	B-cell CLL/lymphoma 9-like	http://www.ncbi.nlm.nih.gov/gene/?term=419785
BCLAF1	protein_coding	chr3:55382804-55410341	+	39.2194	32.5268	-0.269938568	1.17E-08	1.06E-07	BCL2-associated transcription factor 1	http://www.ncbi.nlm.nih.gov/gene/?term=100858086
BCMO1	protein_coding	chr11:15638341-15691557	+	11.9923	14.1711	0.240843369	0.015640008	0.041863221	beta-carotene oxygenase 1	http://www.ncbi.nlm.nih.gov/gene/?term=395346
BCO2	protein_coding	chr24:6110296-6131259	-	2.04135	2.50149	0.293264124	0.265082343	0.405004879	beta-carotene oxygenase 2	http://www.ncbi.nlm.nih.gov/gene/?term=419792
BCOR	protein_coding	chr1:112378844-112422324	+	8.41157	9.32421	0.148606396	0.093785656	0.183561525	BCL6 corepressor	http://www.ncbi.nlm.nih.gov/gene/?term=418574
BCORL1	protein_coding	chr4:1604237-1625515	-	4.24504	4.41553	0.056808468	0.648373714	0.765253569	BCL6 corepressor-like 1	http://www.ncbi.nlm.nih.gov/gene/?term=428687
BCR	protein_coding	chr15:8618346-8718317	-	10.5841	8.58467	-0.302064015	1.40E-06	9.34E-06	BCR, RhoGEF and GTPase activating protein	http://www.ncbi.nlm.nih.gov/gene/?term=416952
BCS1L	protein_coding	chr7:22592374-22597668	-	5.24205	5.86508	0.162019672	0.436484675	0.58209412	BCS1 homolog, ubiquinol-cytochrome c reductase complex chaperone	http://www.ncbi.nlm.nih.gov/gene/?term=424212
BDH1	protein_coding	chr9:12665613-12679239	-	73.1111	65.7703	-0.152654207	0.002102806	0.007298634	3-hydroxybutyrate dehydrogenase, type 1	http://www.ncbi.nlm.nih.gov/gene/?term=101748254
BDH2	protein_coding	chr4:61362628-61376776	-	14.5157	17.9885	0.309460744	0.004612828	0.014579601	3-hydroxybutyrate dehydrogenase, type 2	http://www.ncbi.nlm.nih.gov/gene/?term=422715
BDKRB1	protein_coding	chr5:46460319-46463341	+	0.706621	0.271064	-1.382303104	0.041631616	0.09536872	bradykinin receptor B1	http://www.ncbi.nlm.nih.gov/gene/?term=772372
BDKRB2	protein_coding	chr5:46435672-46457284	+	0.128811	0.370596	1.52459151	0.059789565	0.128078368	bradykinin receptor B2	http://www.ncbi.nlm.nih.gov/gene/?term=428906
BDNF	protein_coding	chr5:3715001-3758097	-	0.0582767	0.0745177	0.354663961	0.772822513	0.848901928	brain derived neurotrophic factor	http://www.ncbi.nlm.nih.gov/gene/?term=396186
BDP1L	protein_coding	chrZ:73045615-73100729	+	0.0568425	0.0654155	0.202662511	0.831644019	0.893127801	B double prime 1, subunit of RNA polymerase III transcription initiation factor IIIB-like	http://www.ncbi.nlm.nih.gov/gene/?term=427394
BEAN1	protein_coding	chr11:11617304-11657401	-	2.50522	5.58731	1.157216566	9.72E-11	1.09E-09	brain expressed, associated with NEDD4, 1	http://www.ncbi.nlm.nih.gov/gene/?term=415796
BECN1	protein_coding	chr27:5478573-5483381	-	39.4086	38.5626	-0.031308173	0.684933267	0.791209469	beclin 1	http://www.ncbi.nlm.nih.gov/gene/?term=420018
BEND2	protein_coding	chr1:120911511-120937767	-	2.97482	3.03816	0.030395472	0.852796574	0.909155864	BEN domain containing 2	http://www.ncbi.nlm.nih.gov/gene/?term=772331
BEND3	protein_coding	chr3:68133550-68154273	+	15.7599	15.6778	-0.007535254	0.913401972	0.951956843	BEN domain containing 3	http://www.ncbi.nlm.nih.gov/gene/?term=421778
BEND4	protein_coding	chr4:68715738-68746110	+	0.905017	0.484424	-0.90167455	0.012816513	0.03536606	BEN domain containing 4	http://www.ncbi.nlm.nih.gov/gene/?term=422777
BEND6	protein_coding	chr3:87146026-87167863	-	2.66509	2.28375	-0.222779525	0.085161982	0.169543213	BEN domain containing 6	http://www.ncbi.nlm.nih.gov/gene/?term=775985
BEND7	protein_coding	chr1:6790345-6838577	-	23.5857	28.8755	0.291933509	3.10E-05	0.00016394	BEN domain containing 7	http://www.ncbi.nlm.nih.gov/gene/?term=419037
BEST1	protein_coding	chr5:16816512-16832387	+	33.6502	34.1815	0.022600629	0.51067867	0.648367837	bestrophin 1	http://www.ncbi.nlm.nih.gov/gene/?term=423124
BEST4	protein_coding	chr8:20844353-20848677	-	0.412672	0.158304	-1.382297844	0.100455421	0.193046735	bestrophin 4	http://www.ncbi.nlm.nih.gov/gene/?term=771694
BET1	protein_coding	chr2:23425660-23431574	-	16.6002	21.842	0.395904342	0.00092042	0.003534361	Bet1 golgi vesicular membrane trafficking protein	http://www.ncbi.nlm.nih.gov/gene/?term=420563
BET1L	protein_coding	chr5:1599696-1604031	+	24.5831	26.6298	0.115374738	0.127103064	0.231765713	Bet1 golgi vesicular membrane trafficking protein like	http://www.ncbi.nlm.nih.gov/gene/?term=422985
BF1	protein_coding	chr16:87140-89907	-	812.434	654.84	-0.311108167	2.59E-67	1.09E-65	MHC BF1 class I	http://www.ncbi.nlm.nih.gov/gene/?term=693260
BF2	protein_coding	chr16:73928-76131	+	803.056	929.839	0.211480342	6.66E-16	1.12E-14	Major histocompatibility complex class I antigen BF2	http://www.ncbi.nlm.nih.gov/gene/?term=425389
BFAR	protein_coding	chr14:828570-837888	+	15.415	16.3319	0.08335775	0.338222676	0.485822226	bifunctional apoptosis regulator	http://www.ncbi.nlm.nih.gov/gene/?term=416424
BFSP1	protein_coding	chr3:11489065-11507714	+	5.41806	11.691	1.109550062	2.31E-14	3.50E-13	beaded filament structural protein 1	http://www.ncbi.nlm.nih.gov/gene/?term=396056
BG1	protein_coding	chr16:128548-133753	+	0.575344	0.250802	-1.197875953	0.121194657	0.223469964	BG-like antigen 1	http://www.ncbi.nlm.nih.gov/gene/?term=426940
BG2	protein_coding	chr16:245786-287816	-	2.20906	2.30011	0.058270254	0.810023435	0.877305259	intestinal zipper protein	http://www.ncbi.nlm.nih.gov/gene/?term=396417
BG8	protein_coding	chr16:287966-294390	-	20.8371	4.75244	-2.132414187	1.50E-42	5.45E-41	MHC B-G antigen	http://www.ncbi.nlm.nih.gov/gene/?term=417035
BGLAP	protein_coding	chr25:594-1789	+	5.62711	8.58532	0.609477743	0.120592952	0.222797057	bone gamma-carboxyglutamate protein	http://www.ncbi.nlm.nih.gov/gene/?term=396348
BHLHA15_ID:107049029	protein_coding	chr14:1108457-1108957	+	24.6001	62.5698	1.346802312	0	0	basic helix-loop-helix family member a15	http://www.ncbi.nlm.nih.gov/gene/?term=107049029
BHLHA15_ID:427655	protein_coding	chr14:1135397-1147372	+	23.5973	30.6879	0.379048128	0.001150024	0.004304774	brain protein I3	http://www.ncbi.nlm.nih.gov/gene/?term=427655
BHLHE22	protein_coding	chr2:114781680-114783740	+	0.363996	0.847761	1.219735002	0.055275094	0.11997047	basic helix-loop-helix family member e22	http://www.ncbi.nlm.nih.gov/gene/?term=395164
BHLHE23	protein_coding	chr20:8677344-8681420	-	0.762314	0.302512	-1.333393	0.005265522	0.016352662	basic helix-loop-helix family member e23	http://www.ncbi.nlm.nih.gov/gene/?term=395165
BHLHE40	protein_coding	chr12:18624949-18629296	+	16.8666	18.6667	0.146297721	0.121808791	0.224431339	basic helix-loop-helix family member e40	http://www.ncbi.nlm.nih.gov/gene/?term=416108
BHLHE41	protein_coding	chr1:67640636-67644025	-	22.882	23.584	0.043595273	0.586543568	0.713661013	basic helix-loop-helix family member e41	http://www.ncbi.nlm.nih.gov/gene/?term=101750689
BHMT	protein_coding	chrZ:22435998-22451971	-	1.27584	0.475827	-1.422938373	0.022005504	0.056081139	betaine--homocysteine S-methyltransferase	http://www.ncbi.nlm.nih.gov/gene/?term=416371
BICC1	protein_coding	chr6:759058-857474	-	4.34286	1.9865	-1.128416652	1.02E-18	2.29E-17	BicC family RNA binding protein 1	http://www.ncbi.nlm.nih.gov/gene/?term=423604
BICD1	protein_coding	chr1:59138414-59339666	-	1.18739	0.676472	-0.811691742	0.000460439	0.001897086	BICD cargo adaptor 1	http://www.ncbi.nlm.nih.gov/gene/?term=427919
BICD2	protein_coding	chr12:6824648-6901196	-	43.8443	45.7945	0.062785042	0.121328822	0.223644313	BICD cargo adaptor 2	http://www.ncbi.nlm.nih.gov/gene/?term=415990
BID	protein_coding	chr1:61913635-61932234	-	40.7099	49.3914	0.278880185	0.000408529	0.001701837	BH3 interacting domain death agonist	http://www.ncbi.nlm.nih.gov/gene/?term=395236
BIK	protein_coding	chr1:68563240-68578927	+	2.06525	2.74729	0.411692776	0.035480392	0.083398125	BCL2 interacting killer	http://www.ncbi.nlm.nih.gov/gene/?term=776149
BIN1	protein_coding	chr7:23809924-23896240	+	33.5999	27.566	-0.285567001	9.69E-10	9.95E-09	bridging integrator 1	http://www.ncbi.nlm.nih.gov/gene/?term=424228
BIN2	protein_coding	chr33:1556563-1565857	+	8.14289	8.43893	0.051519173	0.776418193	0.852133179	bridging integrator 2	http://www.ncbi.nlm.nih.gov/gene/?term=777552
BIN3	protein_coding	chrUn_Scaffold1018:20239-38662	+	2.11244	2.70115	0.354663393	0.47994938	0.622124606	bridging integrator 3	http://www.ncbi.nlm.nih.gov/gene/?term=107049508
BIRC2	protein_coding	chr1:182634266-182644438	-	93.5611	84.5842	-0.145520625	1.16E-05	6.61E-05	baculoviral IAP repeat containing 2	http://www.ncbi.nlm.nih.gov/gene/?term=374012
BIRC5	protein_coding	chr3:15427658-15428791	-	61.3354	63.5996	0.05229772	0.539616306	0.674440747	baculoviral IAP repeat containing 5	http://www.ncbi.nlm.nih.gov/gene/?term=374078
BIRC6	protein_coding	chr3:31571234-31748707	-	17.9346	20.3612	0.183077021	1.34E-06	8.94E-06	baculoviral IAP repeat containing 6	http://www.ncbi.nlm.nih.gov/gene/?term=421463
BIRC7	protein_coding	chr20:8905894-8921764	+	0.247842	0.297105	0.261552193	0.649798294	0.765897547	baculoviral IAP repeat containing 7	http://www.ncbi.nlm.nih.gov/gene/?term=419239
BIVM	protein_coding	chr1:142772653-142789699	-	24.4179	23.9249	-0.029426236	0.683878413	0.790307195	basic, immunoglobulin-like variable motif containing	http://www.ncbi.nlm.nih.gov/gene/?term=374099
BLB1	protein_coding	chr16:116613-118450	+	301.043	291.382	-0.047057813	0.167368103	0.285630321	Major histocompatibility complex class II beta chain BLB1	http://www.ncbi.nlm.nih.gov/gene/?term=693256
BLB3	protein_coding	chr16random_Scaffold866:10093-16022	-	0.113193	0.0434215	-1.382303273	0.262440685	0.402355207	Major histocompatibility complex class II beta chain BLB3	http://www.ncbi.nlm.nih.gov/gene/?term=425256
BLCAP	protein_coding	chr20:5232372-5239935	-	47.426	43.0666	-0.139108763	0.019509996	0.050436556	bladder cancer associated protein	http://www.ncbi.nlm.nih.gov/gene/?term=100857695
BLEC1	protein_coding	chr16:118439-122492	-	24.2834	28.334	0.222563854	0.047668362	0.106405734	C-type lectin-like receptor 1	http://www.ncbi.nlm.nih.gov/gene/?term=404776
BLEC2	protein_coding	chr16:122774-125266	+	0.948415	2.57704	1.442124545	0.029443885	0.071419236	C-type lectin-like receptor 2	http://www.ncbi.nlm.nih.gov/gene/?term=693259
BLEC3	protein_coding	chr16:236033-240191	+	1.78161	3.68005	1.046543807	0.001700926	0.0060666	c-type lectin-like receptor 3	http://www.ncbi.nlm.nih.gov/gene/?term=100858780
BLK	protein_coding	chr3:107693048-107728280	+	12.9588	9.47066	-0.452395255	0.000259393	0.001129461	BLK proto-oncogene, Src family tyrosine kinase	http://www.ncbi.nlm.nih.gov/gene/?term=422035
BLM	protein_coding	chr10:19934474-19950517	-	10.0916	10.709	0.08566884	0.382622713	0.530687716	Bloom syndrome RecQ like helicase	http://www.ncbi.nlm.nih.gov/gene/?term=415577
BLMH	protein_coding	chr19:6224236-6239598	-	72.8762	67.4684	-0.111235785	0.034437927	0.081342855	bleomycin hydrolase	http://www.ncbi.nlm.nih.gov/gene/?term=395996
BLNK	protein_coding	chr6:21081984-21174596	-	79.1808	83.6535	0.079275259	0.074162437	0.152526557	B-cell linker	http://www.ncbi.nlm.nih.gov/gene/?term=395733
BLOC1S1	protein_coding	chr33random_Scaffold409:8757-10088	+	27.5474	39.8086	0.531163976	0.000510371	0.002075551	biogenesis of lysosomal organelles complex 1 subunit 1	http://www.ncbi.nlm.nih.gov/gene/?term=100857285
BLOC1S2	protein_coding	chr6:17562658-17572080	+	9.20768	8.10524	-0.18398279	0.103068999	0.197196736	biogenesis of lysosomal organelles complex 1 subunit 2	http://www.ncbi.nlm.nih.gov/gene/?term=423768
BLOC1S4	protein_coding	chr2:90085035-90090871	-	21.3301	13.4086	-0.669732117	8.85E-08	7.05E-07	biogenesis of lysosomal organelles complex 1 subunit 4	http://www.ncbi.nlm.nih.gov/gene/?term=421000
BLOC1S5	protein_coding	chr2:64526722-64540237	+	34.2399	37.2285	0.120729	0.084596428	0.168694879	biogenesis of lysosomal organelles complex 1 subunit 5	http://www.ncbi.nlm.nih.gov/gene/?term=420866
BLOC1S6	protein_coding	chr10:10695134-10700908	+	28.7511	27.2012	-0.079946855	0.312404472	0.458377248	biogenesis of lysosomal organelles complex 1 subunit 6	http://www.ncbi.nlm.nih.gov/gene/?term=415447
BLVRA	protein_coding	chr2:51764763-51796090	+	24.482	64.8277	1.404888968	0	0	biliverdin reductase A	http://www.ncbi.nlm.nih.gov/gene/?term=420776
BLZF1	protein_coding	chr1:83676872-83683835	-	17.4073	15.4042	-0.176368688	0.067349136	0.140799762	basic leucine zipper nuclear factor 1	http://www.ncbi.nlm.nih.gov/gene/?term=418371
BMF	protein_coding	chr5:29410452-29434092	+	11.9166	13.6361	0.194458414	0.002671064	0.009003481	Bcl2 modifying factor	http://www.ncbi.nlm.nih.gov/gene/?term=769140
BMI1	protein_coding	chr2:17748915-17762554	-	15.5149	11.8849	-0.384524634	8.42E-05	0.000408855	BMI1 proto-oncogene, polycomb ring finger	http://www.ncbi.nlm.nih.gov/gene/?term=493647
BMP2	protein_coding	chr3:15109539-15114290	-	1.47646	0.976519	-0.596422252	0.154873898	0.270731692	bone morphogenetic protein 2	http://www.ncbi.nlm.nih.gov/gene/?term=378779
BMP2K	protein_coding	chr4:45191376-45252499	+	46.0144	39.728	-0.21192925	9.83E-09	8.93E-08	BMP2 inducible kinase	http://www.ncbi.nlm.nih.gov/gene/?term=422578
BMP4	protein_coding	chr5:58698093-58700930	-	7.62535	6.51507	-0.227022878	0.257220239	0.398135467	bone morphogenetic protein 4	http://www.ncbi.nlm.nih.gov/gene/?term=396165
BMP6	protein_coding	chr2:64586669-64671805	-	2.67388	3.35013	0.325282359	0.182392743	0.305696446	bone morphogenetic protein 6	http://www.ncbi.nlm.nih.gov/gene/?term=420868
BMP7	protein_coding	chr20:11891047-11935222	+	5.44199	2.89942	-0.908369973	8.23E-09	7.57E-08	bone morphogenetic protein 7	http://www.ncbi.nlm.nih.gov/gene/?term=395494
BMP8B	protein_coding	chr23:5470483-5477628	+	0.162688	0.195026	0.26155863	0.805941123	0.874225472	bone morphogenetic protein 8a	http://www.ncbi.nlm.nih.gov/gene/?term=771058
BMPER	protein_coding	chr2:47686991-47834840	-	3.04915	1.72908	-0.818402504	0.000166176	0.000758063	BMP binding endothelial regulator	http://www.ncbi.nlm.nih.gov/gene/?term=420744
BMPR1A	protein_coding	chr6:2497588-2577714	+	7.03395	3.65132	-0.945916968	9.84E-17	2.03E-15	bone morphogenetic protein receptor type 1A	http://www.ncbi.nlm.nih.gov/gene/?term=396308
BMPR1B	protein_coding	chr4:58732964-58971459	+	0.165835	0.258437	0.640064109	0.333323473	0.480712053	bone morphogenetic protein receptor type 1B	http://www.ncbi.nlm.nih.gov/gene/?term=396030
BMPR2	protein_coding	chr7:11874050-11976212	+	17.7033	15.0476	-0.234484908	2.73E-06	1.73E-05	bone morphogenetic protein receptor type 2	http://www.ncbi.nlm.nih.gov/gene/?term=374147
BMS1	protein_coding	chr6:5072129-5093056	-	40.6526	34.282	-0.245896347	1.18E-06	7.97E-06	BMS1, ribosome biogenesis factor	http://www.ncbi.nlm.nih.gov/gene/?term=423633
BNC2	protein_coding	chrZ:32322686-32692066	-	0.249235	0.124706	-0.9989758	0.048934432	0.108502607	basonuclin 2	http://www.ncbi.nlm.nih.gov/gene/?term=431604
BNIP1	protein_coding	chr13:9179277-9184019	+	19.3605	15.9272	-0.281623548	0.05373732	0.117143208	BCL2 interacting protein 1	http://www.ncbi.nlm.nih.gov/gene/?term=416207
BNIP2	protein_coding	chr10:5311373-5330634	+	27.7157	27.7041	-0.000603945	0.989325311	0.992873661	BCL2 interacting protein 2	http://www.ncbi.nlm.nih.gov/gene/?term=415379
BNIP3	protein_coding	chr6:34844501-34850171	-	29.691	28.7829	-0.044813727	0.635543743	0.754474342	BCL2 interacting protein 3	http://www.ncbi.nlm.nih.gov/gene/?term=423971
BNIP3L	protein_coding	chr22:531739-545332	-	67.2612	65.7803	-0.03211893	0.425559938	0.572438991	BCL2 interacting protein 3 like	http://www.ncbi.nlm.nih.gov/gene/?term=419522
BOC	protein_coding	chr1:83273137-83317280	-	3.07534	2.279	-0.432344995	0.022611563	0.057454942	BOC cell adhesion associated, oncogene regulated	http://www.ncbi.nlm.nih.gov/gene/?term=418361
BOD1	protein_coding	chr13:9338284-9343873	-	42.2207	33.6931	-0.325497326	6.17E-05	0.000309034	biorientation of chromosomes in cell division 1	http://www.ncbi.nlm.nih.gov/gene/?term=416210
BOD1L1	protein_coding	chr4:77944806-77981712	+	31.0816	23.8091	-0.384547685	7.12E-23	1.84E-21	biorientation of chromosomes in cell division 1 like 1	http://www.ncbi.nlm.nih.gov/gene/?term=422838
BOK	protein_coding	chr9:5088270-5100873	+	22.3601	21.0658	-0.086023935	0.52656107	0.664102115	BOK, BCL2 family apoptosis regulator	http://www.ncbi.nlm.nih.gov/gene/?term=395445
BOLA3	protein_coding	chr22:2880062-2880858	+	33.6359	42.2683	0.329574228	0.038025788	0.088557788	bolA family member 3	http://www.ncbi.nlm.nih.gov/gene/?term=107054980
BOLL	protein_coding	chr7:10300056-10331632	-	0.169794	0.0296064	-2.519804498	0.010397974	0.029481234	boule homolog, RNA binding protein	http://www.ncbi.nlm.nih.gov/gene/?term=424061
BOP1	protein_coding	chrUn_Scaffold1309:1702-10904	+	19.8451	15.4223	-0.363764895	0.000111007	0.00052712	block of proliferation 1	http://www.ncbi.nlm.nih.gov/gene/?term=425985
BORA	protein_coding	chr1:156259756-156279329	-	10.6794	11.4662	0.102556754	0.322406792	0.468628356	bora, aurora kinase A activator	http://www.ncbi.nlm.nih.gov/gene/?term=769298
BORCS5	protein_coding	chr1:71899133-71960634	+	7.4732	8.20691	0.135113	0.22367865	0.358239351	BLOC-1 related complex subunit 5	http://www.ncbi.nlm.nih.gov/gene/?term=426116
BORCS7	protein_coding	chr6:23390768-23394145	+	13.4512	11.264	-0.256015644	0.043921696	0.099657829	BLOC-1 related complex subunit 7	http://www.ncbi.nlm.nih.gov/gene/?term=423869
BPGM	protein_coding	chr1:62238742-62258388	+	7.73333	7.9418	0.038376252	0.715308023	0.815361127	bisphosphoglycerate mutase	http://www.ncbi.nlm.nih.gov/gene/?term=418172
BPHL	protein_coding	chr2:66513071-66541199	-	1.11446	1.68369	0.595281698	0.005443731	0.016819759	biphenyl hydrolase like	http://www.ncbi.nlm.nih.gov/gene/?term=420885
BPI	protein_coding	chr20:10542090-10549753	-	22.853	33.9194	0.569727085	3.99E-11	4.66E-10	lipopolysaccharide binding protein	http://www.ncbi.nlm.nih.gov/gene/?term=419293
BPNT1	protein_coding	chr3:18832291-18843109	+	28.6283	19.7037	-0.538975436	1.62E-07	1.25E-06	3'(2'), 5'-bisphosphate nucleotidase 1	http://www.ncbi.nlm.nih.gov/gene/?term=421347
BPTF	protein_coding	chr18:7070790-7117463	-	21.0737	21.3738	0.020399788	0.625951514	0.746540398	bromodomain PHD finger transcription factor	http://www.ncbi.nlm.nih.gov/gene/?term=100858895
BRAF	protein_coding	chr1:56975890-57058734	-	8.3359	8.51793	0.031164903	0.591034315	0.717887359	B-Raf proto-oncogene, serine/threonine kinase	http://www.ncbi.nlm.nih.gov/gene/?term=396239
BRAP	protein_coding	chr15:6236406-6272982	-	10.9006	9.03065	-0.27150581	0.009918804	0.028369588	BRCA1 associated protein	http://www.ncbi.nlm.nih.gov/gene/?term=772041
BRAT1	protein_coding	chr14:3345043-3353301	+	0.317074	0.506798	0.67659125	0.272911079	0.415064008	BRCA1 associated ATM activator 1	http://www.ncbi.nlm.nih.gov/gene/?term=769893
BRCA1	protein_coding	chr27:5572653-5593940	-	22.7858	21.6587	-0.073188372	0.169621568	0.288516782	BRCA1, DNA repair associated	http://www.ncbi.nlm.nih.gov/gene/?term=373983
BRCA2	protein_coding	chr1:174560560-174597292	-	10.2268	12.5183	0.291683864	1.68E-06	1.10E-05	BRCA2, DNA repair associated	http://www.ncbi.nlm.nih.gov/gene/?term=374139
BRCC3	protein_coding	chr4:2200054-2204274	+	21.5105	18.288	-0.234143751	0.061506088	0.131136715	BRCA1/BRCA2-containing complex subunit 3	http://www.ncbi.nlm.nih.gov/gene/?term=422201
BRD1	protein_coding	chr1:18745801-18815324	-	13.5119	11.5615	-0.224901969	0.000464582	0.0019109	bromodomain containing 1	http://www.ncbi.nlm.nih.gov/gene/?term=417731
BRD2	protein_coding	chr16:100331-109182	+	85.8839	92.707	0.11029057	0.002182511	0.007541283	bromodomain containing 2	http://www.ncbi.nlm.nih.gov/gene/?term=417049
BRD3	protein_coding	chr17:7630346-7671727	-	6.9107	6.99713	0.017931444	0.842998659	0.90223122	bromodomain containing 3	http://www.ncbi.nlm.nih.gov/gene/?term=427757
BRD7	protein_coding	chr11:6630401-6644729	+	59.5777	51.744	-0.203380845	0.000722749	0.002842333	bromodomain containing 7	http://www.ncbi.nlm.nih.gov/gene/?term=415730
BRD8	protein_coding	chr13:10065289-10080018	+	28.9234	24.134	-0.261170104	0.000282811	0.00122419	bromodomain containing 8	http://www.ncbi.nlm.nih.gov/gene/?term=416219
BRD9	protein_coding	chr2:55725617-55756575	+	8.03856	6.94104	-0.211785242	0.003929318	0.012621808	bromodomain containing 9	http://www.ncbi.nlm.nih.gov/gene/?term=420799
BRE	protein_coding	chr3:27485384-27650357	-	21.793	22.2169	0.027792717	0.586488832	0.713645678	brain and reproductive organ-expressed (TNFRSF1A modulator)	http://www.ncbi.nlm.nih.gov/gene/?term=421417
BRF1	protein_coding	chr5:52747147-52909946	-	8.52636	7.2316	-0.23761509	0.03565855	0.083723942	BRF1, RNA polymerase III transcription initiation factor 90 kDa subunit	http://www.ncbi.nlm.nih.gov/gene/?term=423503
BRF2	protein_coding	chr22:2238375-2241315	-	5.62169	4.70304	-0.257410298	0.237682377	0.375162064	BRF2, RNA polymerase III transcription initiation factor subunit	http://www.ncbi.nlm.nih.gov/gene/?term=426772
BRI3BP	protein_coding	chr15:4518239-4520623	+	41.7522	45.3931	0.120620799	0.221123368	0.355080358	BRI3 binding protein	http://www.ncbi.nlm.nih.gov/gene/?term=416812
BRICD5	protein_coding	chr14:6526710-6532006	-	4.07693	2.59366	-0.652493816	0.003793834	0.012242326	BRICHOS domain containing 5	http://www.ncbi.nlm.nih.gov/gene/?term=107054618
BRINP1	protein_coding	chr17:4502517-4580970	-	0.289316	0.634191	1.132271293	0.080046802	0.161331834	BMP/retinoic acid inducible neural specific 1	http://www.ncbi.nlm.nih.gov/gene/?term=395098
BRINP2	protein_coding	chr8:6734298-6744523	-	0.441528	0.153975	-1.519808803	0.063845997	0.134857649	BMP/retinoic acid inducible neural specific 2	http://www.ncbi.nlm.nih.gov/gene/?term=424433
BRIP1	protein_coding	chr19:7493320-7542673	+	5.66496	4.60474	-0.29894607	0.021148935	0.054128236	BRCA1 interacting protein C-terminal helicase 1	http://www.ncbi.nlm.nih.gov/gene/?term=417642
BRIX1	protein_coding	chrZ:10563594-10567171	+	55.8435	95.3659	0.772084128	0	0	BRX1, biogenesis of ribosomes	http://www.ncbi.nlm.nih.gov/gene/?term=427433
BRK1	protein_coding	chr12:2736533-2737291	-	87.669	94.7142	0.111513946	0.213489391	0.345265049	BRICK1, SCAR/WAVE actin nucleating complex subunit	http://www.ncbi.nlm.nih.gov/gene/?term=107054369
BRMS1L	protein_coding	chr5:36396648-36415543	+	26.2264	21.0153	-0.319579736	0.000238025	0.001045557	breast cancer metastasis-suppressor 1-like	http://www.ncbi.nlm.nih.gov/gene/?term=423328
BROX	protein_coding	chr3:17992124-18015277	-	11.5375	11.4125	-0.015715788	0.839976338	0.900020193	BRO1 domain and CAAX motif containing	http://www.ncbi.nlm.nih.gov/gene/?term=421334
BRPF1	protein_coding	chr12:11486636-11497816	+	6.86617	6.55925	-0.065974714	0.603126601	0.727151995	bromodomain and PHD finger containing 1	http://www.ncbi.nlm.nih.gov/gene/?term=427590
BRPF3	protein_coding	chr26:183695-208206	+	8.46538	7.74754	-0.127836532	0.132015253	0.239229095	bromodomain and PHD finger containing, 3	http://www.ncbi.nlm.nih.gov/gene/?term=421182
BRSK2	protein_coding	chr5:14327303-14626316	-	3.42729	3.35639	-0.030157909	0.837017556	0.897644888	BR serine/threonine kinase 2	http://www.ncbi.nlm.nih.gov/gene/?term=423098
BRWD1	protein_coding	chr1:107942417-107994037	-	28.8469	29.7747	0.045670682	0.294241917	0.440193393	bromodomain and WD repeat domain containing 1	http://www.ncbi.nlm.nih.gov/gene/?term=418521
BRWD3	protein_coding	chr4:9449010-9504575	+	10.2695	9.35326	-0.134824745	0.024193201	0.060898267	bromodomain and WD repeat domain containing 3	http://www.ncbi.nlm.nih.gov/gene/?term=422281
BSDC1	protein_coding	chr23:5208888-5215302	-	14.2054	13.9826	-0.022806808	0.817268014	0.883344115	BSD domain containing 1	http://www.ncbi.nlm.nih.gov/gene/?term=419658
BSG	protein_coding	chr28:2698084-2709095	+	116.413	87.6185	-0.409944753	1.05E-19	2.46E-18	basigin (Ok blood group)	http://www.ncbi.nlm.nih.gov/gene/?term=770363
BSN	protein_coding	chr12:2471148-2526987	-	0.370223	0.456493	0.302198213	0.311321279	0.45734257	bassoon presynaptic cytomatrix protein	http://www.ncbi.nlm.nih.gov/gene/?term=430723
BSPRY	protein_coding	chr17:1948591-1955597	-	0.516486	0.0825531	-2.645334947	0.061619855	0.131136715	B-box and SPRY domain containing	http://www.ncbi.nlm.nih.gov/gene/?term=417272
BST1	protein_coding	chr4:77203791-77222763	-	2.1409	4.3076	1.008666879	2.39E-05	0.000128933	bone marrow stromal cell antigen 1	http://www.ncbi.nlm.nih.gov/gene/?term=422828
BTAF1	protein_coding	chr6:20940954-20984407	-	35.8417	46.0756	0.362363886	0	0	B-TFIID TATA-box binding protein associated factor 1	http://www.ncbi.nlm.nih.gov/gene/?term=423817
BTBD1	protein_coding	chr10:11192898-11206182	-	37.6865	35.0125	-0.106177738	0.143975128	0.255382838	BTB domain containing 1	http://www.ncbi.nlm.nih.gov/gene/?term=415461
BTBD10	protein_coding	chr5:7534758-7560031	+	7.26919	7.19983	-0.013831772	0.925060134	0.95920836	BTB domain containing 10	http://www.ncbi.nlm.nih.gov/gene/?term=423029
BTBD11	protein_coding	chr1:53421031-53595726	-	2.72619	2.60441	-0.06592953	0.60196334	0.725801186	BTB domain containing 11	http://www.ncbi.nlm.nih.gov/gene/?term=771493
BTBD17	protein_coding	chr18:9214741-9222916	-	0.0623177	0.0298818	-1.060374933	0.419498234	0.565541316	BTB domain containing 17	http://www.ncbi.nlm.nih.gov/gene/?term=427813
BTBD18	protein_coding	chr5:16967478-16974082	+	0.50832	0.649983	0.35466499	0.437283592	0.582700769	BTB domain containing 18	http://www.ncbi.nlm.nih.gov/gene/?term=101747829
BTBD19	protein_coding	chr8:20860529-20867777	+	2.57452	2.17854	-0.240941875	0.414732832	0.563060653	BTB domain containing 19	http://www.ncbi.nlm.nih.gov/gene/?term=100858105
BTBD2	protein_coding	chr28:2143322-2156154	+	11.7448	10.4352	-0.170563895	0.176108969	0.297045779	BTB domain containing 2	http://www.ncbi.nlm.nih.gov/gene/?term=420080
BTBD3	protein_coding	chr3:13078897-13099494	-	3.35381	2.39618	-0.485064673	0.001798086	0.006356917	BTB domain containing 3	http://www.ncbi.nlm.nih.gov/gene/?term=427688
BTBD6	protein_coding	chr5:52830351-52833789	+	11.4057	10.9727	-0.055836425	0.624464137	0.745291259	BTB domain containing 6	http://www.ncbi.nlm.nih.gov/gene/?term=101752037
BTBD7	protein_coding	chr5:45149108-45198141	-	9.44709	8.65695	-0.126011176	0.106776092	0.203210499	BTB domain containing 7	http://www.ncbi.nlm.nih.gov/gene/?term=423424
BTBD9	protein_coding	chr3:29594124-29704099	+	14.8988	16.2893	0.128728472	0.2190283	0.352429971	BTB domain containing 9	http://www.ncbi.nlm.nih.gov/gene/?term=421429
BTC	protein_coding	chr4:34878996-34884607	+	1.33365	0.918252	-0.53841806	0.131507299	0.238385127	betacellulin	http://www.ncbi.nlm.nih.gov/gene/?term=448833
BTD	protein_coding	chr2:34089580-34100249	+	8.64657	9.03589	0.063538763	0.636347391	0.755110838	biotinidase	http://www.ncbi.nlm.nih.gov/gene/?term=420639
BTF3	protein_coding	chrZ:24736740-24743235	-	95.7562	131.97	0.462772201	9.38E-12	1.15E-10	basic transcription factor 3	http://www.ncbi.nlm.nih.gov/gene/?term=426154
BTF3L4	protein_coding	chr8:24338651-24348886	+	79.0071	64.5378	-0.291837908	8.27E-11	9.40E-10	basic transcription factor 3 like 4	http://www.ncbi.nlm.nih.gov/gene/?term=424638
BTG1	protein_coding	chr1:44398412-44400942	-	529.649	367.181	-0.52854519	2.27E-96	1.03E-94	BTG anti-proliferation factor 1	http://www.ncbi.nlm.nih.gov/gene/?term=396295
BTG2	protein_coding	chr26:5123154-5127216	+	121.002	154.185	0.349631525	4.44E-16	7.67E-15	BTG anti-proliferation factor 2	http://www.ncbi.nlm.nih.gov/gene/?term=419932
BTG3	protein_coding	chr12:3294363-3295333	+	11.3884	7.81761	-0.542765552	0.017307683	0.045741541	protein BTG1-like	http://www.ncbi.nlm.nih.gov/gene/?term=415950
BTK	protein_coding	chr4:2042275-2053847	+	52.9043	51.9366	-0.026633416	0.617723223	0.73896433	Bruton tyrosine kinase	http://www.ncbi.nlm.nih.gov/gene/?term=374075
BTLA	protein_coding	chr1:88756373-88767923	-	157.883	125.798	-0.327746852	3.34E-11	3.92E-10	B and T lymphocyte associated	http://www.ncbi.nlm.nih.gov/gene/?term=418426
BTN1	protein_coding	chr16:139473-153697	-	9.26305	7.5739	-0.290450928	0.030259001	0.073058278	B-butyrophilin 1	http://www.ncbi.nlm.nih.gov/gene/?term=768783
BTN1A1	protein_coding	chr28:790661-796192	-	31.4536	22.8702	-0.459756167	8.14E-07	5.61E-06	butyrophilin subfamily 1 member A1	http://www.ncbi.nlm.nih.gov/gene/?term=420061
BTRC	protein_coding	chr6:22825821-22943749	-	9.39097	9.14255	-0.038677571	0.624140415	0.745062397	beta-transducin repeat containing E3 ubiquitin protein ligase	http://www.ncbi.nlm.nih.gov/gene/?term=423854
BUB1	protein_coding	chr3:3107192-3126954	+	28.8418	29.9742	0.055560044	0.335275111	0.483104197	BUB1 mitotic checkpoint serine/threonine kinase	http://www.ncbi.nlm.nih.gov/gene/?term=421226
BUB1B	protein_coding	chr5:558497-582787	+	33.4873	35.4285	0.081296325	0.164343484	0.281688923	BUB1 mitotic checkpoint serine/threonine kinase B	http://www.ncbi.nlm.nih.gov/gene/?term=378922
BUB3	protein_coding	chr6:31536672-31548253	+	95.2787	90.5592	-0.073292515	0.188143905	0.313320368	BUB3, mitotic checkpoint protein	http://www.ncbi.nlm.nih.gov/gene/?term=423949
BUD13	protein_coding	chr24:5093017-5099052	-	9.94726	12.8577	0.370261504	0.003086427	0.010246552	BUD13 homolog	http://www.ncbi.nlm.nih.gov/gene/?term=428248
BUD31	protein_coding	chr14:4399176-4401508	+	69.1933	62.4489	-0.147956188	0.050833815	0.111995729	BUD31 homolog	http://www.ncbi.nlm.nih.gov/gene/?term=416492
BVES	protein_coding	chr3:69051906-69078558	+	2.30972	4.36682	0.918865096	0.00173366	0.006170358	blood vessel epicardial substance	http://www.ncbi.nlm.nih.gov/gene/?term=408032
BX255923.2	protein_coding	chrZ:25696036-25715237	-	15.0372	26.0704	0.793876763	2.44E-15	4.00E-14	None	http://www.ncbi.nlm.nih.gov/gene/?term=BX255923.2
BYSL	protein_coding	chr26:5026764-5031080	+	20.4326	18.6666	-0.130413621	0.118086982	0.219267408	bystin like	http://www.ncbi.nlm.nih.gov/gene/?term=419927
BZFP1	protein_coding	chr16:216592-218965	+	5.77568	2.62961	-1.135141964	4.54E-06	2.78E-05	B-locus zinc finger protein 1	http://www.ncbi.nlm.nih.gov/gene/?term=396247
BZFP2	misc_RNA	chr16:219131-224587	-	2.65734	1.0338	-1.362025721	4.38E-08	3.65E-07	B-locus zinc finger protein 2	http://www.ncbi.nlm.nih.gov/gene/?term=100858673
BZFP3	protein_coding	chr16:230596-237805	-	6.92512	10.8056	0.641868207	1.43E-06	9.48E-06	zinc finger protein 692	http://www.ncbi.nlm.nih.gov/gene/?term=427095
BZRAP1	protein_coding	chr19:443836-506335	-	4.55523	3.86318	-0.237735	0.025833867	0.064188651	TSPO associated protein 1	http://www.ncbi.nlm.nih.gov/gene/?term=417469
BZW1	protein_coding	chr7:11337393-11347069	+	144.779	174.364	0.268249849	3.16E-11	3.71E-10	basic leucine zipper and W2 domains 1	http://www.ncbi.nlm.nih.gov/gene/?term=424073
BZW2	protein_coding	chr2:28540250-28592550	+	91.8407	77.633	-0.242463599	3.29E-07	2.42E-06	basic leucine zipper and W2 domains 2	http://www.ncbi.nlm.nih.gov/gene/?term=420594
C10H15ORF26	protein_coding	chr10:12159575-12164743	-	14.8159	7.28466	-1.024212723	2.54E-09	2.50E-08	cilia and flagella associated protein 161	http://www.ncbi.nlm.nih.gov/gene/?term=415471
C10H15ORF40	protein_coding	chr10:11188254-11192827	-	20.6938	12.6873	-0.705813511	1.12E-08	1.00E-07	None	http://www.ncbi.nlm.nih.gov/gene/?term=C10H15ORF40
C10H15ORF58	protein_coding	chr10:20075031-20087135	+	1.80716	1.39266	-0.375881158	0.193205901	0.320271091	chromosome 10 open reading frame, human C15orf58	http://www.ncbi.nlm.nih.gov/gene/?term=431480
C10H15ORF60	protein_coding	chr10:2096887-2114997	+	18.0382	12.6601	-0.510766581	1.18E-05	6.75E-05	REC114 meiotic recombination protein	http://www.ncbi.nlm.nih.gov/gene/?term=769575
C10H15ORF61	protein_coding	chr10:18959625-18962086	+	19.7714	20.1279	0.025781629	0.859422027	0.914185598	chromosome 15 open reading frame 61	http://www.ncbi.nlm.nih.gov/gene/?term=101747767
C10H15orf39	protein_coding	chr10:2277417-2283623	-	30.8856	26.2381	-0.235271105	0.000457012	0.001883882	chromosome 15 open reading frame 39	http://www.ncbi.nlm.nih.gov/gene/?term=107049034
C10ORF10	protein_coding	chr13:13836306-13843506	+	0.266208	1.48924	2.483950439	8.16E-11	9.28E-10	None	http://www.ncbi.nlm.nih.gov/gene/?term=C10ORF10
C10ORF11	protein_coding	chr6:14520047-14551551	-	0.602939	0.480843	-0.326446134	0.137013478	0.246493286	chromosome 6 C10orf11 homolog	http://www.ncbi.nlm.nih.gov/gene/?term=770056
C10ORF12	protein_coding	chr6:22415367-22422634	-	2.68325	3.14512	0.229133586	0.171658157	0.291395657	chromosome 6 open reading frame, human C10orf12	http://www.ncbi.nlm.nih.gov/gene/?term=428970
C10ORF128	protein_coding	chr6:18611639-18631611	-	54.4525	57.8753	0.08794948	0.175288287	0.296044771	None	http://www.ncbi.nlm.nih.gov/gene/?term=C10ORF128
C10ORF2	protein_coding	chr6:23085368-23088968	-	15.0542	12.5559	-0.261800599	0.019906615	0.051328702	None	http://www.ncbi.nlm.nih.gov/gene/?term=C10ORF2
C10ORF54	protein_coding	chr6:11908949-11915098	-	32.4885	42.7521	0.396066152	3.06E-05	0.000161841	chromosome 6 C10orf54 homolog	http://www.ncbi.nlm.nih.gov/gene/?term=769500
C10ORF65	protein_coding	chr6:22311260-22313728	-	0.305548	0.146513	-1.060370358	0.419498234	0.565541316	4-hydroxy-2-oxoglutarate aldolase 1	http://www.ncbi.nlm.nih.gov/gene/?term=770036
C11H16ORF70	protein_coding	chr11:2452598-2486130	+	15.1588	12.5061	-0.277523593	0.005052322	0.015764583	None	http://www.ncbi.nlm.nih.gov/gene/?term=C11H16ORF70
C11H16ORF87	protein_coding	chr11:7889806-7903422	+	31.1346	23.5619	-0.402062864	0.001452853	0.005292135	chromosome 11 open reading frame, human C16orf87	http://www.ncbi.nlm.nih.gov/gene/?term=415747
C11H19ORF12	protein_coding	chr11:8519429-8525959	-	41.1753	31.7636	-0.374404728	0.000100186	0.000479231	None	http://www.ncbi.nlm.nih.gov/gene/?term=C11H19ORF12
C11H19ORF40	protein_coding	chr11:10117521-10125171	+	5.15619	4.80113	-0.102931426	0.510859401	0.648500078	Fanconi anemia core complex associated protein 24	http://www.ncbi.nlm.nih.gov/gene/?term=415770
C11ORF16	protein_coding	chr5:9569582-9576236	+	0.606012	0.447058	-0.438884347	0.474941246	0.617511958	chromosome 5 C11orf16 homolog	http://www.ncbi.nlm.nih.gov/gene/?term=423053
C11ORF24	protein_coding	chr5:16320398-16343977	+	15.4573	11.517	-0.424523373	0.000114479	0.000541785	None	http://www.ncbi.nlm.nih.gov/gene/?term=C11ORF24
C11ORF30	protein_coding	chr1:193747151-193786712	-	8.99534	7.72241	-0.22012666	0.021886095	0.05584614	EMSY, BRCA2 interacting transcriptional repressor	http://www.ncbi.nlm.nih.gov/gene/?term=419090
C11ORF31	protein_coding	chr5:16974079-16974902	-	55.2427	68.8722	0.318137929	0.001873059	0.006587449	None	http://www.ncbi.nlm.nih.gov/gene/?term=C11ORF31
C11ORF49	protein_coding	chr5:23204920-23293855	-	2.93567	1.93784	-0.599240345	0.019232446	0.049833129	chromosome 5 C11orf49 homolog	http://www.ncbi.nlm.nih.gov/gene/?term=423188
C11ORF52	protein_coding	chr24:6199706-6206885	-	0.393866	0.188862	-1.06037243	0.180996155	0.303987395	chromosome 24 open reading frame, human C11orf52	http://www.ncbi.nlm.nih.gov/gene/?term=770939
C11ORF85	protein_coding	chr15:9954834-9964299	-	0.636659	1.01761	0.676591988	0.377618138	0.527419394	None	http://www.ncbi.nlm.nih.gov/gene/?term=C11ORF85
C11ORF94	lncRNA	chr5:23927006-23928906	+	0.688759	0.528425	-0.382300543	0.702949261	0.804846064	None	http://www.ncbi.nlm.nih.gov/gene/?term=C11ORF94
C11ORF97	protein_coding	chr1:185683602-185688068	-	1.05717	0.760384	-0.47540731	0.392380577	0.540510532	None	http://www.ncbi.nlm.nih.gov/gene/?term=C11ORF97
C12H3ORF14	protein_coding	chr12:13145583-13155471	+	2.36755	2.11915	-0.159909184	0.765925913	0.848901928	None	http://www.ncbi.nlm.nih.gov/gene/?term=C12H3ORF14
C12H3ORF18	protein_coding	chr12:1769079-1780230	-	6.99907	3.33835	-1.068028019	1.23E-17	2.66E-16	None	http://www.ncbi.nlm.nih.gov/gene/?term=C12H3ORF18
C12H3ORF37	protein_coding	chr12:9123009-9126323	+	30.2569	31.5205	0.059026238	0.531308837	0.667540825	5-hydroxymethylcytosine (hmC) binding, ES cell-specific	http://www.ncbi.nlm.nih.gov/gene/?term=416015
C12H3ORF67	protein_coding	chr12:11911136-11974663	-	0.179968	0.0287653	-2.645338983	0.061619855	0.131136715	chromosome 12 open reading frame, human C3orf67	http://www.ncbi.nlm.nih.gov/gene/?term=416070
C12H9ORF89	protein_coding	chr12:6636669-6657157	-	20.5246	11.6935	-0.811647296	1.19E-29	3.63E-28	caspase recruitment domain family member 19	http://www.ncbi.nlm.nih.gov/gene/?term=415987
C12ORF10	protein_coding	chr33random_Scaffold765:47725-50404	+	10.755	15.0355	0.48336532	0.001982079	0.006920729	chromosome 33 C12orf10 homolog	http://www.ncbi.nlm.nih.gov/gene/?term=426187
C12ORF29	protein_coding	chr1:42795843-42807632	+	9.07453	6.77092	-0.42247105	4.80E-05	0.000244561	chromosome 1 C12orf29 homolog	http://www.ncbi.nlm.nih.gov/gene/?term=417886
C12ORF43	protein_coding	chr15:9144083-9168949	+	1.63039	1.41764	-0.201725891	0.237471918	0.374864805	chromosome 15 C12orf43 homolog	http://www.ncbi.nlm.nih.gov/gene/?term=416966
C12ORF45	protein_coding	chr1:54371086-54375561	-	36.9674	31.0416	-0.252050658	0.013639154	0.037285343	chromosome 1 open reading frame, human C12orf45	http://www.ncbi.nlm.nih.gov/gene/?term=418079
C12ORF50	protein_coding	chr1:42781477-42795697	-	2.52005	1.88947	-0.415470746	0.157021305	0.27323062	chromosome 1 C12orf50 homolog	http://www.ncbi.nlm.nih.gov/gene/?term=417885
C12ORF57	protein_coding	chr1:77325963-77327101	+	59.8896	54.6207	-0.132857693	0.131012555	0.237691802	chromosome 1 open reading frame, human C12orf57	http://www.ncbi.nlm.nih.gov/gene/?term=771099
C12ORF75	protein_coding	chr1:54221852-54246249	-	3.60229	3.24759	-0.149544822	0.198652512	0.327525929	None	http://www.ncbi.nlm.nih.gov/gene/?term=C12ORF75
C13H5ORF15	protein_coding	chr13:16135658-16141739	+	63.9014	63.5594	-0.007742033	0.878655246	0.928831215	None	http://www.ncbi.nlm.nih.gov/gene/?term=C13H5ORF15
C13H5ORF24	protein_coding	chr13:15762131-15772820	-	37.7639	36.4444	-0.051310615	0.291982004	0.437742834	None	http://www.ncbi.nlm.nih.gov/gene/?term=C13H5ORF24
C13H5ORF45	protein_coding	chr13:13459451-13462830	+	23.1489	14.389	-0.685977309	7.20E-07	5.00E-06	MRN complex interacting protein	http://www.ncbi.nlm.nih.gov/gene/?term=416283
C14H16ORF52	protein_coding	chr14:8593556-8629577	+	4.67626	3.32136	-0.493581042	0.000122751	0.000577865	chromosome 14 open reading frame, human C16orf52	http://www.ncbi.nlm.nih.gov/gene/?term=416615
C14H16ORF62	protein_coding	chr14:14717191-14775213	-	22.2877	20.545	-0.117460414	0.106926689	0.203431816	None	http://www.ncbi.nlm.nih.gov/gene/?term=C14H16ORF62
C14H16ORF88	protein_coding	chr14:14704026-14714304	+	31.4634	26.4631	-0.249692505	0.000776757	0.003029407	lysine-rich nucleolar protein 1	http://www.ncbi.nlm.nih.gov/gene/?term=426994
C14H16ORF96	protein_coding	chr14:12455202-12461469	-	8.89946	7.93156	-0.166113152	0.178610522	0.300773151	chromosome 16 open reading frame 96	http://www.ncbi.nlm.nih.gov/gene/?term=768955
C14H17ORF103	protein_coding	chr14:4544154-4550391	+	18.1473	26.7528	0.559934978	7.88E-13	1.05E-11	N-acetyltransferase domain containing 1	http://www.ncbi.nlm.nih.gov/gene/?term=416497
C14H7ORF62	protein_coding	chr14:6596835-6615316	+	4.73115	4.04407	-0.226382932	0.301543854	0.447089443	chromosome 14 open reading frame, human C7orf62	http://www.ncbi.nlm.nih.gov/gene/?term=771073
C14H8ORF33	protein_coding	chr14:13909902-13922542	-	12.7606	11.1957	-0.188751432	0.033478971	0.079632726	chromosome 14 open reading frame, human C8orf33	http://www.ncbi.nlm.nih.gov/gene/?term=108684026
C14ORF1	protein_coding	chr5:38371233-38372899	-	21.0229	20.3804	-0.044779328	0.764340677	0.848901928	chromosome 5 C14orf1 homolog	http://www.ncbi.nlm.nih.gov/gene/?term=423366
C14ORF166B	protein_coding	chr15:10114717-10120892	+	0.313671	0.150408	-1.060370849	0.310477516	0.456657535	chromosome 15 open reading frame, human C14orf166B	http://www.ncbi.nlm.nih.gov/gene/?term=427063
C14ORF180	protein_coding	chr5:51453576-51473699	+	3.42119	1.44974	-1.238704041	4.70E-06	2.87E-05	None	http://www.ncbi.nlm.nih.gov/gene/?term=C14ORF180
C14ORF2	protein_coding	chr5:50646297-50650785	-	109.16	99.176	-0.138381355	0.136807022	0.246278811	None	http://www.ncbi.nlm.nih.gov/gene/?term=C14ORF2
C14ORF4	protein_coding	chr5:39059419-39062888	-	15.566	14.9577	-0.057509909	0.525963723	0.663447538	interferon regulatory factor 2 binding protein-like	http://www.ncbi.nlm.nih.gov/gene/?term=429422
C14ORF80	protein_coding	chr8:3921636-3999382	-	1.89822	3.15289	0.73202763	1.07E-08	9.67E-08	chromosome 8 open reading frame, human C14orf80	http://www.ncbi.nlm.nih.gov/gene/?term=424373
C15H12ORF49	protein_coding	chr15:11504654-11510199	+	19.9421	18.5056	-0.107855428	0.216084205	0.348674313	None	http://www.ncbi.nlm.nih.gov/gene/?term=C15H12ORF49
C15H12ORF65	protein_coding	chr15:5096882-5099794	-	15.4703	14.2629	-0.117233827	0.412682131	0.560953388	chromosome 15 open reading frame, human C12orf65	http://www.ncbi.nlm.nih.gov/gene/?term=416827
C15H22ORF39	protein_coding	chr15:664396-665462	-	21.196	17.5866	-0.269315438	0.089561101	0.176578504	chromosome 22 open reading frame 39	http://www.ncbi.nlm.nih.gov/gene/?term=101751757
C15ORF27	protein_coding	chr10:3327926-3406916	-	4.6596	5.51534	0.243243712	0.187425487	0.312308204	transmembrane protein 266	http://www.ncbi.nlm.nih.gov/gene/?term=770288
C15ORF43	protein_coding	chr10:1256788-1261026	+	924.836	707.315	-0.3868447	3.54E-128	1.68E-126	None	http://www.ncbi.nlm.nih.gov/gene/?term=C15ORF43
C16ORF45	protein_coding	chr14:7520741-7561630	+	2.27144	0.726117	-1.645333262	0.000495879	0.002021662	chromosome 14 C16orf45 homolog	http://www.ncbi.nlm.nih.gov/gene/?term=416594
C16ORF59	lncRNA	chr14:14250599-14259731	+	3.90101	3.33114	-0.227831708	0.190167032	0.316192126	chromosome 14 C16orf59 homolog	http://www.ncbi.nlm.nih.gov/gene/?term=416750
C16ORF72	protein_coding	chr14:9908422-9924120	-	42.858	40.4346	-0.083974188	0.094282533	0.184491398	None	http://www.ncbi.nlm.nih.gov/gene/?term=C16ORF72
C17H9ORF114	protein_coding	chr17:5817076-5821752	-	17.3946	16.8885	-0.042598307	0.743647878	0.836381657	SPOUT domain containing methyltransferase 1	http://www.ncbi.nlm.nih.gov/gene/?term=417203
C17H9ORF16	protein_coding	chr17:5637888-5641166	-	26.2358	22.1342	-0.245259551	0.016512586	0.043886739	None	http://www.ncbi.nlm.nih.gov/gene/?term=C17H9ORF16
C17H9ORF78	protein_coding	chr17:6169689-6174380	-	32.6253	26.8312	-0.282079589	0.012685889	0.035052788	None	http://www.ncbi.nlm.nih.gov/gene/?term=C17H9ORF78
C17H9ORF91	protein_coding	chr17:3013572-3023060	+	11.5885	12.7762	0.140764964	0.256182934	0.396819985	transmembrane protein 268	http://www.ncbi.nlm.nih.gov/gene/?term=417248
C17H9ORF96	protein_coding	chr17:7365299-7377093	+	5.8573	3.54057	-0.726254149	4.70E-05	0.000239892	serine/threonine kinase like domain containing 1	http://www.ncbi.nlm.nih.gov/gene/?term=417154
C17H9orf142	protein_coding	chr17:903452-905429	+	21.3905	22.5024	0.073108675	0.609450825	0.732898692	PAXX, non-homologous end joining factor	http://www.ncbi.nlm.nih.gov/gene/?term=107052183
C17ORF58	protein_coding	chr18:7060782-7067837	+	1.63798	1.39133	-0.235453098	0.509119151	0.64706687	chromosome 18 C17orf58 homolog	http://www.ncbi.nlm.nih.gov/gene/?term=417421
C17ORF80	protein_coding	chr18:9087342-9090722	+	14.3754	10.626	-0.436003482	0.00051433	0.002089144	chromosome 18 open reading frame, human C17orf80	http://www.ncbi.nlm.nih.gov/gene/?term=417451
C17ORF89	protein_coding	chr18:9347710-9348299	-	15.3834	14.7529	-0.060375824	0.817458635	0.88349377	None	http://www.ncbi.nlm.nih.gov/gene/?term=C17ORF89
C18H17ORF62	protein_coding	chr18:3536004-3546182	+	27.821	31.502	0.179269148	0.004299445	0.013686148	None	http://www.ncbi.nlm.nih.gov/gene/?term=C18H17ORF62
C18H17ORF75	protein_coding	chr18:6799752-6806297	-	10.922	8.50885	-0.360200997	0.000743602	0.002916889	None	http://www.ncbi.nlm.nih.gov/gene/?term=C18H17ORF75
C18ORF21	protein_coding	chr2:83841411-83847071	-	25.7596	21.2691	-0.276351204	0.074521545	0.153092291	chromosome 2 open reading frame, human C18orf21	http://www.ncbi.nlm.nih.gov/gene/?term=420954
C18ORF32	protein_coding	chrZ:1081791-1085507	+	26.0541	53.5144	1.038416734	0	0	chromosome Z open reading frame, human C18orf32	http://www.ncbi.nlm.nih.gov/gene/?term=426844
C18ORF42	protein_coding	chr2:100496909-100515567	+	0.46596	1.69808	1.865626411	0.00561536	0.017280699	None	http://www.ncbi.nlm.nih.gov/gene/?term=C18ORF42
C18ORF8	protein_coding	chr2:103330699-103346168	+	32.8027	26.1786	-0.325426623	4.62E-05	0.000236237	chromosome 2 open reading frame, human C18orf8	http://www.ncbi.nlm.nih.gov/gene/?term=421075
C19H17ORF85	protein_coding	chr19:5129955-5145206	-	11.0412	10.0355	-0.13778448	0.181398842	0.304485253	nuclear cap binding subunit 3	http://www.ncbi.nlm.nih.gov/gene/?term=417552
C19ORF24	protein_coding	chr28:3108435-3111774	+	7.51052	8.6955	0.211356188	0.132527472	0.239900643	None	http://www.ncbi.nlm.nih.gov/gene/?term=C19ORF24
C19ORF25	protein_coding	chr28:3244108-3245963	-	6.08394	5.23617	-0.216493988	0.36220674	0.510999314	None	http://www.ncbi.nlm.nih.gov/gene/?term=C19ORF25
C19ORF44	protein_coding	chr28:4347360-4351708	-	8.73926	7.69937	-0.182770722	0.204831739	0.334049682	chromosome 28 open reading frame, human C19orf44	http://www.ncbi.nlm.nih.gov/gene/?term=420145
C19ORF60	protein_coding	chr28:3898654-3900482	-	9.78064	5.48818	-0.833601072	0.00054735	0.002211597	None	http://www.ncbi.nlm.nih.gov/gene/?term=C19ORF60
C19ORF70	protein_coding	chr28:1332085-1334767	+	24.154	33.2862	0.462662055	0.006951243	0.020805823	None	http://www.ncbi.nlm.nih.gov/gene/?term=C19ORF70
C1D	protein_coding	chr3:11233259-11246857	-	39.8841	32.0396	-0.315957587	0.002256307	0.007775653	C1D nuclear receptor corepressor	http://www.ncbi.nlm.nih.gov/gene/?term=421267
C1GALT1	protein_coding	chr2:24716583-24730952	+	20.7681	23.0332	0.149345623	0.015006061	0.040460468	core 1 synthase, glycoprotein-N-acetylgalactosamine 3-beta-galactosyltransferase 1	http://www.ncbi.nlm.nih.gov/gene/?term=420575
C1GALT1C1	protein_coding	chr4:16447434-16449131	+	19.2852	19.3536	0.005107842	0.967540599	0.97780771	C1GALT1 specific chaperone 1	http://www.ncbi.nlm.nih.gov/gene/?term=422362
C1H11ORF54	protein_coding	chr1:185861450-185870833	-	15.1177	13.7086	-0.141157423	0.332050599	0.480197492	chromosome 1 open reading frame, human C11orf54	http://www.ncbi.nlm.nih.gov/gene/?term=419001
C1H11ORF73	protein_coding	chr1:190562765-190571669	-	33.3511	33.0569	-0.012782907	0.907794506	0.948681104	Hikeshi, heat shock protein nuclear import factor	http://www.ncbi.nlm.nih.gov/gene/?term=427034
C1H11ORF82	protein_coding	chr1:189094024-189102053	+	6.79679	7.7113	0.182120547	0.164669677	0.282219467	DNA damage induced apoptosis suppressor	http://www.ncbi.nlm.nih.gov/gene/?term=101750305
C1H12ORF23	protein_coding	chr1:53686091-53698882	-	30.0626	37.3681	0.313837423	1.19E-06	7.99E-06	transmembrane protein 263	http://www.ncbi.nlm.nih.gov/gene/?term=418068
C1H12ORF4	protein_coding	chr1:73124794-73151341	+	17.5576	16.1171	-0.123503474	0.278685261	0.421676331	chromosome 1 open reading frame, human C12orf4	http://www.ncbi.nlm.nih.gov/gene/?term=419041
C1H12ORF40	protein_coding	chr1:15262877-15272992	-	0.562009	0.829194	0.561116443	0.280511297	0.423769206	chromosome 12 open reading frame 40	http://www.ncbi.nlm.nih.gov/gene/?term=101748677
C1H12ORF5	protein_coding	chr1:73210022-73229541	-	10.1319	8.52158	-0.24971189	0.10542576	0.201047234	TP53 induced glycolysis regulatory phosphatase	http://www.ncbi.nlm.nih.gov/gene/?term=419040
C1H12ORF63	protein_coding	chr1:45920347-46028422	+	0.525425	0.244311	-1.104766024	0.000256069	0.001116422	cilia and flagella associated protein 54	http://www.ncbi.nlm.nih.gov/gene/?term=417921
C1H12ORF66	protein_coding	chr1:33593600-33602752	-	17.2803	13.668	-0.338326111	0.000293352	0.001265613	chromosome 1 open reading frame, human C12orf66	http://www.ncbi.nlm.nih.gov/gene/?term=417822
C1H12ORF73	protein_coding	chr1:54754183-54755463	+	21.8484	22.0453	0.012943477	0.927094053	0.960024398	chromosome 1 open reading frame, human C12orf73	http://www.ncbi.nlm.nih.gov/gene/?term=772057
C1H21ORF33	protein_coding	chr1:110334467-110341334	+	55.7833	33.2501	-0.746474604	1.73E-22	4.42E-21	chromosome 1 open reading frame, human C21orf33	http://www.ncbi.nlm.nih.gov/gene/?term=418552
C1H21ORF59	protein_coding	chr1:104998578-105005906	-	18.3376	16.0099	-0.195840537	0.172229199	0.292132993	chromosome 1 open reading frame, human C21orf59	http://www.ncbi.nlm.nih.gov/gene/?term=418497
C1H21ORF91	protein_coding	chr1:99381864-99398667	-	41.7651	23.0496	-0.857556178	1.90E-23	5.05E-22	chromosome 1 open reading frame, human C21orf91	http://www.ncbi.nlm.nih.gov/gene/?term=395489
C1H22ORF23	protein_coding	chr1:51105334-51109050	+	0.104967	0.603988	2.524584048	0.079964314	0.161242328	None	http://www.ncbi.nlm.nih.gov/gene/?term=C1H22ORF23
C1H2ORF40	protein_coding	chr1:135506184-135509382	+	18.4912	13.1127	-0.495874075	0.007303864	0.021745973	chromosome 1 open reading frame, human C2orf40	http://www.ncbi.nlm.nih.gov/gene/?term=771055
C1H2ORF49	protein_coding	chr1:135215422-135230110	+	12.442	11.0692	-0.168667453	0.074203482	0.152549895	chromosome 1 open reading frame, human C2orf49	http://www.ncbi.nlm.nih.gov/gene/?term=418725
C1H3ORF38	protein_coding	chr1:88820532-88827793	+	21.7455	19.5946	-0.150260759	0.125149329	0.229264474	chromosome 1 open reading frame, human C3orf38	http://www.ncbi.nlm.nih.gov/gene/?term=418429
C1H7ORF60	protein_coding	chr1:26768477-26802395	+	11.1213	12.9026	0.214336373	0.025931494	0.064365131	base methyltransferase of 25S rRNA 2 homolog	http://www.ncbi.nlm.nih.gov/gene/?term=417776
C1H7orf55	protein_coding	chr1:49141584-49142445	+	8.90771	7.47481	-0.253017682	0.338169473	0.485787002	chromosome 1 C7orf55 homolog	http://www.ncbi.nlm.nih.gov/gene/?term=770530
C1HXORF36	protein_coding	chr1:110801922-110817463	+	3.64881	3.09935	-0.235460346	0.34960541	0.497405833	chromosome 1 open reading frame, human CXorf36	http://www.ncbi.nlm.nih.gov/gene/?term=418555
C1ORF100	protein_coding	chr3:34909496-34919437	-	0.172702	0.184026	0.091624821	0.89825965	0.941155632	chromosome 3 open reading frame, human C1orf100	http://www.ncbi.nlm.nih.gov/gene/?term=421496
C1ORF101	protein_coding	chr3:34847181-34875462	-	0.167507	0.096385	-0.797340838	0.467466214	0.61081098	None	http://www.ncbi.nlm.nih.gov/gene/?term=C1ORF101
C1ORF106	protein_coding	chr26:1129914-1135327	-	0.328493	0.157515	-1.060373406	0.235318786	0.371951251	chromosome 26 C1orf106 homolog	http://www.ncbi.nlm.nih.gov/gene/?term=430729
C1ORF109	protein_coding	chr23:3665136-3666779	+	12.2195	7.87649	-0.633560484	0.001929491	0.006760804	chromosome 23 open reading frame, human C1orf109	http://www.ncbi.nlm.nih.gov/gene/?term=419612
C1ORF116	protein_coding	chr26:2605062-2610809	-	5.42383	10.5957	0.966095036	4.65E-09	4.42E-08	chromosome 26 C1orf116 homolog	http://www.ncbi.nlm.nih.gov/gene/?term=419849
C1ORF131	protein_coding	chr3:40811558-40817972	-	24.1717	20.8071	-0.216243039	0.183921564	0.307680341	chromosome 3 open reading frame, human C1orf131	http://www.ncbi.nlm.nih.gov/gene/?term=421547
C1ORF145	protein_coding	chr2:63244367-63344758	-	5.11123	5.85047	0.194882016	0.584073624	0.711320035	None	http://www.ncbi.nlm.nih.gov/gene/?term=C1ORF145
C1ORF146	protein_coding	chr8:14267802-14275723	-	0.640208	0.245588	-1.382300636	0.262440685	0.402355207	chromosome 8 open reading frame, human C1orf146	http://www.ncbi.nlm.nih.gov/gene/?term=770460
C1ORF186	protein_coding	chr26:2359875-2365357	+	0.41519	0.348402	-0.253018791	0.738586579	0.831904474	None	http://www.ncbi.nlm.nih.gov/gene/?term=C1ORF186
C1ORF198	protein_coding	chr3:40657273-40679395	-	22.652	14.0445	-0.689633171	1.33E-16	2.73E-15	chromosome 3 open reading frame, human C1orf198	http://www.ncbi.nlm.nih.gov/gene/?term=768787
C1ORF216	protein_coding	chr23:4261150-4263853	+	3.85885	2.80356	-0.460911019	0.087797123	0.173727532	chromosome 23 C1orf216 homolog	http://www.ncbi.nlm.nih.gov/gene/?term=770397
C1ORF35	protein_coding	chr2:2389803-2393287	+	13.235	11.9186	-0.151143413	0.350266581	0.497552445	chromosome 2 C1orf35 homolog	http://www.ncbi.nlm.nih.gov/gene/?term=769525
C1ORF50	protein_coding	chr21:6383469-6386153	-	9.09329	12.0427	0.405284615	0.166476642	0.284711366	chromosome 21 C1orf50 homolog	http://www.ncbi.nlm.nih.gov/gene/?term=419506
C1ORF74	protein_coding	chr26:3164808-3166054	-	3.26583	4.28588	0.392141762	0.204337368	0.333436064	chromosome 26 C1orf74 homolog	http://www.ncbi.nlm.nih.gov/gene/?term=771943
C1ORF95	protein_coding	chr3:16952680-16990197	-	3.05163	2.22848	-0.453520038	0.030428886	0.073387764	chromosome 3 C1orf95 homolog	http://www.ncbi.nlm.nih.gov/gene/?term=421315
C1QA	protein_coding	chr21:6088912-6090897	-	112.678	262.731	1.221380574	0	0	complement C1q A chain	http://www.ncbi.nlm.nih.gov/gene/?term=419504
C1QB	protein_coding	chr21:6083111-6085225	-	99.2583	170.113	0.777233745	2.22E-16	4.17E-15	complement C1q B chain	http://www.ncbi.nlm.nih.gov/gene/?term=428197
C1QBP	protein_coding	chr19:3402717-3406163	+	138.534	120.15	-0.205403448	6.56E-05	0.000326212	complement C1q binding protein	http://www.ncbi.nlm.nih.gov/gene/?term=395538
C1QC	protein_coding	chr21:6086542-6088270	-	153.289	288.538	0.912507159	0	0	complement C1q C chain	http://www.ncbi.nlm.nih.gov/gene/?term=419503
C1QL1	protein_coding	chr27:1479622-1487255	-	0.379198	0.363657	-0.060373008	0.903528682	0.945328798	complement C1q like 1	http://www.ncbi.nlm.nih.gov/gene/?term=430993
C1QL2	protein_coding	chr7:28589264-28591449	+	0.365563	0.642731	0.814095	0.27535147	0.417800161	complement component 1, q subcomponent-like 2	http://www.ncbi.nlm.nih.gov/gene/?term=107053871
C1QL3	protein_coding	chr2:20148373-20155210	+	0.0937628	0.119893	0.354659871	0.772822513	0.848901928	complement C1q like 3	http://www.ncbi.nlm.nih.gov/gene/?term=771966
C1QTNF1	protein_coding	chr18:9842983-9847931	-	10.0343	5.18164	-0.953459285	1.99E-07	1.51E-06	C1q and tumor necrosis factor related protein 1	http://www.ncbi.nlm.nih.gov/gene/?term=768784
C1QTNF2	protein_coding	chr13:7836727-7845197	+	3.82646	1.50253	-1.348616522	2.66E-09	2.62E-08	C1q and tumor necrosis factor related protein 2	http://www.ncbi.nlm.nih.gov/gene/?term=416156
C1QTNF3	protein_coding	chrZ:10370918-10387563	-	5.39894	1.33845	-2.012112938	1.48E-17	3.18E-16	C1q and tumor necrosis factor related protein 3	http://www.ncbi.nlm.nih.gov/gene/?term=427430
C1QTNF5	protein_coding	chr24:4193051-4195609	+	3.95823	1.64732	-1.264734612	0.00026974	0.001172403	C1q and tumor necrosis factor related protein 5	http://www.ncbi.nlm.nih.gov/gene/?term=769989
C1QTNF6	protein_coding	chr1:51471737-51480017	+	17.7864	8.68192	-1.034688502	1.58E-28	4.68E-27	C1q and tumor necrosis factor related protein 6	http://www.ncbi.nlm.nih.gov/gene/?term=427908
C1QTNF7	protein_coding	chr4:77314732-77363171	-	0.965826	0.58319	-0.727797319	0.102091387	0.195569319	C1q and tumor necrosis factor related protein 7	http://www.ncbi.nlm.nih.gov/gene/?term=422831
C1R	protein_coding	chr1:77392043-77399501	-	36.1984	15.8967	-1.187198623	1.30E-47	4.91E-46	complement C1r	http://www.ncbi.nlm.nih.gov/gene/?term=418295
C1S	protein_coding	chr1:77379603-77388708	+	113.52	49.644	-1.193255226	2.05E-143	9.78E-142	complement C1s	http://www.ncbi.nlm.nih.gov/gene/?term=418294
C2	protein_coding	chr23:1796696-1803210	-	4.78479	4.79173	0.002091011	0.992903611	0.995607468	complement C2	http://www.ncbi.nlm.nih.gov/gene/?term=419574
C20H20ORF112	protein_coding	chr20:10376676-10426149	-	3.15721	2.5077	-0.332285457	0.047457349	0.106018541	chromosome 20 open reading frame, human C20orf112	http://www.ncbi.nlm.nih.gov/gene/?term=771902
C20H20ORF195	protein_coding	chr20:9955221-9958703	-	1.29068	0.981689	-0.394793401	0.328694986	0.476307137	chromosome 20 open reading frame, human C20orf195	http://www.ncbi.nlm.nih.gov/gene/?term=419266
C20H20ORF24	protein_coding	chr20:497110-501466	+	47.7234	48.0535	0.009944684	0.878307433	0.928521489	chromosome 20 open reading frame, human C20orf24	http://www.ncbi.nlm.nih.gov/gene/?term=768550
C20H20ORF85	protein_coding	chr20:11480141-11484897	-	0.814368	0.780992	-0.060373103	0.922641195	0.95728616	chromosome 20 open reading frame, human C20orf85	http://www.ncbi.nlm.nih.gov/gene/?term=419321
C20ORF196	protein_coding	chr3:16842155-16885489	+	9.22335	5.30721	-0.797337209	8.57E-07	5.87E-06	None	http://www.ncbi.nlm.nih.gov/gene/?term=C20ORF196
C20ORF27	protein_coding	chrUn_Scaffold3031:1947-12301	-	7.27871	8.12644	0.158940695	0.351021489	0.498457578	None	http://www.ncbi.nlm.nih.gov/gene/?term=C20ORF27
C20ORF96	protein_coding	chr20:10177073-10184157	+	1.37567	0.942346	-0.545805659	0.265173226	0.405004879	chromosome 20 C20orf96 homolog	http://www.ncbi.nlm.nih.gov/gene/?term=419273
C21H1ORF159	protein_coding	chr21:2640828-2656045	-	5.30246	6.1364	0.210730695	0.119463001	0.221022862	None	http://www.ncbi.nlm.nih.gov/gene/?term=C21H1ORF159
C21H1ORF174	protein_coding	chr21:898318-900472	+	22.0922	18.1065	-0.287029394	0.023140454	0.058643579	None	http://www.ncbi.nlm.nih.gov/gene/?term=C21H1ORF174
C21H1ORF222	protein_coding	chr21:1833373-1907154	+	0.55591	0.574136	0.046541185	0.854072796	0.910229977	cilia and flagella associated protein 74	http://www.ncbi.nlm.nih.gov/gene/?term=419400
C21H1orf233	protein_coding	chr21:2103318-2110572	+	2.20103	1.68582	-0.384728306	0.029710091	0.071941319	None	http://www.ncbi.nlm.nih.gov/gene/?term=C21H1orf233
C22H2ORF42	protein_coding	chr22:3556368-3564463	-	8.71137	10.1061	0.214254832	0.083590875	0.167083105	chromosome 22 open reading frame, human C2orf42	http://www.ncbi.nlm.nih.gov/gene/?term=426298
C23H1ORF172	protein_coding	chr23:1853598-1862297	-	0.49397	0.315817	-0.645334594	0.165968115	0.283956356	keratinocyte differentiation factor 1	http://www.ncbi.nlm.nih.gov/gene/?term=769268
C23H1ORF63	protein_coding	chr23:2399454-2404397	+	159.582	168.683	0.080016653	0.017035672	0.04511925	None	http://www.ncbi.nlm.nih.gov/gene/?term=C23H1ORF63
C24H11ORF57	protein_coding	chr24:6149135-6153863	-	20.5385	15.8463	-0.3741848	0.000521629	0.002117775	None	http://www.ncbi.nlm.nih.gov/gene/?term=C24H11ORF57
C24H11ORF63	protein_coding	chr24:3105942-3120918	-	1.12504	0.559448	-1.007900351	0.031255769	0.075189635	chromosome 11 open reading frame 63	http://www.ncbi.nlm.nih.gov/gene/?term=101749107
C25H1ORF43	other	chr25:2120011-2126177	-	5.25655	5.944	0.177317881	0.461980622	0.607910797	chromosome 25 open reading frame, human C1orf43	http://www.ncbi.nlm.nih.gov/gene/?term=430589
C26H1orf194	protein_coding	chr26:1137611-1142050	-	1.45887	2.69054	0.883044425	0.071485368	0.147877279	chromosome 26 open reading frame, human C1orf194	http://www.ncbi.nlm.nih.gov/gene/?term=107055153
C26H6ORF106	protein_coding	chr26:4312154-4344017	+	30.017	29.227	-0.038478045	0.49276346	0.632305113	None	http://www.ncbi.nlm.nih.gov/gene/?term=C26H6ORF106
C26H6ORF125	protein_coding	chr26:4615609-4620391	+	62.6266	47.7942	-0.389940005	0.002355721	0.008075531	chromosome 26 open reading frame, human C6orf125	http://www.ncbi.nlm.nih.gov/gene/?term=419909
C26H6ORF222	protein_coding	chr26:1521881-1526058	-	0.66792	2.50395	1.906458535	1.74E-05	9.63E-05	chromosome 26 open reading frame, human C6orf222	http://www.ncbi.nlm.nih.gov/gene/?term=419812
C26H6ORF89	protein_coding	chr26:1605903-1626559	+	6.93843	7.35449	0.084016048	0.423732219	0.570432072	None	http://www.ncbi.nlm.nih.gov/gene/?term=C26H6ORF89
C27H17ORF104	protein_coding	chr27:1374448-1390626	+	0.0763688	0.0732389	-0.060373232	0.954219152	0.968426357	meiosis specific with coiled-coil domain	http://www.ncbi.nlm.nih.gov/gene/?term=771115
C27H17ORF105	protein_coding	chr27:3483419-3485629	-	0.823336	0.921191	0.162019007	0.852517362	0.908972623	chromosome 27 open reading frame, human C17orf105	http://www.ncbi.nlm.nih.gov/gene/?term=771706
C28H19ORF10	protein_coding	chr28:4948938-4953139	+	112.391	144	0.357542299	2.80E-12	3.60E-11	myeloid derived growth factor	http://www.ncbi.nlm.nih.gov/gene/?term=420161
C28H19ORF35	protein_coding	chr28:1986216-1990444	+	5.52268	3.14817	-0.810855088	3.07E-05	0.00016264	chromosome 19 open reading frame 35	http://www.ncbi.nlm.nih.gov/gene/?term=428323
C2CD2	protein_coding	chr1:109103771-109141936	-	6.37397	5.36491	-0.24863826	0.02218076	0.056478911	C2 calcium dependent domain containing 2	http://www.ncbi.nlm.nih.gov/gene/?term=418532
C2CD2L	protein_coding	chr24:4737-29547	-	5.60729	7.65933	0.449914512	1.01E-05	5.83E-05	C2CD2 like	http://www.ncbi.nlm.nih.gov/gene/?term=428233
C2CD3	protein_coding	chr1:195749656-195812259	-	2.44074	2.40721	-0.019956615	0.894778102	0.940241423	C2 calcium dependent domain containing 3	http://www.ncbi.nlm.nih.gov/gene/?term=419059
C2CD5	protein_coding	chr1:66555293-66624177	+	15.1231	13.1862	-0.197725031	0.00358056	0.011647306	C2 calcium dependent domain containing 5	http://www.ncbi.nlm.nih.gov/gene/?term=418197
C2H6ORF62	protein_coding	chr2:90535813-90543253	+	83.8463	81.1831	-0.046567691	0.208413706	0.338392575	chromosome 2 open reading frame, human C6orf62	http://www.ncbi.nlm.nih.gov/gene/?term=421005
C2H7ORF25	protein_coding	chr2:51316204-51320417	-	11.8951	12.2893	0.047035342	0.73707078	0.831635017	None	http://www.ncbi.nlm.nih.gov/gene/?term=C2H7ORF25
C2H7ORF36	protein_coding	chr2:49973256-49987969	+	10.0606	9.99803	-0.009000587	0.934353592	0.963653483	Yae1 domain containing 1	http://www.ncbi.nlm.nih.gov/gene/?term=420764
C2H8ORF37	protein_coding	chr2:127041614-127052014	-	5.09303	4.49078	-0.181558168	0.205584379	0.33501907	chromosome 2 open reading frame, human C8orf37	http://www.ncbi.nlm.nih.gov/gene/?term=420235
C2H8ORF76	protein_coding	chr2:138070314-138078803	-	7.44975	8.38205	0.170111115	0.330276971	0.478221178	chromosome 2 open reading frame, human C8orf76	http://www.ncbi.nlm.nih.gov/gene/?term=420348
C2H8ORF84	protein_coding	chr2:118074513-118085709	-	17.2125	12.4992	-0.461620895	0.001006384	0.003825435	somatomedin B and thrombospondin type 1 domain containing	http://www.ncbi.nlm.nih.gov/gene/?term=420181
C2H9ORF30	protein_coding	chr2:89384543-89399873	-	2.72412	2.27264	-0.261421086	0.052327082	0.114629605	Myb/SANT DNA binding domain containing 3	http://www.ncbi.nlm.nih.gov/gene/?term=420991
C2ORF47	protein_coding	chr7:11062931-11067762	+	32.8593	30.4578	-0.109490009	0.244395244	0.382433768	chromosome 7 open reading frame, human C2orf47	http://www.ncbi.nlm.nih.gov/gene/?term=424066
C2ORF62	protein_coding	chr7:22679682-22682016	-	0.149263	0.50101	1.746982812	0.124884519	0.228853618	ciliogenesis associated TTC17 interacting protein	http://www.ncbi.nlm.nih.gov/gene/?term=426213
C2ORF88	protein_coding	chr7:190461-218202	-	3.44649	2.24181	-0.620463819	0.00312988	0.010370484	None	http://www.ncbi.nlm.nih.gov/gene/?term=C2ORF88
C3	protein_coding	chrUn_Scaffold1358:7066-29408	+	11.2773	9.42562	-0.258762276	0.008087611	0.023795023	complement component 3	http://www.ncbi.nlm.nih.gov/gene/?term=396370
C30H19orf43	protein_coding	chr30random_Scaffold3847:2544-4190	+	45.8985	41.8807	-0.13216145	0.358263028	0.507040371	telomerase RNA component interacting RNase	http://www.ncbi.nlm.nih.gov/gene/?term=107057624
C3AR1	protein_coding	chr1:66846852-66850146	+	20.4274	51.3612	1.33017332	0	0	complement C3a receptor 1	http://www.ncbi.nlm.nih.gov/gene/?term=418198
C3H1ORF115	protein_coding	chr3:18652635-18656385	-	3.48388	1.80313	-0.950191518	0.001603194	0.005763086	chromosome 3 open reading frame, human C1orf115	http://www.ncbi.nlm.nih.gov/gene/?term=421341
C3H20ORF26	protein_coding	chr3:3828506-3921836	-	0.0832719	0.106479	0.35466728	0.772822513	0.848901928	cilia and flagella associated protein 61	http://www.ncbi.nlm.nih.gov/gene/?term=421242
C3H2ORF3	protein_coding	chr3:111258596-111276138	-	12.9195	12.4388	-0.054702925	0.668035879	0.781058309	chromosome 3 open reading frame, human C2orf3	http://www.ncbi.nlm.nih.gov/gene/?term=422067
C3H2ORF43	protein_coding	chr3:102386988-102495414	-	13.0148	14.8934	0.194520001	0.021611087	0.05522761	lipid droplet associated hydrolase	http://www.ncbi.nlm.nih.gov/gene/?term=421967
C3H6ORF120	protein_coding	chr3:41289352-41292335	-	10.8864	11.7395	0.108844012	0.411566084	0.559613577	None	http://www.ncbi.nlm.nih.gov/gene/?term=C3H6ORF120
C3H6ORF154	protein_coding	chr3:31006925-31012835	+	1.12653	0.720242	-0.645332098	0.276679344	0.419257488	leucine rich repeat containing 73	http://www.ncbi.nlm.nih.gov/gene/?term=421454
C3H6ORF203	protein_coding	chr3:68158513-68162694	-	35.2843	34.8105	-0.019503853	0.8564436	0.912213732	chromosome 3 open reading frame, human C6orf203	http://www.ncbi.nlm.nih.gov/gene/?term=421779
C3H8ORF80	protein_coding	chr3:105551676-105562321	+	7.74887	8.91126	0.201643494	0.113004779	0.211710535	chromosome 3 open reading frame, human C8orf80	http://www.ncbi.nlm.nih.gov/gene/?term=422000
C3ORF17	protein_coding	chr1:83391782-83397729	+	16.2479	10.0457	-0.693675169	1.26E-08	1.13E-07	None	http://www.ncbi.nlm.nih.gov/gene/?term=C3ORF17
C3ORF33	protein_coding	chr9:23065437-23069353	+	5.29239	2.90028	-0.867727191	0.005881024	0.017983893	None	http://www.ncbi.nlm.nih.gov/gene/?term=C3ORF33
C3ORF48	protein_coding	chr2:35975063-35987092	-	0.328342	0.125954	-1.382302365	0.100455421	0.193046735	protein phosphatase 2C-like domain containing 1	http://www.ncbi.nlm.nih.gov/gene/?term=428440
C3ORF58	protein_coding	chr9:10928446-10942757	+	9.22279	16.2638	0.818389226	0	0	chromosome 9 C3orf58 homolog	http://www.ncbi.nlm.nih.gov/gene/?term=424771
C3ORF70	protein_coding	chr9:3518101-3538656	-	6.33953	4.29773	-0.560801036	0.000124488	0.000585391	None	http://www.ncbi.nlm.nih.gov/gene/?term=C3ORF70
C4	protein_coding	chr16:58543-72898	-	10.0211	8.98709	-0.157114925	0.09770533	0.189135186	complement 4	http://www.ncbi.nlm.nih.gov/gene/?term=426611
C4BPA	protein_coding	chr26:2686610-2721934	+	11.784	12.5158	0.086921174	0.112638368	0.211210968	complement component 4 binding protein, alpha	http://www.ncbi.nlm.nih.gov/gene/?term=395384
C4H20ORF194	protein_coding	chr4:89644326-89723562	-	29.3168	23.3856	-0.326107194	1.62E-12	2.13E-11	chromosome 4 open reading frame, human C20orf194	http://www.ncbi.nlm.nih.gov/gene/?term=422945
C4H2orf81	protein_coding	chr4random_Scaffold379:24977-26855	+	0.6072	0.582315	-0.060372009	0.930182199	0.960989698	chromosome 4 open reading frame, human C2orf81	http://www.ncbi.nlm.nih.gov/gene/?term=107056276
C4H4ORF21	protein_coding	chr4:57469928-57493979	+	3.70337	3.49723	-0.082626015	0.571613477	0.700476709	zinc finger GRF-type containing 1	http://www.ncbi.nlm.nih.gov/gene/?term=428770
C4H4ORF27	protein_coding	chr4:25529688-25536086	+	37.5599	29.1595	-0.36522724	9.99E-05	0.000477911	histone PARylation factor 1	http://www.ncbi.nlm.nih.gov/gene/?term=422431
C4H4ORF29	protein_coding	chr4:34630992-34653703	+	21.5844	21.1936	-0.026360321	0.67929694	0.788767126	abhydrolase domain containing 18	http://www.ncbi.nlm.nih.gov/gene/?term=422499
C4H4ORF45	protein_coding	chr4:22152368-22193293	-	0.106638	0.613604	2.52458626	0.079964314	0.161242328	chromosome 4 open reading frame, human C4orf45	http://www.ncbi.nlm.nih.gov/gene/?term=769822
C4H4ORF50	protein_coding	chr4:79848710-79922805	-	1.04333	0.846634	-0.301385215	0.090483863	0.178190404	chromosome 4 open reading frame, human C4orf50	http://www.ncbi.nlm.nih.gov/gene/?term=422853
C4H4orf32	protein_coding	chr4:57586630-57602475	-	31.244	35.2082	0.172332306	0.000743309	0.002916416	None	http://www.ncbi.nlm.nih.gov/gene/?term=C4H4orf32
C4H4orf46	protein_coding	chr4:22075372-22076774	-	27.1423	26.7398	-0.021554303	0.845757744	0.904441232	None	http://www.ncbi.nlm.nih.gov/gene/?term=C4H4orf46
C4HXORF57	protein_coding	chr4:17371417-17395844	+	23.0329	22.4028	-0.04001701	0.470978404	0.614666408	chromosome 4 CXorf57 homolog	http://www.ncbi.nlm.nih.gov/gene/?term=422381
C4ORF33	protein_coding	chr4:34283513-34288015	-	7.41823	20.6958	1.480191113	0	0	chromosome 4 C4orf33 homolog	http://www.ncbi.nlm.nih.gov/gene/?term=422485
C4ORF48	protein_coding	chr4:83702035-83713880	-	27.7326	14.4611	-0.939405582	3.68E-25	1.02E-23	None	http://www.ncbi.nlm.nih.gov/gene/?term=C4ORF48
C5	protein_coding	chr17:8804462-8829269	-	0.253559	0.226956	-0.159908854	0.765925913	0.848901928	complement component 5	http://www.ncbi.nlm.nih.gov/gene/?term=417122
C5AR1	protein_coding	chrUn_Scaffold728:38436-40578	+	3.15061	1.48676	-1.083459401	0.000439298	0.001818384	complement C5a receptor 1	http://www.ncbi.nlm.nih.gov/gene/?term=430484
C5H11ORF58	protein_coding	chr5:11543950-11549451	+	73.8757	60.7922	-0.281213666	1.24E-05	7.04E-05	None	http://www.ncbi.nlm.nih.gov/gene/?term=C5H11ORF58
C5H11ORF74	protein_coding	chr5:19521623-19561905	+	1.77091	1.40552	-0.333386911	0.404096844	0.553069709	None	http://www.ncbi.nlm.nih.gov/gene/?term=C5H11ORF74
C5H11ORF9	protein_coding	chr5:183363-222252	+	2.67778	1.82616	-0.552224264	0.000862107	0.003333112	chromosome 5 open reading frame, human C11orf9	http://www.ncbi.nlm.nih.gov/gene/?term=422966
C5H11ORF96	protein_coding	chr5:21670426-21671409	+	22.0005	9.71383	-1.179424169	1.33E-11	1.61E-10	chromosome 5 open reading frame, human C11orf96	http://www.ncbi.nlm.nih.gov/gene/?term=770209
C5H14ORF159	protein_coding	chr5:44235702-44276089	+	5.42557	3.39739	-0.675347872	0.000106122	0.000506195	None	http://www.ncbi.nlm.nih.gov/gene/?term=C5H14ORF159
C5H14ORF166	protein_coding	chr5:58218721-58231377	+	97.2873	96.3835	-0.013465295	0.84814754	0.90625303	None	http://www.ncbi.nlm.nih.gov/gene/?term=C5H14ORF166
C5H14ORF169	protein_coding	chr5:26192246-26194122	-	13.3036	14.0178	0.075443249	0.565013612	0.695663877	chromosome 5 open reading frame, human C14orf169	http://www.ncbi.nlm.nih.gov/gene/?term=423249
C5H14ORF37	protein_coding	chr5:55443451-55496339	+	0.0949675	0.0303585	-1.645333366	0.159927921	0.275958526	None	http://www.ncbi.nlm.nih.gov/gene/?term=C5H14ORF37
C5H14ORF38	protein_coding	chr5:54864513-54891395	+	0.353959	0.226301	-0.645339299	0.404957523	0.553069709	coiled-coil domain containing 175	http://www.ncbi.nlm.nih.gov/gene/?term=776219
C5H14ORF79	protein_coding	chr5:51996951-52008036	+	0.302743	0.145167	-1.060380072	0.310477516	0.456657535	None	http://www.ncbi.nlm.nih.gov/gene/?term=C5H14ORF79
C5H15ORF41	protein_coding	chr5:31454000-31569431	-	5.33916	4.9487	-0.109563197	0.475855079	0.618356018	None	http://www.ncbi.nlm.nih.gov/gene/?term=C5H15ORF41
C5H15ORF52	protein_coding	chr5:669044-715529	-	1.02549	0.689703	-0.572266276	0.024689611	0.061881124	None	http://www.ncbi.nlm.nih.gov/gene/?term=C5H15ORF52
C5H15ORF57	protein_coding	chr5:860498-867675	-	25.0958	20.1275	-0.318277948	0.000404777	0.001687865	None	http://www.ncbi.nlm.nih.gov/gene/?term=C5H15ORF57
C5H15ORF62	protein_coding	chr5:969387-971838	+	1.76817	1.31888	-0.422943684	0.24542686	0.38380945	chromosome 5 open reading frame, human C15orf62	http://www.ncbi.nlm.nih.gov/gene/?term=770534
C5ORF22	protein_coding	chr2:69421442-69434436	-	12.5875	8.04773	-0.645337969	3.64E-09	3.53E-08	chromosome 2 open reading frame, human C5orf22	http://www.ncbi.nlm.nih.gov/gene/?term=420910
C5ORF30	protein_coding	chrZ:49954993-49965472	-	5.50547	7.83877	0.509761564	0.000445196	0.001840099	chromosome Z open reading frame, human C5orf30	http://www.ncbi.nlm.nih.gov/gene/?term=768501
C5ORF49	protein_coding	chr2:79481999-79497576	-	0.100394	0.0641865	-0.64533125	0.502604687	0.641386137	None	http://www.ncbi.nlm.nih.gov/gene/?term=C5ORF49
C6H10ORF118	protein_coding	chr6:27703053-27735859	-	8.83335	9.11773	0.045714012	0.533921392	0.669794145	coiled-coil domain containing 186	http://www.ncbi.nlm.nih.gov/gene/?term=423905
C6H10ORF137	protein_coding	chr6:32534287-32556455	+	18.8983	18.9329	0.002638947	0.971927204	0.980669744	erythroid differentiation regulatory factor 1	http://www.ncbi.nlm.nih.gov/gene/?term=430674
C6H10ORF71	protein_coding	chr6:18661432-18680188	+	0.854859	3.088	1.852914365	0	0	chromosome 6 open reading frame, human C10orf71	http://www.ncbi.nlm.nih.gov/gene/?term=423784
C6H10ORF76	protein_coding	chr6:22540428-22645910	+	12.4202	11.5526	-0.104470828	0.213736633	0.345577615	None	http://www.ncbi.nlm.nih.gov/gene/?term=C6H10ORF76
C6H10ORF88	protein_coding	chr6:31440694-31444583	-	25.4523	17.5325	-0.537764303	1.46E-06	9.69E-06	chromosome 6 open reading frame, human C10orf88	http://www.ncbi.nlm.nih.gov/gene/?term=427084
C6H10ORF90	protein_coding	chr6:32802245-32866086	-	0.0929496	1.21825	3.712217756	1.95E-09	1.95E-08	chromosome 6 open reading frame, human C10orf90	http://www.ncbi.nlm.nih.gov/gene/?term=423959
C6ORF163	protein_coding	chr3:76769520-76777347	-	0.672973	0.21513	-1.645339901	0.039950722	0.092128703	chromosome 3 open reading frame, human C6orf163	http://www.ncbi.nlm.nih.gov/gene/?term=421826
C6ORF165	protein_coding	chr3:76741592-76755977	-	0.758483	0.538813	-0.493332186	0.247695456	0.386577183	cilia and flagella associated protein 206	http://www.ncbi.nlm.nih.gov/gene/?term=421824
C6ORF211	protein_coding	chr3:49045435-49055306	+	10.3802	11.6265	0.163582617	0.055393083	0.120211153	acidic residue methyltransferase 1	http://www.ncbi.nlm.nih.gov/gene/?term=421637
C6ORF57	protein_coding	chr3:82952150-82957987	-	13.136	12.6745	-0.051597197	0.744694354	0.836780746	succinate dehydrogenase complex assembly factor 4	http://www.ncbi.nlm.nih.gov/gene/?term=421870
C7	protein_coding	chrZ:12937152-12957520	+	5.86928	13.9095	1.244815121	0	0	complement C7	http://www.ncbi.nlm.nih.gov/gene/?term=427187
C7H2ORF66	protein_coding	chr7:10031354-10037288	-	7.60277	5.94096	-0.355829072	0.006489719	0.019618573	chromosome 7 open reading frame, human C2orf66	http://www.ncbi.nlm.nih.gov/gene/?term=424053
C7H2ORF69	protein_coding	chr7:11045877-11050912	+	6.72009	5.71615	-0.233436779	0.092251583	0.181058787	chromosome 7 open reading frame, human C2orf69	http://www.ncbi.nlm.nih.gov/gene/?term=424064
C7H2ORF76	protein_coding	chr7:28536905-28547075	+	14.2478	8.62981	-0.723338469	1.84E-06	1.20E-05	chromosome 7 open reading frame, human C2orf76	http://www.ncbi.nlm.nih.gov/gene/?term=424274
C7ORF10	protein_coding	chr2:50149215-50478523	+	0.329757	0.105414	-1.645336801	0.078558402	0.159317793	succinyl-CoA:glutarate-CoA transferase	http://www.ncbi.nlm.nih.gov/gene/?term=420768
C7ORF26	protein_coding	chr14:12372232-12378787	+	10.7764	10.3864	-0.053179615	0.711205981	0.812034897	chromosome 14 C7orf26 homolog	http://www.ncbi.nlm.nih.gov/gene/?term=416658
C7ORF49	protein_coding	chr1:47945075-47946471	+	10.2324	11.1042	0.11796089	0.526759174	0.664302501	None	http://www.ncbi.nlm.nih.gov/gene/?term=C7ORF49
C7ORF50	protein_coding	chr14:2274833-2371741	-	10.082	8.5156	-0.24360177	0.036485462	0.085405024	chromosome 14 C7orf50 homolog	http://www.ncbi.nlm.nih.gov/gene/?term=416455
C7ORF73	protein_coding	chr1:58456261-58462431	-	47.1273	55.0719	0.224753353	0.057742833	0.124306127	None	http://www.ncbi.nlm.nih.gov/gene/?term=C7ORF73
C8B	protein_coding	chr8:25905426-25921408	-	3.31131	2.19268	-0.5947068	0.002898285	0.009696061	complement C8 beta chain	http://www.ncbi.nlm.nih.gov/gene/?term=424669
C8G	protein_coding	chr17:1003468-1007027	-	6.78911	4.96066	-0.452690381	0.181277293	0.304429387	complement component 8, gamma polypeptide	http://www.ncbi.nlm.nih.gov/gene/?term=770691
C8H1ORF111	protein_coding	chr8:3843256-3844693	+	2.19999	1.00468	-1.130760903	0.037769183	0.088044924	chromosome 8 open reading frame, human C1orf111	http://www.ncbi.nlm.nih.gov/gene/?term=424370
C8H1ORF112	protein_coding	chr8:5084575-5102402	-	7.26722	6.86418	-0.082316196	0.512368881	0.64997784	chromosome 8 open reading frame, human C1orf112	http://www.ncbi.nlm.nih.gov/gene/?term=424399
C8H1ORF123	protein_coding	chr8:24719685-24727423	-	18.8911	13.5006	-0.484683184	0.001465486	0.005332417	None	http://www.ncbi.nlm.nih.gov/gene/?term=C8H1ORF123
C8H1ORF168	protein_coding	chr8:25861044-25879918	-	0.27574	0.176293	-0.645333375	0.502604687	0.641386137	None	http://www.ncbi.nlm.nih.gov/gene/?term=C8H1ORF168
C8H1ORF173	protein_coding	chr8:29708136-29729199	-	1.00488	0.657758	-0.611394434	0.031225952	0.075139248	None	http://www.ncbi.nlm.nih.gov/gene/?term=C8H1ORF173
C8H1ORF177	protein_coding	chr8:25327607-25335146	+	0.203018	0.129798	-0.645339492	0.404957523	0.553069709	lymphocyte expansion molecule	http://www.ncbi.nlm.nih.gov/gene/?term=424660
C8H1ORF21	protein_coding	chr8:7856706-7942964	+	21.9012	11.0423	-0.987969217	1.05E-11	1.28E-10	chromosome 8 open reading frame, human C1orf21	http://www.ncbi.nlm.nih.gov/gene/?term=424449
C8H1ORF210	protein_coding	chr8:19724113-19727517	-	0.925882	0.799142	-0.21237646	0.651837809	0.767843995	chromosome 1 open reading frame 210	http://www.ncbi.nlm.nih.gov/gene/?term=424561
C8H1ORF27	protein_coding	chr8:10012867-10034252	-	22.3722	24.0614	0.105013455	0.194917416	0.322823036	None	http://www.ncbi.nlm.nih.gov/gene/?term=C8H1ORF27
C8H1ORF52	protein_coding	chr8:16358348-16360327	+	0.827219	1.23405	0.577059622	0.358973738	0.507494965	None	http://www.ncbi.nlm.nih.gov/gene/?term=C8H1ORF52
C8H1ORF53	protein_coding	chr8:2304996-2307874	-	3.88445	2.10142	-0.886345807	0.01957173	0.050572992	chromosome 1 open reading frame 53	http://www.ncbi.nlm.nih.gov/gene/?term=100859900
C8H1orf226	protein_coding	chr8:3841405-3843795	-	5.00279	3.57166	-0.486138143	0.036145561	0.084714752	chromosome 1 open reading frame 226	http://www.ncbi.nlm.nih.gov/gene/?term=107053925
C8H1orf228	protein_coding	chr8:20806262-20829592	+	0.816116	0.782668	-0.060373766	0.88767137	0.934687161	chromosome 1 open reading frame 228	http://www.ncbi.nlm.nih.gov/gene/?term=101751863
C8ORF4	protein_coding	chr22:2509368-2510535	+	54.0442	39.8619	-0.43912932	9.96E-07	6.78E-06	chromosome 22 open reading frame, human C8orf4	http://www.ncbi.nlm.nih.gov/gene/?term=771032
C8ORF48	protein_coding	chr4:11540502-11627335	-	0.771465	0.529321	-0.543457814	0.00666758	0.020054773	None	http://www.ncbi.nlm.nih.gov/gene/?term=C8ORF48
C8ORF59	protein_coding	chr2:123236569-123250118	-	8.44592	7.07879	-0.254751805	0.062593119	0.132857425	None	http://www.ncbi.nlm.nih.gov/gene/?term=C8ORF59
C9H21ORF2	protein_coding	chr9:4383096-4389303	-	18.9649	15.8408	-0.259686568	0.023179514	0.058713116	None	http://www.ncbi.nlm.nih.gov/gene/?term=C9H21ORF2
C9H2ORF72	protein_coding	chr9:15178767-15183752	+	0.5851	0.561121	-0.060371311	0.915779679	0.953762036	chromosome 2 open reading frame 72	http://www.ncbi.nlm.nih.gov/gene/?term=101752059
C9H2ORF82	protein_coding	chr9:1043446-1052772	+	0.371728	0.247995	-0.583936328	0.214895883	0.347184554	chromosome 9 open reading frame, human C2orf82	http://www.ncbi.nlm.nih.gov/gene/?term=768774
C9H3ORF55	protein_coding	chr9:22781930-22795599	-	1.68402	3.0362	0.850357554	0.000602752	0.00240845	PQ loop repeat containing 2 like	http://www.ncbi.nlm.nih.gov/gene/?term=425021
C9ORF116	protein_coding	chr17:8203399-8205887	-	13.2724	13.3868	0.012381866	0.936921779	0.965419127	None	http://www.ncbi.nlm.nih.gov/gene/?term=C9ORF116
C9ORF58	protein_coding	chr17:6544300-6556566	+	124.449	125.636	0.013695279	0.709996358	0.811246513	allograft inflammatory factor 1-like	http://www.ncbi.nlm.nih.gov/gene/?term=417179
C9ORF69	protein_coding	chr17:8574485-8578583	+	10.3335	8.6337	-0.259278115	0.158668638	0.275209843	None	http://www.ncbi.nlm.nih.gov/gene/?term=C9ORF69
C9ORF72	protein_coding	chrZ:68714993-68730129	-	9.62417	17.4426	0.857881073	0	0	chromosome Z C9orf72 homolog	http://www.ncbi.nlm.nih.gov/gene/?term=427370
C9ORF85	protein_coding	chrZ:35618841-35636042	+	12.1673	19.2667	0.663100428	1.44E-06	9.55E-06	None	http://www.ncbi.nlm.nih.gov/gene/?term=C9ORF85
CA12	protein_coding	chr10:4027113-4046012	+	0.709019	0.418437	-0.760813862	0.243906881	0.381947142	carbonic anhydrase 12	http://www.ncbi.nlm.nih.gov/gene/?term=415370
CA13	protein_coding	chr2:123250295-123265897	+	9.53773	5.04784	-0.91797976	1.76E-09	1.77E-08	carbonic anhydrase 13	http://www.ncbi.nlm.nih.gov/gene/?term=100858989
CA2	protein_coding	chr2:123391947-123408202	+	23.0499	26.2277	0.186330806	0.093463478	0.183184957	carbonic anhydrase 2	http://www.ncbi.nlm.nih.gov/gene/?term=396257
CA4	protein_coding	chr19:8117871-8136147	-	23.9411	13.824	-0.792314317	2.58E-16	4.80E-15	carbonic anhydrase 4	http://www.ncbi.nlm.nih.gov/gene/?term=417647
CA5B	protein_coding	chr11:18221264-18236716	-	11.3311	7.72942	-0.551855855	5.59E-08	4.59E-07	None	http://www.ncbi.nlm.nih.gov/gene/?term=CA5B
CA6	protein_coding	chr21:3224101-3235186	+	0.350761	0.698646	0.994073287	0.038415957	0.089196639	carbonic anhydrase 6	http://www.ncbi.nlm.nih.gov/gene/?term=428187
CA7	protein_coding	chr11:11452486-11462066	-	0.549594	1.21631	1.146072815	0.014145491	0.038495554	carbonic anhydrase 7	http://www.ncbi.nlm.nih.gov/gene/?term=415791
CA8	protein_coding	chr2:113063770-113116302	-	4.8331	2.68593	-0.847527139	4.24E-07	3.06E-06	carbonic anhydrase 8	http://www.ncbi.nlm.nih.gov/gene/?term=421139
CAAP1	protein_coding	chrZ:68485957-68503009	-	8.23731	15.3057	0.893823839	4.52E-07	3.25E-06	caspase activity and apoptosis inhibitor 1	http://www.ncbi.nlm.nih.gov/gene/?term=427364
CAB39	protein_coding	chr9:5417359-5487388	-	59.8196	56.9282	-0.071474779	0.109909242	0.207795819	calcium binding protein 39	http://www.ncbi.nlm.nih.gov/gene/?term=424830
CAB39L	protein_coding	chr1:169146534-169208168	-	5.16757	2.58562	-0.998975764	1.32E-07	1.03E-06	calcium binding protein 39 like	http://www.ncbi.nlm.nih.gov/gene/?term=418865
CABIN1	protein_coding	chr15:8170956-8265102	+	9.01723	8.55851	-0.075324669	0.33682352	0.484428699	calcineurin binding protein 1	http://www.ncbi.nlm.nih.gov/gene/?term=416938
CABLES1	protein_coding	chr2:103182987-103251254	+	5.57165	3.95039	-0.496109544	0.000565715	0.00227765	Cdk5 and Abl enzyme substrate 1	http://www.ncbi.nlm.nih.gov/gene/?term=768914
CABLES2	protein_coding	chr20:8130133-8148722	-	4.41514	3.61896	-0.286884023	0.038685493	0.089716347	Cdk5 and Abl enzyme substrate 2	http://www.ncbi.nlm.nih.gov/gene/?term=419229
CABP2	protein_coding	chr5:380085-383546	+	11.1992	7.04158	-0.669424595	0.000290049	0.00125228	calcium binding protein 2	http://www.ncbi.nlm.nih.gov/gene/?term=429967
CABP7	protein_coding	chr15:11108784-11113595	-	1.94573	1.26887	-0.61676726	0.174194682	0.294550218	calcium binding protein 7	http://www.ncbi.nlm.nih.gov/gene/?term=770960
CABYR	protein_coding	chr2:103579441-103584859	+	0.654368	1.11564	0.769697462	0.068692232	0.14309544	calcium binding tyrosine phosphorylation regulated	http://www.ncbi.nlm.nih.gov/gene/?term=107052002
CACFD1	protein_coding	chr17:7402296-7408519	+	2.21166	2.60583	0.236613352	0.475624602	0.618180595	calcium channel flower domain containing 1	http://www.ncbi.nlm.nih.gov/gene/?term=417151
CACHD1	protein_coding	chr8:28175178-28258921	+	3.57182	2.12721	-0.747696914	1.49E-06	9.88E-06	cache domain containing 1	http://www.ncbi.nlm.nih.gov/gene/?term=424693
CACNA1C	protein_coding	chr1:61205405-61676340	+	0.914995	0.51852	-0.819364223	0.000227749	0.00100642	calcium voltage-gated channel subunit alpha1 C	http://www.ncbi.nlm.nih.gov/gene/?term=395891
CACNA1D	protein_coding	chr12:7020992-7220784	+	0.687749	0.282669	-1.282768464	2.23E-05	0.000121157	calcium voltage-gated channel subunit alpha1 D	http://www.ncbi.nlm.nih.gov/gene/?term=395895
CACNA1E	protein_coding	chr8:5721749-5804682	-	0.170009	0.188124	0.146072791	0.797383558	0.869564944	calcium voltage-gated channel subunit alpha1 E	http://www.ncbi.nlm.nih.gov/gene/?term=424412
CACNA1G	protein_coding	chr18:10283781-10388835	-	0.0820395	0.0655643	-0.323408223	0.718369518	0.81629833	calcium voltage-gated channel subunit alpha1 G	http://www.ncbi.nlm.nih.gov/gene/?term=769385
CACNA1H	protein_coding	chr14:5263974-5465646	-	0.548156	1.22254	1.157223235	5.00E-06	3.04E-05	calcium voltage-gated channel subunit alpha1 H	http://www.ncbi.nlm.nih.gov/gene/?term=416526
CACNA1I	protein_coding	chr1:50444502-50602704	-	0.0235334	0.0564221	1.261550594	0.317409812	0.462277506	calcium voltage-gated channel subunit alpha1 I	http://www.ncbi.nlm.nih.gov/gene/?term=427900
CACNA1S	protein_coding	chr26:251597-279348	+	0.109507	0.122522	0.162017728	0.852517362	0.908972623	calcium voltage-gated channel subunit alpha1 S	http://www.ncbi.nlm.nih.gov/gene/?term=395985
CACNA2D1	protein_coding	chr1:10220631-10584619	+	7.87123	5.75134	-0.452690969	7.94E-07	5.49E-06	calcium voltage-gated channel auxiliary subunit alpha2delta 1	http://www.ncbi.nlm.nih.gov/gene/?term=768444
CACNA2D2	protein_coding	chr12:1479412-1608185	-	0.938381	0.899922	-0.06037384	0.836192671	0.897116384	calcium voltage-gated channel auxiliary subunit alpha2delta 2	http://www.ncbi.nlm.nih.gov/gene/?term=430150
CACNA2D4	protein_coding	chr1:61038886-61158623	-	9.11219	8.06956	-0.175307818	0.029680525	0.07189028	calcium voltage-gated channel auxiliary subunit alpha2delta 4	http://www.ncbi.nlm.nih.gov/gene/?term=100858946
CACNB1	protein_coding	chr27:4521859-4534179	-	3.40473	3.22766	-0.077051781	0.618702297	0.740083299	calcium voltage-gated channel auxiliary subunit beta 1	http://www.ncbi.nlm.nih.gov/gene/?term=777366
CACNB2	protein_coding	chr2:19143944-19371749	-	2.21025	1.71592	-0.365227268	0.027861746	0.0682363	calcium voltage-gated channel auxiliary subunit beta 2	http://www.ncbi.nlm.nih.gov/gene/?term=428420
CACNB4	protein_coding	chr7random_Scaffold414:104160-124828	-	3.21634	3.20092	-0.006933302	0.970198014	0.979216659	calcium voltage-gated channel auxiliary subunit beta 4	http://www.ncbi.nlm.nih.gov/gene/?term=374259
CACNG3	protein_coding	chr14:6779890-6797096	+	4.59411	2.60016	-0.821184999	0.006070137	0.018472149	calcium voltage-gated channel auxiliary subunit gamma 3	http://www.ncbi.nlm.nih.gov/gene/?term=395378
CACNG7	protein_coding	chrUn_Scaffold8957:656-8511	+	0.509125	0.24413	-1.060370317	0.419498234	0.565541316	calcium voltage-gated channel auxiliary subunit gamma 7	http://www.ncbi.nlm.nih.gov/gene/?term=107050634
CACTIN	protein_coding	chr28:1025534-1030996	+	31.7644	27.5313	-0.206338034	0.004712349	0.014828357	cactin, spliceosome C complex subunit	http://www.ncbi.nlm.nih.gov/gene/?term=420073
CACUL1	protein_coding	chr6:29837686-29877252	-	27.0151	23.2588	-0.215989357	0.013295899	0.036464691	CDK2 associated cullin domain 1	http://www.ncbi.nlm.nih.gov/gene/?term=423926
CACYBP	protein_coding	chr8:7123034-7129178	-	59.1679	60.8565	0.040596672	0.536242767	0.671611948	calcyclin binding protein	http://www.ncbi.nlm.nih.gov/gene/?term=424437
CAD	protein_coding	chr3:104970670-104982808	+	12.7707	12.1875	-0.067435387	0.344272263	0.492299164	carbamoyl-phosphate synthetase 2, aspartate transcarbamylase, and dihydroorotase	http://www.ncbi.nlm.nih.gov/gene/?term=428659
CADM1	protein_coding	chr24:4668321-4826271	-	21.6053	10.8728	-0.990661748	6.55E-32	2.04E-30	cell adhesion molecule 1	http://www.ncbi.nlm.nih.gov/gene/?term=419762
CADM2	protein_coding	chr1:93320468-93976785	-	0.251012	0.131304	-0.934845469	0.068476914	0.14278739	cell adhesion molecule 2	http://www.ncbi.nlm.nih.gov/gene/?term=418463
CADM3	protein_coding	chr25:2483418-2499486	+	39.9679	20.8138	-0.941301389	9.25E-57	3.70E-55	cell adhesion molecule 3	http://www.ncbi.nlm.nih.gov/gene/?term=772356
CADPS	protein_coding	chr12:13178446-13352400	-	0.975759	0.389904	-1.323405909	0.000333339	0.00141648	calcium dependent secretion activator	http://www.ncbi.nlm.nih.gov/gene/?term=416075
CADPS2	protein_coding	chr1:22528269-22830042	+	3.18329	1.84442	-0.787351379	4.54E-05	0.000232958	calcium dependent secretion activator 2	http://www.ncbi.nlm.nih.gov/gene/?term=417756
CALB1	protein_coding	chr2:124959171-124977043	-	3.85892	6.41221	0.732624539	3.70E-05	0.0001932	calbindin 1	http://www.ncbi.nlm.nih.gov/gene/?term=396519
CALCA	protein_coding	chr5:10532056-10544141	+	12.5033	8.56488	-0.545803978	0.000580097	0.002326157	calcitonin related polypeptide alpha	http://www.ncbi.nlm.nih.gov/gene/?term=396256
CALCOCO2	protein_coding	chr27:3709693-3719291	+	72.1875	65.2318	-0.146173603	0.001170653	0.004369439	calcium binding and coiled-coil domain 2	http://www.ncbi.nlm.nih.gov/gene/?term=419993
CALCRL	protein_coding	chr7:1121860-1148432	+	10.4521	9.10607	-0.198892378	0.2568878	0.397729942	calcitonin receptor like receptor	http://www.ncbi.nlm.nih.gov/gene/?term=423990
CALD1	protein_coding	chr1:62458605-62495064	+	195.562	113.887	-0.78002299	1.29E-174	6.28E-173	caldesmon 1	http://www.ncbi.nlm.nih.gov/gene/?term=373965
CALHM1	protein_coding	chr6:23640291-23647494	-	0.106893	0.123014	0.202655136	0.831644019	0.893127801	calcium homeostasis modulator 1	http://www.ncbi.nlm.nih.gov/gene/?term=428977
CALHM2	protein_coding	chr6:23637291-23640006	-	4.26571	4.44153	0.058270847	0.767415608	0.848901928	calcium homeostasis modulator 2	http://www.ncbi.nlm.nih.gov/gene/?term=770753
CALM	protein_coding	chr3:27206214-27217719	-	578.678	632.179	0.127572315	3.32E-06	2.08E-05	calmodulin 2	http://www.ncbi.nlm.nih.gov/gene/?term=395855
CALM1	protein_coding	chr5:43916891-43927634	+	197.64	161.002	-0.295796351	8.71E-32	2.70E-30	calmodulin 1	http://www.ncbi.nlm.nih.gov/gene/?term=396523
CALML4	protein_coding	chr10:19160872-19163535	-	8.36085	25.804	1.625873196	2.89E-15	4.71E-14	calmodulin like 4	http://www.ncbi.nlm.nih.gov/gene/?term=427515
CAMK1	protein_coding	chr12:11499838-11503171	-	5.26761	4.75103	-0.14890822	0.510006127	0.647708163	calcium/calmodulin dependent protein kinase I	http://www.ncbi.nlm.nih.gov/gene/?term=416049
CAMK1D	protein_coding	chr1:6389236-6616257	+	9.51883	10.8202	0.184871004	0.002558481	0.008686221	calcium/calmodulin dependent protein kinase ID	http://www.ncbi.nlm.nih.gov/gene/?term=425522
CAMK1G	protein_coding	chr26:3101864-3114143	+	0.333981	0.249117	-0.422942555	0.315430905	0.461578287	calcium/calmodulin-dependent protein kinase IG	http://www.ncbi.nlm.nih.gov/gene/?term=419859
CAMK2B	protein_coding	chr22random_Scaffold1997:21922-22201	-	6.5068	4.03773	-0.688403768	0.219374937	0.352670207	calcium/calmodulin dependent protein kinase II beta	http://www.ncbi.nlm.nih.gov/gene/?term=374174
CAMK2D	protein_coding	chr4:56906958-57067977	+	23.463	28.9868	0.305008586	7.98E-08	6.40E-07	calcium/calmodulin dependent protein kinase II delta	http://www.ncbi.nlm.nih.gov/gene/?term=422688
CAMK2G	protein_coding	chr6:15570732-15682802	+	15.0653	13.5302	-0.155046237	0.051683132	0.113424319	calcium/calmodulin dependent protein kinase II gamma	http://www.ncbi.nlm.nih.gov/gene/?term=423737
CAMK2N1	protein_coding	chr21:4881803-4883541	-	1.37069	0.985886	-0.475409583	0.392380577	0.540510532	calcium/calmodulin dependent protein kinase II inhibitor 1	http://www.ncbi.nlm.nih.gov/gene/?term=100858651
CAMK2N2	protein_coding	chr9:15921785-15924042	-	5.03853	2.48131	-1.021900898	0.01050998	0.029735678	calcium/calmodulin dependent protein kinase II inhibitor 2	http://www.ncbi.nlm.nih.gov/gene/?term=101747380
CAMK4	protein_coding	chrZ:46540059-46697531	-	0.685528	0.219144	-1.645336414	0.159927921	0.275958526	calcium/calmodulin dependent protein kinase IV	http://www.ncbi.nlm.nih.gov/gene/?term=723973
CAMK4L	protein_coding	chr28:3174488-3183951	+	0.917342	0.394369	-1.217913543	0.009291768	0.026842076	calcium/calmodulin-dependent protein kinase IV-like	http://www.ncbi.nlm.nih.gov/gene/?term=427267
CAMKK1	protein_coding	chr19:3300394-3383290	+	5.95955	3.43887	-0.79326882	1.45E-07	1.12E-06	calcium/calmodulin dependent protein kinase kinase 1	http://www.ncbi.nlm.nih.gov/gene/?term=771003
CAMKK2	protein_coding	chr15:5477582-5490969	-	28.9445	32.7878	0.179869868	0.000480134	0.001965797	calcium/calmodulin dependent protein kinase kinase 2	http://www.ncbi.nlm.nih.gov/gene/?term=396405
CAMKMT	protein_coding	chr3:25574981-25772207	+	1.98991	2.58991	0.380198783	0.293376977	0.439170944	calmodulin-lysine N-methyltransferase	http://www.ncbi.nlm.nih.gov/gene/?term=421406
CAMLG	protein_coding	chr13:15798367-15801393	-	9.55943	8.32658	-0.199200542	0.31991984	0.465452865	calcium modulating ligand	http://www.ncbi.nlm.nih.gov/gene/?term=395808
CAMSAP1	protein_coding	chr17:8664418-8696991	+	7.38419	7.82698	0.084016083	0.291345049	0.437042147	calmodulin regulated spectrin associated protein 1	http://www.ncbi.nlm.nih.gov/gene/?term=417127
CAMSAP2	protein_coding	chr8:1369770-1431024	-	10.2208	8.74631	-0.224761734	0.000552869	0.002230702	calmodulin regulated spectrin associated protein family member 2	http://www.ncbi.nlm.nih.gov/gene/?term=424345
CAMTA1	protein_coding	chr21:298877-521245	-	2.62524	2.19773	-0.256435164	0.102298021	0.19593104	calmodulin binding transcription activator 1	http://www.ncbi.nlm.nih.gov/gene/?term=419369
CAND1	protein_coding	chr1:34780198-34809433	+	40.9499	37.3183	-0.133976662	0.00699596	0.020917488	cullin associated and neddylation dissociated 1	http://www.ncbi.nlm.nih.gov/gene/?term=417837
CAND2	protein_coding	chr12:19497908-19513608	+	10.3588	10.1827	-0.024736735	0.788201151	0.862327289	cullin associated and neddylation dissociated 2 (putative)	http://www.ncbi.nlm.nih.gov/gene/?term=416121
CANT1	protein_coding	chr18:9843831-9852251	+	20.3557	23.6154	0.214295138	0.019243882	0.049855135	calcium activated nucleotidase 1	http://www.ncbi.nlm.nih.gov/gene/?term=430103
CANX	protein_coding	chr13:13538111-13555923	-	126.271	152.157	0.269037366	6.66E-16	1.12E-14	calnexin	http://www.ncbi.nlm.nih.gov/gene/?term=416288
CAP1	protein_coding	chr23:5563582-5575618	+	177.054	156.976	-0.173645435	2.24E-10	2.45E-09	adenylate cyclase associated protein 1	http://www.ncbi.nlm.nih.gov/gene/?term=419680
CAP2	protein_coding	chr2:62160463-62227249	+	2.73047	1.21576	-1.167290848	1.59E-05	8.84E-05	CAP, adenylate cyclase-associated protein, 2 (yeast)	http://www.ncbi.nlm.nih.gov/gene/?term=420847
CAPG	protein_coding	chrUn_Scaffold1258:2302-6585	+	21.9703	19.4569	-0.175272701	0.085042798	0.169365656	capping actin protein, gelsolin like	http://www.ncbi.nlm.nih.gov/gene/?term=431244
CAPN1	protein_coding	chrUn_Scaffold1159:564-14763	-	11.1206	11.5614	0.056081479	0.674900991	0.786570578	calpain 1	http://www.ncbi.nlm.nih.gov/gene/?term=693249
CAPN10	protein_coding	chr9:15744160-15756087	-	11.9808	11.854	-0.015350283	0.886600795	0.934350002	calpain 10	http://www.ncbi.nlm.nih.gov/gene/?term=424945
CAPN11	protein_coding	chr3:30406110-30418380	-	41.0397	44.0439	0.101922037	0.057593971	0.124065456	calpain 11	http://www.ncbi.nlm.nih.gov/gene/?term=396240
CAPN13	protein_coding	chr3:7867374-7903010	+	0.126232	0.151323	0.261553601	0.805941123	0.874225472	calpain 13	http://www.ncbi.nlm.nih.gov/gene/?term=421304
CAPN14	protein_coding	chr3:7748106-7771982	+	0.76359	0.33646	-1.182363209	0.004001778	0.012830233	calpain 14	http://www.ncbi.nlm.nih.gov/gene/?term=768684
CAPN15	protein_coding	chr14:13460037-13508682	+	9.09287	9.41783	0.050658954	0.475123253	0.617671168	calpain 15	http://www.ncbi.nlm.nih.gov/gene/?term=416389
CAPN2	protein_coding	chr3:17691064-17711286	-	12.4329	6.27741	-0.985921503	1.63E-13	2.29E-12	calpain 2	http://www.ncbi.nlm.nih.gov/gene/?term=395963
CAPN3	protein_coding	chr5:25645486-25673883	+	3.19792	3.10584	-0.042150338	0.749266879	0.840135205	calpain 3	http://www.ncbi.nlm.nih.gov/gene/?term=423233
CAPN5	protein_coding	chr1:193321018-193371289	-	4.17173	2.33377	-0.837983402	1.34E-07	1.04E-06	calpain 5	http://www.ncbi.nlm.nih.gov/gene/?term=419086
CAPN6	protein_coding	chr4:13376957-13440483	+	13.1732	10.331	-0.350625936	2.50E-10	2.71E-09	calpain 6	http://www.ncbi.nlm.nih.gov/gene/?term=422341
CAPN7	protein_coding	chr2:41633054-41662270	-	10.1416	8.92614	-0.184176939	0.029317393	0.07116337	calpain 7	http://www.ncbi.nlm.nih.gov/gene/?term=420683
CAPN9	protein_coding	chr3:40615856-40650876	+	0.0569271	0.0218376	-1.382301298	0.262440685	0.402355207	calpain 9	http://www.ncbi.nlm.nih.gov/gene/?term=421544
CAPNS2	protein_coding	chr11:3763967-3765334	-	5.71891	6.01044	0.071730407	0.76139359	0.847990575	calpain small subunit 2	http://www.ncbi.nlm.nih.gov/gene/?term=770982
CAPRIN1	protein_coding	chr5:18453942-18488464	+	104.248	101.994	-0.031535421	0.298656845	0.444442949	cell cycle associated protein 1	http://www.ncbi.nlm.nih.gov/gene/?term=426151
CAPRIN2	protein_coding	chr1:59650918-59682833	+	3.72103	5.31482	0.51431881	0.000977126	0.003727604	caprin family member 2	http://www.ncbi.nlm.nih.gov/gene/?term=418141
CAPS2	protein_coding	chr1:37735335-37771859	-	0.0902568	0.121181	0.425055981	0.634754841	0.753643453	calcyphosine 2	http://www.ncbi.nlm.nih.gov/gene/?term=417859
CAPSL	protein_coding	chrZ:10904842-10925919	-	0.264247	0.362024	0.45419825	0.373609236	0.52362016	calcyphosine like	http://www.ncbi.nlm.nih.gov/gene/?term=426055
CAPZA2	protein_coding	chr1:24865850-24895577	-	114.393	115.585	0.014955412	0.683459914	0.789877458	capping actin protein of muscle Z-line alpha subunit 2	http://www.ncbi.nlm.nih.gov/gene/?term=417771
CAPZB	protein_coding	chr21:4679429-4732261	-	213.254	206.948	-0.043304496	0.247698794	0.386577183	capping actin protein of muscle Z-line beta subunit	http://www.ncbi.nlm.nih.gov/gene/?term=396418
CARD10	protein_coding	chr1:51264470-51286988	+	0.410859	0.242474	-0.760813312	0.095624905	0.185787411	caspase recruitment domain family member 10	http://www.ncbi.nlm.nih.gov/gene/?term=418041
CARD11	protein_coding	chr14:3435532-3477804	-	42.0617	44.1616	0.070285282	0.132742241	0.240084151	caspase recruitment domain family member 11	http://www.ncbi.nlm.nih.gov/gene/?term=416476
CARD8	protein_coding	chr15:10072621-10081550	-	4.70882	4.99347	0.084677129	0.666728818	0.77996082	caspase recruitment domain family, member 8	http://www.ncbi.nlm.nih.gov/gene/?term=416998
CARD9	protein_coding	chr17:8394277-8401699	+	8.77542	12.0505	0.457552927	2.15E-05	0.000117075	caspase recruitment domain family member 9	http://www.ncbi.nlm.nih.gov/gene/?term=427756
CARF	protein_coding	chr7:12034265-12069813	+	2.01964	1.63485	-0.304939884	0.013888075	0.03787413	calcium responsive transcription factor	http://www.ncbi.nlm.nih.gov/gene/?term=424090
CARHSP1	protein_coding	chr14:10076865-10104124	+	51.9631	46.7675	-0.151981191	0.015504541	0.041592638	calcium regulated heat stable protein 1	http://www.ncbi.nlm.nih.gov/gene/?term=416640
CARKD	protein_coding	chr1:139117091-139170044	+	15.4068	15.447	0.003759431	0.962965915	0.974467327	NAD(P)HX dehydratase	http://www.ncbi.nlm.nih.gov/gene/?term=418755
CARNMT1	protein_coding	chrZ:36812396-36834405	-	17.3098	26.3942	0.608631883	2.42E-12	3.14E-11	carnosine N-methyltransferase 1	http://www.ncbi.nlm.nih.gov/gene/?term=427256
CARNS1	protein_coding	chrWrandom_Scaffold356:8-4162	-	0.318771	0.122283	-1.382296535	0.262440685	0.402355207	carnosine synthase 1	http://www.ncbi.nlm.nih.gov/gene/?term=100359387
CARS	protein_coding	chr5:13069536-13105298	+	26.6452	25.4117	-0.06838277	0.314029063	0.460083407	cysteinyl-tRNA synthetase	http://www.ncbi.nlm.nih.gov/gene/?term=423086
CARS2	protein_coding	chr1:139170540-139209578	-	16.6046	12.2132	-0.443141716	0.000182629	0.000827106	cysteinyl-tRNA synthetase 2, mitochondrial (putative)	http://www.ncbi.nlm.nih.gov/gene/?term=418757
CASC1	protein_coding	chr1:67216190-67232542	-	0.333717	0.13716	-1.282765372	0.200690561	0.329510237	cancer susceptibility candidate 1	http://www.ncbi.nlm.nih.gov/gene/?term=418206
CASC3	protein_coding	chr27:4793935-4803203	+	31.8852	30.6183	-0.058492747	0.426444817	0.572585978	cancer susceptibility 3	http://www.ncbi.nlm.nih.gov/gene/?term=426135
CASC4	protein_coding	chr10:19844203-19864945	-	88.004	89.9476	0.031515688	0.425960866	0.572585978	cancer susceptibility candidate 4	http://www.ncbi.nlm.nih.gov/gene/?term=415575
CASC5	protein_coding	chr5:877672-905904	+	13.2794	12	-0.146155557	0.023993295	0.060466958	kinetochore scaffold 1	http://www.ncbi.nlm.nih.gov/gene/?term=423007
CASD1	protein_coding	chr2:23650024-23675871	+	6.76907	5.64949	-0.260837	0.017541153	0.046257521	CAS1 domain containing 1	http://www.ncbi.nlm.nih.gov/gene/?term=420565
CASK	protein_coding	chr1:111777387-111983664	+	21.754	20.479	-0.08713543	0.195723585	0.323905559	calcium/calmodulin dependent serine protein kinase	http://www.ncbi.nlm.nih.gov/gene/?term=418565
CASKIN1	protein_coding	chr14:6484424-6513655	-	0.292581	0.115537	-1.340481145	0.033558767	0.079632726	CASK interacting protein 1	http://www.ncbi.nlm.nih.gov/gene/?term=416556
CASKIN2	protein_coding	chr18:10929634-10972436	-	3.46744	3.26398	-0.087238701	0.483016035	0.625435793	CASK interacting protein 2	http://www.ncbi.nlm.nih.gov/gene/?term=422125
CASP1	protein_coding	chr19:658246-662661	+	23.8481	23.9891	0.008504703	0.933231014	0.963551778	caspase 1	http://www.ncbi.nlm.nih.gov/gene/?term=395764
CASP10	protein_coding	chr7:11475149-11486639	+	4.59304	3.06704	-0.582602366	0.002470963	0.008421163	caspase 10	http://www.ncbi.nlm.nih.gov/gene/?term=424081
CASP18	protein_coding	chr7:11488696-11497198	+	12.9968	15.7318	0.275527296	0.005983524	0.018247917	initiator caspase	http://www.ncbi.nlm.nih.gov/gene/?term=693266
CASP2	protein_coding	chr1:77671018-77697022	-	27.5555	28.0111	0.023658334	0.730150193	0.825586379	caspase 2	http://www.ncbi.nlm.nih.gov/gene/?term=395857
CASP3	protein_coding	chr4:39774967-39790029	+	39.2217	41.8873	0.094860825	0.081003918	0.162908945	caspase 3	http://www.ncbi.nlm.nih.gov/gene/?term=395476
CASP6	protein_coding	chr4:58517183-58526132	+	20.0343	18.3289	-0.128351897	0.173859015	0.294235604	caspase 6	http://www.ncbi.nlm.nih.gov/gene/?term=395477
CASP7	protein_coding	chr6:27519321-27539732	+	13.2882	13.8228	0.056904191	0.619405021	0.740714646	caspase 7	http://www.ncbi.nlm.nih.gov/gene/?term=423901
CASP8	protein_coding	chr7:11498666-11508771	+	1.94561	4.0816	1.068912255	1.14E-05	6.52E-05	caspase 8	http://www.ncbi.nlm.nih.gov/gene/?term=395284
CASP8AP2	protein_coding	chr3:75698224-75719859	-	12.1549	10.8315	-0.166304976	0.010679519	0.030138236	caspase 8 associated protein 2	http://www.ncbi.nlm.nih.gov/gene/?term=421810
CASP9	protein_coding	chr21:4917473-4923749	+	12.6546	12.5425	-0.012836968	0.925638798	0.959632143	caspase 9	http://www.ncbi.nlm.nih.gov/gene/?term=426970
CASQ2	protein_coding	chr1:80446094-80476826	+	2.86832	2.1506	-0.415466769	0.157021305	0.27323062	calsequestrin 2	http://www.ncbi.nlm.nih.gov/gene/?term=395198
CASR	protein_coding	chr1:76686629-76763949	+	0.115386	0.0663944	-0.797334721	0.467466214	0.61081098	calcium sensing receptor	http://www.ncbi.nlm.nih.gov/gene/?term=418266
CAST	protein_coding	chrZ:57018651-57079838	-	22.9908	25.9924	0.177033183	0.009149222	0.026515131	calpastatin	http://www.ncbi.nlm.nih.gov/gene/?term=427121
CASZ1	protein_coding	chr21:3818320-3971564	-	1.578	1.13008	-0.481672299	0.006513126	0.019675285	castor zinc finger 1	http://www.ncbi.nlm.nih.gov/gene/?term=419452
CAT	protein_coding	chr5:18664583-18683297	+	27.5442	29.2193	0.085173055	0.17470964	0.295185224	catalase	http://www.ncbi.nlm.nih.gov/gene/?term=423600
CATHB1	protein_coding	chr2:4022675-4023803	-	13.633	2.54223	-2.422936604	2.42E-16	4.53E-15	cathelicidin-B1-like	http://www.ncbi.nlm.nih.gov/gene/?term=100858412
CAV1	protein_coding	chr1:25060566-25074918	-	10.5035	8.87788	-0.242583033	0.377123591	0.527419394	caveolin 1	http://www.ncbi.nlm.nih.gov/gene/?term=373996
CAV2	protein_coding	chr1:25082207-25090061	-	11.3392	5.66377	-1.001484274	5.79E-07	4.10E-06	caveolin 2	http://www.ncbi.nlm.nih.gov/gene/?term=417772
CBFA2T2	protein_coding	chr20:2284255-2334177	-	1.9382	2.40546	0.311595361	0.347747221	0.496011994	CBFA2/RUNX1 translocation partner 2	http://www.ncbi.nlm.nih.gov/gene/?term=419155
CBFA2T3	protein_coding	chr11:18767307-18788285	-	5.98197	8.04074	0.426707605	0.000338963	0.001437137	CBFA2/RUNX1 translocation partner 3	http://www.ncbi.nlm.nih.gov/gene/?term=415846
CBFB	protein_coding	chr11:2405120-2447101	+	83.6771	84.3092	0.010857217	0.816645526	0.882840306	core-binding factor beta subunit	http://www.ncbi.nlm.nih.gov/gene/?term=395257
CBL	protein_coding	chr24:4221543-4255878	-	21.1524	24.588	0.217133026	5.54E-05	0.000279652	Cbl proto-oncogene	http://www.ncbi.nlm.nih.gov/gene/?term=374038
CBLB	protein_coding	chr1:86643706-86770183	-	13.8715	12.5929	-0.139513245	0.050093441	0.110652414	Cbl proto-oncogene B	http://www.ncbi.nlm.nih.gov/gene/?term=418406
CBLL1	protein_coding	chr1:14822453-14828993	+	17.2643	16.9187	-0.029173121	0.782294993	0.857527349	Cbl proto-oncogene like 1	http://www.ncbi.nlm.nih.gov/gene/?term=417701
CBLN1	protein_coding	chr11:7161477-7163944	+	0.232307	0.297048	0.354663448	0.772822513	0.848901928	cerebellin 1 precursor	http://www.ncbi.nlm.nih.gov/gene/?term=771265
CBLN4	protein_coding	chr20:12316473-12353025	+	0.197655	0.159625	-0.308297831	0.531612834	0.667540825	cerebellin 4 precursor	http://www.ncbi.nlm.nih.gov/gene/?term=769254
CBR1	protein_coding	chr1:106570973-106577332	+	37.7028	25.7374	-0.55080535	4.10E-10	4.39E-09	carbonyl reductase 1	http://www.ncbi.nlm.nih.gov/gene/?term=418512
CBR4	protein_coding	chr4:25755958-25763029	+	11.4945	6.63235	-0.793351664	1.07E-07	8.40E-07	carbonyl reductase 4	http://www.ncbi.nlm.nih.gov/gene/?term=422435
CBS	protein_coding	chr1:109704963-109732461	-	0.703245	0.337212	-1.060371513	0.007516357	0.022298254	cystathionine-beta-synthase	http://www.ncbi.nlm.nih.gov/gene/?term=418545
CBX1	protein_coding	chr27:4168538-4176552	+	40.2065	33.0789	-0.281517494	0.001421893	0.005193882	chromobox 1	http://www.ncbi.nlm.nih.gov/gene/?term=374237
CBX3	protein_coding	chr2:32251937-32265781	+	38.5262	33.4435	-0.204114055	7.52E-05	0.000368997	chromobox 3	http://www.ncbi.nlm.nih.gov/gene/?term=395355
CBX4	protein_coding	chr18:9694212-9698056	+	28.4807	24.441	-0.220681291	0.01269645	0.035076246	chromobox 4	http://www.ncbi.nlm.nih.gov/gene/?term=395354
CBX5	protein_coding	chr33:1153046-1158566	-	21.3326	21.4325	0.006740333	0.955580027	0.968966385	chromobox 5	http://www.ncbi.nlm.nih.gov/gene/?term=776802
CBX6_ID:107053684	protein_coding	chr1:50804458-50815499	+	20.7092	19.1884	-0.110037404	0.117303634	0.218051905	chromobox 6	http://www.ncbi.nlm.nih.gov/gene/?term=107053684
CBX6_ID:427902	protein_coding	chr1:50819108-50826225	+	3.39915	2.99755	-0.181390209	0.41698335	0.565541316	neuronal pentraxin receptor	http://www.ncbi.nlm.nih.gov/gene/?term=427902
CBX7	protein_coding	chr1:50786740-50797784	+	19.1155	17.091	-0.161506125	0.038279024	0.089015555	chromobox homolog 7	http://www.ncbi.nlm.nih.gov/gene/?term=101752246
CBX8	protein_coding	chr18:9713307-9717849	+	4.25924	4.22851	-0.010446635	0.949489096	0.968426357	chromobox 8	http://www.ncbi.nlm.nih.gov/gene/?term=422084
CBY1	protein_coding	chr1:50881482-50883895	-	3.4957	2.29377	-0.607860641	0.09695948	0.188017373	chibby family member 1, beta catenin antagonist	http://www.ncbi.nlm.nih.gov/gene/?term=771364
CC2D1B	protein_coding	chr8:24423619-24454773	-	29.5027	33.8498	0.198300318	0.000736537	0.002892527	coiled-coil and C2 domain containing 1B	http://www.ncbi.nlm.nih.gov/gene/?term=772226
CCAR1	protein_coding	chr6:10735954-10761945	+	63.4116	52.4516	-0.273759997	2.49E-11	2.95E-10	cell division cycle and apoptosis regulator 1	http://www.ncbi.nlm.nih.gov/gene/?term=423692
CCBE1	protein_coding	chrZ:9299906-9388832	-	36.8065	23.7603	-0.631407516	3.70E-37	1.27E-35	collagen and calcium binding EGF domains 1	http://www.ncbi.nlm.nih.gov/gene/?term=770043
CCBL1	protein_coding	chr17:5822020-5831373	-	4.88776	5.63643	0.205608231	0.179327189	0.301752824	cysteine conjugate-beta lyase, cytoplasmic	http://www.ncbi.nlm.nih.gov/gene/?term=417202
CCBL2	protein_coding	chr8:15163479-15194294	+	5.66694	5.04435	-0.167901548	0.27712425	0.419775582	kynurenine aminotransferase 3	http://www.ncbi.nlm.nih.gov/gene/?term=424517
CCDC101	protein_coding	chr8:29925932-29930196	+	47.4106	45.5831	-0.056710609	0.434613358	0.580109444	SAGA complex associated factor 29	http://www.ncbi.nlm.nih.gov/gene/?term=424726
CCDC102A	protein_coding	chr11:595101-600087	+	9.99411	7.34133	-0.445036643	0.001767037	0.006262832	coiled-coil domain containing 102A	http://www.ncbi.nlm.nih.gov/gene/?term=427528
CCDC103	protein_coding	chr27:1458290-1462150	+	0.490765	0.294157	-0.738445995	0.379357095	0.527419394	family with sequence similarity 187 member A	http://www.ncbi.nlm.nih.gov/gene/?term=419970
CCDC107	protein_coding	chr1:37772215-37779538	-	11.2738	9.61047	-0.230294986	0.163179992	0.280036647	coiled-coil domain containing 107	http://www.ncbi.nlm.nih.gov/gene/?term=417860
CCDC109B	protein_coding	chr4:58526500-58560772	-	12.8821	15.8469	0.298832849	0.031662622	0.076081925	mitochondrial calcium uniporter dominant negative beta subunit	http://www.ncbi.nlm.nih.gov/gene/?term=422698
CCDC112	protein_coding	chrZ:78820868-78829985	-	3.18392	2.99237	-0.089515514	0.756681893	0.844424687	coiled-coil domain containing 112	http://www.ncbi.nlm.nih.gov/gene/?term=770644
CCDC113	protein_coding	chr11:444410-451983	-	1.37564	1.05129	-0.387942277	0.15179155	0.266527767	coiled-coil domain containing 113	http://www.ncbi.nlm.nih.gov/gene/?term=768642
CCDC117	protein_coding	chr15:7753032-7760269	+	20.1744	17.9835	-0.165851938	0.035304476	0.083019187	coiled-coil domain containing 117	http://www.ncbi.nlm.nih.gov/gene/?term=416917
CCDC12	protein_coding	chr2:3843122-3876549	-	52.4507	42.0788	-0.317868464	0.000197266	0.000884406	coiled-coil domain containing 12	http://www.ncbi.nlm.nih.gov/gene/?term=420402
CCDC120	protein_coding	chrUn_Scaffold1148:32064-34191	+	8.57367	10.3601	0.273053134	0.320124242	0.465670252	coiled-coil domain containing 120	http://www.ncbi.nlm.nih.gov/gene/?term=107049521
CCDC121	protein_coding	chr2:149263374-149269436	+	0.292977	0.674326	1.202658814	0.11539045	0.215038337	None	http://www.ncbi.nlm.nih.gov/gene/?term=CCDC121
CCDC124	protein_coding	chr28:3352642-3361327	+	17.9199	17.9015	-0.001482108	0.987734167	0.991894765	coiled-coil domain containing 124	http://www.ncbi.nlm.nih.gov/gene/?term=427087
CCDC125	protein_coding	chrZ:64147348-64160212	-	3.0085	1.5787	-0.930307315	0.004502696	0.014271457	coiled-coil domain containing 125	http://www.ncbi.nlm.nih.gov/gene/?term=427313
CCDC126	protein_coding	chr2:31367204-31379622	+	65.1815	59.9646	-0.120351493	0.023789955	0.060008081	coiled-coil domain containing 126	http://www.ncbi.nlm.nih.gov/gene/?term=420619
CCDC127	protein_coding	chr2:85957205-85962473	+	13.2037	17.7837	0.429613252	3.34E-07	2.45E-06	coiled-coil domain containing 127	http://www.ncbi.nlm.nih.gov/gene/?term=420970
CCDC129	protein_coding	chr2:48692959-48742199	-	0.0519323	0.0498039	-0.060373402	0.954219152	0.968426357	coiled-coil domain containing 129	http://www.ncbi.nlm.nih.gov/gene/?term=101751288
CCDC13	protein_coding	chr2:2059178-2091254	-	1.01142	0.684683	-0.562874115	0.07218633	0.149072429	coiled-coil domain containing 13	http://www.ncbi.nlm.nih.gov/gene/?term=420392
CCDC130	protein_coding	chrUn_Scaffold2757:7056-11390	-	3.68459	4.63022	0.32957665	0.191144696	0.317437082	coiled-coil domain containing 130	http://www.ncbi.nlm.nih.gov/gene/?term=107049832
CCDC134	protein_coding	chr1:49545393-49549823	-	28.5713	24.6493	-0.213020004	0.023238793	0.058836872	coiled-coil domain containing 134	http://www.ncbi.nlm.nih.gov/gene/?term=417984
CCDC135	protein_coding	chr11:554972-567750	-	0.171638	0.0329208	-2.382297696	0.111825063	0.209895048	dynein regulatory complex subunit 7	http://www.ncbi.nlm.nih.gov/gene/?term=427527
CCDC137	protein_coding	chr18:9231373-9233121	-	9.17448	5.29465	-0.793091071	0.000280165	0.001213668	coiled-coil domain containing 137	http://www.ncbi.nlm.nih.gov/gene/?term=417454
CCDC14	protein_coding	chr7:27529593-27542218	-	11.1726	7.07938	-0.658270035	9.73E-08	7.71E-07	coiled-coil domain containing 14	http://www.ncbi.nlm.nih.gov/gene/?term=424252
CCDC141	protein_coding	chr7:15146582-15204198	+	0.275613	0.345645	0.326647118	0.548472577	0.682475459	coiled-coil domain containing 141	http://www.ncbi.nlm.nih.gov/gene/?term=770766
CCDC142	protein_coding	chrUn_Scaffold943:12716-17379	-	4.09357	3.86144	-0.084220611	0.649098105	0.765897547	coiled-coil domain containing 142	http://www.ncbi.nlm.nih.gov/gene/?term=107049492
CCDC146	protein_coding	chr1:12724251-12796993	-	2.23791	1.19233	-0.908368434	0.001152368	0.004311644	coiled-coil domain containing 146	http://www.ncbi.nlm.nih.gov/gene/?term=417723
CCDC147	protein_coding	chr6:24287886-24343394	+	0.202537	0.360724	0.832709925	0.223830856	0.358239351	cilia and flagella associated protein 58	http://www.ncbi.nlm.nih.gov/gene/?term=423882
CCDC148	protein_coding	chr7:36501031-36558004	-	0.282029	0.180313	-0.645340103	0.332712585	0.480351667	coiled-coil domain containing 148	http://www.ncbi.nlm.nih.gov/gene/?term=424327
CCDC149	protein_coding	chr4:74104391-74154994	+	3.405	2.96104	-0.201550819	0.295242491	0.441349866	coiled-coil domain containing 149	http://www.ncbi.nlm.nih.gov/gene/?term=100858889
CCDC15	protein_coding	chr24:222845-238484	-	19.8841	24.0927	0.276980817	0.005580957	0.017202957	coiled-coil domain containing 15	http://www.ncbi.nlm.nih.gov/gene/?term=419705
CCDC153	protein_coding	chr24:4258140-4261230	+	2.48303	2.38127	-0.060370483	0.86747562	0.92063296	coiled-coil domain containing 153	http://www.ncbi.nlm.nih.gov/gene/?term=769857
CCDC157	protein_coding	chr15:10878457-10885810	-	0.649289	0.439538	-0.56287287	0.304066599	0.450278025	coiled-coil domain containing 157	http://www.ncbi.nlm.nih.gov/gene/?term=417010
CCDC167	protein_coding	chr3:30233535-30241892	+	21.1094	20.7023	-0.028094515	0.835805796	0.896913239	coiled-coil domain containing 167	http://www.ncbi.nlm.nih.gov/gene/?term=421433
CCDC169	protein_coding	chr1:172630332-172660945	+	0.0522106	0.100142	0.939632531	0.379178882	0.527419394	coiled-coil domain containing 169	http://www.ncbi.nlm.nih.gov/gene/?term=101751930
CCDC17	protein_coding	chr8:21256874-21259902	-	0.370353	0.399571	0.109550856	0.8850777	0.933293891	coiled-coil domain containing 17	http://www.ncbi.nlm.nih.gov/gene/?term=424601
CCDC170	protein_coding	chr3:49057258-49102320	+	0.10074	0.0805096	-0.32340391	0.718369518	0.81629833	coiled-coil domain containing 170	http://www.ncbi.nlm.nih.gov/gene/?term=421639
CCDC171	protein_coding	chrZ:31978661-32232006	+	2.29586	3.76943	0.715311711	7.83E-06	4.60E-05	coiled-coil domain containing 171	http://www.ncbi.nlm.nih.gov/gene/?term=427242
CCDC173	protein_coding	chr7:18698406-18705989	+	20.0747	17.1159	-0.230041273	0.003917111	0.012592147	coiled-coil domain containing 173	http://www.ncbi.nlm.nih.gov/gene/?term=424161
CCDC174	protein_coding	chr12:11270120-11281464	+	19.5117	18.8496	-0.049805572	0.620564352	0.741786803	coiled-coil domain containing 174	http://www.ncbi.nlm.nih.gov/gene/?term=416044
CCDC176	protein_coding	chr5:37767221-37778549	+	6.26282	5.05619	-0.308761737	0.042514952	0.097070328	basal body orientation factor 1	http://www.ncbi.nlm.nih.gov/gene/?term=423344
CCDC177	protein_coding	chr5:27969411-27973974	+	2.13684	1.95919	-0.125221572	0.562323875	0.693154922	coiled-coil domain containing 177	http://www.ncbi.nlm.nih.gov/gene/?term=101748318
CCDC178	protein_coding	chr2:107039399-107223423	-	0.157875	0.176639	0.162021176	0.852517362	0.908972623	coiled-coil domain containing 178	http://www.ncbi.nlm.nih.gov/gene/?term=428531
CCDC18	protein_coding	chr8:13981465-14013250	-	5.67214	4.87653	-0.21803821	0.026695369	0.066000023	coiled-coil domain containing 18	http://www.ncbi.nlm.nih.gov/gene/?term=424497
CCDC181	protein_coding	chr1:83665114-83677332	+	0.977305	0.737836	-0.405508691	0.201155531	0.329510237	coiled-coil domain containing 181	http://www.ncbi.nlm.nih.gov/gene/?term=418370
CCDC25	protein_coding	chr3:105618969-105629872	+	57.4441	46.3372	-0.309987854	2.06E-05	0.00011251	coiled-coil domain containing 25	http://www.ncbi.nlm.nih.gov/gene/?term=422005
CCDC27	protein_coding	chr21:923346-926899	-	1.48848	0.773219	-0.944890843	0.05457801	0.118700864	coiled-coil domain containing 27	http://www.ncbi.nlm.nih.gov/gene/?term=101751184
CCDC28A	protein_coding	chr3:54348059-54356592	-	10.1276	7.37473	-0.457630194	7.60E-06	4.48E-05	coiled-coil domain containing 28A	http://www.ncbi.nlm.nih.gov/gene/?term=421679
CCDC28B	protein_coding	chr23:5179384-5181209	-	1.29773	1.55568	0.261555078	0.649798294	0.765897547	coiled-coil domain containing 28B	http://www.ncbi.nlm.nih.gov/gene/?term=419647
CCDC3	protein_coding	chr1:6624858-6666319	-	5.85147	4.30023	-0.444385277	0.005739284	0.017620444	coiled-coil domain containing 3	http://www.ncbi.nlm.nih.gov/gene/?term=769832
CCDC30	protein_coding	chr21:6428543-6455513	-	2.23046	1.40864	-0.66303832	0.008194722	0.024060011	coiled-coil domain containing 30	http://www.ncbi.nlm.nih.gov/gene/?term=419508
CCDC34	protein_coding	chr5:3583591-3604043	-	8.81201	6.92166	-0.348353056	0.096498494	0.187248423	coiled-coil domain containing 34	http://www.ncbi.nlm.nih.gov/gene/?term=421609
CCDC36	protein_coding	chr12:11530810-11549821	-	0.250567	0.205969	-0.282769206	0.729821241	0.825379728	coiled-coil domain containing 36	http://www.ncbi.nlm.nih.gov/gene/?term=101750778
CCDC39	protein_coding	chr9:17221543-17238672	+	0.115424	0.359753	1.640063484	0.03840461	0.089194746	coiled-coil domain containing 39	http://www.ncbi.nlm.nih.gov/gene/?term=424969
CCDC40	protein_coding	chr18:9644396-9655728	-	1.7782	1.44297	-0.301376292	0.308341564	0.455414145	coiled-coil domain containing 40	http://www.ncbi.nlm.nih.gov/gene/?term=422083
CCDC42B	protein_coding	chr15:9946519-9949396	+	0.343496	0.164709	-1.06037391	0.310477516	0.456657535	cilia and flagella associated protein 73	http://www.ncbi.nlm.nih.gov/gene/?term=770540
CCDC43	protein_coding	chr27:1391410-1399208	-	22.7213	14.491	-0.648888225	7.15E-09	6.64E-08	coiled-coil domain containing 43	http://www.ncbi.nlm.nih.gov/gene/?term=419971
CCDC47	protein_coding	chr27:2979748-2989673	-	25.5611	26.8906	0.073152023	0.292811936	0.438501361	coiled-coil domain containing 47	http://www.ncbi.nlm.nih.gov/gene/?term=419958
CCDC50	protein_coding	chr9:13702087-13741863	-	50.4824	57.7206	0.193305797	2.44E-09	2.41E-08	coiled-coil domain containing 50	http://www.ncbi.nlm.nih.gov/gene/?term=424906
CCDC51	protein_coding	chr12:11289546-11294206	+	16.8978	15.2808	-0.145115353	0.226148016	0.360754859	coiled-coil domain containing 51	http://www.ncbi.nlm.nih.gov/gene/?term=416045
CCDC53	protein_coding	chr1:55504104-55519372	+	19.7312	17.8525	-0.144352581	0.070564729	0.14652757	WASH complex subunit 3	http://www.ncbi.nlm.nih.gov/gene/?term=418094
CCDC56	protein_coding	chr27:5473589-5474238	-	35.9087	24.3189	-0.56225545	0.000437681	0.001812578	cytochrome c oxidase assembly factor 3	http://www.ncbi.nlm.nih.gov/gene/?term=772251
CCDC57	protein_coding	chr18:4935645-4964436	+	0.0856453	0.109514	0.35466933	0.772822513	0.848901928	coiled-coil domain containing 57	http://www.ncbi.nlm.nih.gov/gene/?term=417379
CCDC58	protein_coding	chr1:76787499-76796808	-	16.544	14.3493	-0.205327731	0.252597528	0.392955265	coiled-coil domain containing 58	http://www.ncbi.nlm.nih.gov/gene/?term=418269
CCDC59	protein_coding	chr1:40702580-40708889	-	14.0119	12.9769	-0.110706812	0.31394996	0.460007302	coiled-coil domain containing 59	http://www.ncbi.nlm.nih.gov/gene/?term=417878
CCDC6	protein_coding	chr6:9099484-9144567	+	21.1327	16.9361	-0.319375411	2.74E-05	0.000146407	coiled-coil domain containing 6	http://www.ncbi.nlm.nih.gov/gene/?term=423666
CCDC61	protein_coding	chr9:3427452-3430986	-	17.4934	19.8653	0.183439863	0.119384325	0.220901431	coiled-coil domain containing 61	http://www.ncbi.nlm.nih.gov/gene/?term=424880
CCDC64	protein_coding	chr15:9545258-9589395	-	0.111636	0.035687	-1.645331805	0.159927921	0.275958526	BICD family like cargo adaptor 1	http://www.ncbi.nlm.nih.gov/gene/?term=770422
CCDC66	protein_coding	chr12:8354911-8395599	+	11.7599	9.53327	-0.30283273	0.006776005	0.020338821	coiled-coil domain containing 66	http://www.ncbi.nlm.nih.gov/gene/?term=415997
CCDC69	protein_coding	chr13:13018234-13024993	+	27.6191	22.2427	-0.312334384	0.001138017	0.004265486	coiled-coil domain containing 69	http://www.ncbi.nlm.nih.gov/gene/?term=416268
CCDC71	protein_coding	chr12:11561469-11570644	+	13.9191	14.7108	0.079809775	0.234750705	0.371886218	coiled-coil domain containing 71	http://www.ncbi.nlm.nih.gov/gene/?term=100858691
CCDC71L	protein_coding	chr1:14379172-14384657	-	3.77032	4.51506	0.260058184	0.061920074	0.131643306	coiled-coil domain containing 71-like	http://www.ncbi.nlm.nih.gov/gene/?term=101750427
CCDC73	protein_coding	chr5:5536659-5600312	-	0.652938	0.711566	0.124051571	0.613409712	0.735741861	coiled-coil domain containing 73	http://www.ncbi.nlm.nih.gov/gene/?term=421601
CCDC77	protein_coding	chr1:60349529-60362108	+	3.51745	3.80029	0.111579599	0.619500149	0.740776105	coiled-coil domain containing 77	http://www.ncbi.nlm.nih.gov/gene/?term=418149
CCDC79	protein_coding	chr11:11491510-11506769	+	0.555954	0.328104	-0.760812336	0.243906881	0.381947142	telomere repeat binding bouquet formation protein 1	http://www.ncbi.nlm.nih.gov/gene/?term=769532
CCDC80	protein_coding	chr1:83535305-83558894	+	6.67421	6.00829	-0.151642632	0.237109738	0.374400931	coiled-coil domain containing 80	http://www.ncbi.nlm.nih.gov/gene/?term=395074
CCDC82	protein_coding	chr1:184977031-184990275	+	18.1592	21.2645	0.227746286	0.048058413	0.106910086	coiled-coil domain containing 82	http://www.ncbi.nlm.nih.gov/gene/?term=426136
CCDC83	protein_coding	chr1:190385848-190408788	+	3.33927	2.10852	-0.663302043	3.19E-05	0.000168271	coiled-coil domain containing 83	http://www.ncbi.nlm.nih.gov/gene/?term=425232
CCDC84	protein_coding	chr24:5630088-5633863	+	9.26722	8.81574	-0.072054946	0.69389529	0.799048094	coiled-coil domain containing 84	http://www.ncbi.nlm.nih.gov/gene/?term=419787
CCDC85A	protein_coding	chr3:387475-451264	+	10.2192	4.99734	-1.032049979	9.48E-16	1.58E-14	coiled-coil domain containing 85A	http://www.ncbi.nlm.nih.gov/gene/?term=421205
CCDC85C	protein_coding	chr5:48096192-48197922	-	4.8714	4.76908	-0.030625467	0.814142516	0.88089405	coiled-coil domain containing 85C	http://www.ncbi.nlm.nih.gov/gene/?term=423447
CCDC86	protein_coding	chr5random_Scaffold1093:19880-21802	+	43.7162	42.3056	-0.047319355	0.672023632	0.784421217	coiled-coil domain containing 86	http://www.ncbi.nlm.nih.gov/gene/?term=425097
CCDC88A	protein_coding	chr3:64795-141159	-	9.71419	10.4461	0.10479881	0.082790531	0.165894476	coiled-coil domain containing 88A	http://www.ncbi.nlm.nih.gov/gene/?term=421210
CCDC88C	protein_coding	chr5:44305280-44389337	-	43.5478	54.0251	0.311030001	6.66E-16	1.12E-14	coiled-coil domain containing 88C	http://www.ncbi.nlm.nih.gov/gene/?term=423410
CCDC9	protein_coding	chrUn_Scaffold728:26135-35984	+	8.53573	7.90167	-0.111356946	0.515813107	0.653319555	coiled-coil domain containing 9	http://www.ncbi.nlm.nih.gov/gene/?term=107049462
CCDC90B	protein_coding	chr1:189212812-189221045	-	13.1008	11.2485	-0.219922283	0.080988048	0.162899366	coiled-coil domain containing 90B	http://www.ncbi.nlm.nih.gov/gene/?term=419023
CCDC91	protein_coding	chr1:72634321-72889765	+	1.04921	0.990067	-0.083705399	0.57571341	0.704227179	coiled-coil domain containing 91	http://www.ncbi.nlm.nih.gov/gene/?term=419045
CCDC92	protein_coding	chr15:4844110-4897675	+	0.747105	0.444715	-0.74842995	0.082356977	0.165175141	coiled-coil domain containing 92	http://www.ncbi.nlm.nih.gov/gene/?term=416817
CCDC93	protein_coding	chr7:29029835-29062388	+	17.291	16.1316	-0.100131769	0.268326388	0.409377802	coiled-coil domain containing 93	http://www.ncbi.nlm.nih.gov/gene/?term=424277
CCDC97	protein_coding	chr32random_Scaffold1336:19326-23512	+	10.5819	12.2906	0.215956657	0.137471479	0.247212221	coiled-coil domain containing 97	http://www.ncbi.nlm.nih.gov/gene/?term=101748852
CCL1	protein_coding	chr19:4763247-4766572	+	4.57	5.19908	0.186062189	0.338939316	0.48664526	C-C motif chemokine ligand 1	http://www.ncbi.nlm.nih.gov/gene/?term=395552
CCL17	protein_coding	chr11:841974-843199	+	29.0296	8.58077	-1.758345673	8.71E-15	1.35E-13	C-C motif chemokine ligand 17	http://www.ncbi.nlm.nih.gov/gene/?term=415652
CCL19	protein_coding	chrZ:8363765-8366761	-	197.171	178.812	-0.141003817	8.34E-05	0.000405702	C-C motif chemokine ligand 19	http://www.ncbi.nlm.nih.gov/gene/?term=427406
CCL20	protein_coding	chr9:9539784-9541900	+	0.376038	0.721253	0.939626956	0.379178882	0.527419394	C-C motif chemokine ligand 20	http://www.ncbi.nlm.nih.gov/gene/?term=395082
CCL4_ID:395468	protein_coding	chr19:389456-391149	+	1.41636	0.633877	-1.159913179	0.075138731	0.154059698	C-C motif chemokine ligand 4	http://www.ncbi.nlm.nih.gov/gene/?term=395468
CCL4_ID:395551	protein_coding	chr19:382462-383326	-	5.56732	5.6061	0.01001447	0.986045567	0.990724867	chemokine (C-C motif) ligand 4	http://www.ncbi.nlm.nih.gov/gene/?term=395551
CCL5	protein_coding	chr19:395344-396508	-	8.93091	8.1925	-0.124503416	0.771841337	0.848901928	chemokine (C-C motif) ligand 5	http://www.ncbi.nlm.nih.gov/gene/?term=417465
CCLI10	protein_coding	chr19:4767082-4768217	+	102.563	218.244	1.089431625	0	0	C-C motif chemokine ligand 26	http://www.ncbi.nlm.nih.gov/gene/?term=417534
CCLI7	protein_coding	chr19:4772383-4773585	-	5.77815	0	#NAME?	9.15E-14	1.32E-12	chemokine	http://www.ncbi.nlm.nih.gov/gene/?term=417535
CCM2	protein_coding	chr2:4046401-4072393	-	25.8199	27.3589	0.083526813	0.189094153	0.314655345	CCM2 scaffolding protein	http://www.ncbi.nlm.nih.gov/gene/?term=420410
CCM2L	protein_coding	chr20:10302031-10306075	+	3.67583	2.03677	-0.851786972	0.000572186	0.002300424	CCM2 like scaffolding protein	http://www.ncbi.nlm.nih.gov/gene/?term=419279
CCNA2	protein_coding	chr4:54290254-54295395	+	50.0505	48.8064	-0.03631414	0.592671101	0.719514271	cyclin A2	http://www.ncbi.nlm.nih.gov/gene/?term=396172
CCNB2	protein_coding	chr10:6752246-6760309	-	86.958	99.5576	0.195212693	0.000162855	0.000745324	cyclin B2	http://www.ncbi.nlm.nih.gov/gene/?term=415400
CCNB3	protein_coding	chr4:1848426-1851730	+	44.6486	56.7755	0.346653567	4.70E-06	2.87E-05	cyclin B3	http://www.ncbi.nlm.nih.gov/gene/?term=396167
CCNC	protein_coding	chr3:71627448-71645300	+	42.463	35.8866	-0.242761056	0.00053774	0.00217744	cyclin C	http://www.ncbi.nlm.nih.gov/gene/?term=421791
CCND1	protein_coding	chr5:17526264-17539488	+	30.7795	29.3536	-0.068432346	0.525047459	0.662470202	cyclin D1	http://www.ncbi.nlm.nih.gov/gene/?term=396341
CCND2	protein_coding	chr1:73237851-73282105	-	35.7805	30.5882	-0.226198336	2.84E-06	1.80E-05	cyclin D2	http://www.ncbi.nlm.nih.gov/gene/?term=374047
CCND3	protein_coding	chr26:5030661-5069048	-	64.0715	54.3837	-0.236508458	2.15E-06	1.39E-05	cyclin D3	http://www.ncbi.nlm.nih.gov/gene/?term=419928
CCNDBP1	protein_coding	chr20:6899673-6906519	-	57.2428	44.4709	-0.36423264	7.51E-07	5.21E-06	cyclin D1 binding protein 1	http://www.ncbi.nlm.nih.gov/gene/?term=419217
CCNE1	protein_coding	chr11:8570365-8582718	+	14.8674	12.5396	-0.245661044	0.041069154	0.094309833	cyclin E1	http://www.ncbi.nlm.nih.gov/gene/?term=426117
CCNE2	protein_coding	chr2:126933813-126945859	-	5.70603	6.87529	0.268933236	0.082287575	0.165175141	cyclin E2	http://www.ncbi.nlm.nih.gov/gene/?term=420231
CCNF	protein_coding	chr14:14288388-14300961	+	15.2721	15.5545	0.026433566	0.76636912	0.848901928	cyclin F	http://www.ncbi.nlm.nih.gov/gene/?term=416749
CCNG1	protein_coding	chr13:6735692-6741310	-	55.9936	59.707	0.092638143	0.078244032	0.158975023	cyclin G1	http://www.ncbi.nlm.nih.gov/gene/?term=416161
CCNG2	protein_coding	chr4:35275583-35281656	-	45.1362	59.8254	0.406473174	4.44E-16	7.67E-15	cyclin G2	http://www.ncbi.nlm.nih.gov/gene/?term=422512
CCNH	protein_coding	chrZ:60998041-61007197	+	28.2983	49.1973	0.797863754	0	0	cyclin H	http://www.ncbi.nlm.nih.gov/gene/?term=427328
CCNI	protein_coding	chr4:49953992-49979266	+	97.6616	116.053	0.248920498	8.50E-11	9.66E-10	cyclin I	http://www.ncbi.nlm.nih.gov/gene/?term=422634
CCNI2	protein_coding	chr13:17066038-17075329	+	4.91095	3.76774	-0.382302722	0.019148734	0.049646603	cyclin I family member 2	http://www.ncbi.nlm.nih.gov/gene/?term=771567
CCNJ	protein_coding	chr6:21027841-21037637	-	4.90179	4.1026	-0.256770179	0.071273261	0.147528594	cyclin J	http://www.ncbi.nlm.nih.gov/gene/?term=423821
CCNJL	protein_coding	chr13:7849034-7870801	+	2.67927	1.71988	-0.639532066	0.00161881	0.005807964	cyclin J-like	http://www.ncbi.nlm.nih.gov/gene/?term=416155
CCNK	protein_coding	chr5:48083436-48096134	+	17.0243	16.6186	-0.034796629	0.68464094	0.790972529	cyclin K	http://www.ncbi.nlm.nih.gov/gene/?term=423446
CCNL1	protein_coding	chr9:22871063-22883503	+	69.8378	62.0586	-0.170376962	0.002141578	0.007418007	cyclin L1	http://www.ncbi.nlm.nih.gov/gene/?term=425024
CCNL2	protein_coding	chr21:2208493-2216819	+	67.2943	69.7869	0.052471937	0.300977372	0.446508511	cyclin L2	http://www.ncbi.nlm.nih.gov/gene/?term=395124
CCNO	protein_coding	chrZ:16730068-16732395	-	0.885303	0.707517	-0.323406497	0.52447984	0.661871519	cyclin O	http://www.ncbi.nlm.nih.gov/gene/?term=100857393
CCNRC01	protein_coding	chr13:706458-778359	-	0.711477	0.969609	0.446585971	0.305983331	0.452533979	protocadherin alpha subfamily C, 1	http://www.ncbi.nlm.nih.gov/gene/?term=497223
CCNT1	protein_coding	chrUn_Scaffold3023:2814-11261	-	13.3406	12.5605	-0.086929659	0.441256108	0.586840135	cyclin T1	http://www.ncbi.nlm.nih.gov/gene/?term=100859215
CCNT2	protein_coding	chr7:30610585-30638592	+	19.5808	14.9437	-0.389902312	1.74E-13	2.43E-12	cyclin T2	http://www.ncbi.nlm.nih.gov/gene/?term=424289
CCNY	protein_coding	chr2:12864766-12980888	-	14.3855	13.8713	-0.052512365	0.545234061	0.680107116	cyclin Y	http://www.ncbi.nlm.nih.gov/gene/?term=428412
CCNYL1	protein_coding	chr7:12189716-12225704	-	30.7627	23.9703	-0.359934167	8.47E-07	5.81E-06	microRNA 4775	http://www.ncbi.nlm.nih.gov/gene/?term=424093
CCP110	protein_coding	chr14:8572338-8590137	+	11.1409	10.4189	-0.096662814	0.231818665	0.368412887	centriolar coiled-coil protein 110	http://www.ncbi.nlm.nih.gov/gene/?term=416613
CCPG1	protein_coding	chr10:7941223-7960493	+	43.5392	74.0842	0.766850991	0	0	cell cycle progression 1	http://www.ncbi.nlm.nih.gov/gene/?term=427496
CCR10	protein_coding	chr27:5422621-5427142	-	1.4238	3.78344	1.40995206	8.00E-10	8.31E-09	C-C motif chemokine receptor 10	http://www.ncbi.nlm.nih.gov/gene/?term=100858200
CCR2	protein_coding	chr2:42847223-42854946	-	26.4616	28.5951	0.111867654	0.090745413	0.178684701	C-C motif chemokine receptor 2	http://www.ncbi.nlm.nih.gov/gene/?term=420696
CCR4	protein_coding	chr2:44560715-44572948	+	3.03629	1.97414	-0.621085286	2.22E-05	0.000120487	C-C motif chemokine receptor 4	http://www.ncbi.nlm.nih.gov/gene/?term=428457
CCR5	protein_coding	chr2:42831766-42838099	-	21.8853	41.6085	0.926916119	0	0	C-C motif chemokine receptor 5	http://www.ncbi.nlm.nih.gov/gene/?term=420695
CCR6	protein_coding	chr3:42598074-42607015	-	8.21184	4.67595	-0.812446015	2.25E-08	1.95E-07	C-C motif chemokine receptor 6	http://www.ncbi.nlm.nih.gov/gene/?term=769278
CCR7	protein_coding	chr27:4891171-4899901	-	41.1205	36.8768	-0.157144336	0.005526955	0.017055122	C-C motif chemokine receptor 7	http://www.ncbi.nlm.nih.gov/gene/?term=428315
CCR8	protein_coding	chr2:44530853-44534337	+	6.07608	4.10194	-0.566834476	0.001723576	0.006138337	C-C motif chemokine receptor 8	http://www.ncbi.nlm.nih.gov/gene/?term=420718
CCR8L	protein_coding	chr2:42868342-42872913	-	2.66479	2.7778	0.059920885	0.806050438	0.874232076	C-C chemokine receptor 8 like	http://www.ncbi.nlm.nih.gov/gene/?term=776400
CCR9	protein_coding	chr2:42943746-42954957	-	0.341454	0.196476	-0.79733814	0.061950688	0.131675336	C-C motif chemokine receptor 9	http://www.ncbi.nlm.nih.gov/gene/?term=428454
CCSAP	protein_coding	chr3:40115906-40128036	-	7.79551	9.49476	0.284488123	0.006676578	0.020072396	centriole, cilia and spindle associated protein	http://www.ncbi.nlm.nih.gov/gene/?term=421533
CCSER1	protein_coding	chr4:35839697-36458938	+	0.860396	0.693112	-0.311912321	0.205853895	0.335168056	coiled-coil serine rich protein 1	http://www.ncbi.nlm.nih.gov/gene/?term=422518
CCSER2	protein_coding	chr6:951366-1023451	+	7.13903	5.43034	-0.394685535	1.01E-05	5.80E-05	coiled-coil serine rich protein 2	http://www.ncbi.nlm.nih.gov/gene/?term=423606
CCT2	protein_coding	chr1:35503983-35515944	+	121.297	114.861	-0.078654842	0.069754906	0.144934814	chaperonin containing TCP1 subunit 2	http://www.ncbi.nlm.nih.gov/gene/?term=417846
CCT3	protein_coding	chr25:33641-44203	-	44.7777	49.5909	0.147294982	0.035890313	0.084221408	chaperonin containing TCP1 subunit 3	http://www.ncbi.nlm.nih.gov/gene/?term=425644
CCT4	protein_coding	chr3:15346088-15352734	+	133.451	129.151	-0.047251302	0.254254213	0.395055356	chaperonin containing TCP1 subunit 4	http://www.ncbi.nlm.nih.gov/gene/?term=395414
CCT5	protein_coding	chr2:78640525-78648509	-	169.737	169.396	-0.002901276	0.937657336	0.965419127	chaperonin containing TCP1 subunit 5	http://www.ncbi.nlm.nih.gov/gene/?term=420930
CCT6A	protein_coding	chr19:4871801-4878028	+	130.297	133.017	0.029806771	0.476820739	0.619212579	chaperonin containing TCP1 subunit 6A	http://www.ncbi.nlm.nih.gov/gene/?term=417541
CCT7	protein_coding	chr4:90271997-90282062	-	84.8802	91.1498	0.102811435	0.035719355	0.083855084	chaperonin containing TCP1 subunit 7	http://www.ncbi.nlm.nih.gov/gene/?term=428806
CCT8	protein_coding	chr1:104009933-104020877	-	133.869	126.824	-0.07799413	0.057956241	0.124671425	chaperonin containing TCP1 subunit 8	http://www.ncbi.nlm.nih.gov/gene/?term=418486
CCZ1	protein_coding	chr14:1005421-1019254	-	41.8285	38.2445	-0.129233976	0.095677949	0.18586137	CCZ1 homolog, vacuolar protein trafficking and biogenesis associated	http://www.ncbi.nlm.nih.gov/gene/?term=416433
CD101	protein_coding	chr1:92065348-92106221	+	0.343974	0.747721	1.120200532	0.000252951	0.001103966	CD101 molecule	http://www.ncbi.nlm.nih.gov/gene/?term=418450
CD109	protein_coding	chr3:81645304-81734319	-	0.84838	0.248603	-1.770866905	2.12E-11	2.53E-10	CD109 molecule	http://www.ncbi.nlm.nih.gov/gene/?term=421862
CD14	protein_coding	chr13:953349-956129	+	2.16227	3.13706	0.536866441	0.070732339	0.146731703	CD14 molecule	http://www.ncbi.nlm.nih.gov/gene/?term=100194427
CD151	protein_coding	chr5:15676798-15708216	-	24.0526	17.4759	-0.460826097	1.48E-08	1.31E-07	CD151 molecule (Raph blood group)	http://www.ncbi.nlm.nih.gov/gene/?term=423105
CD163	protein_coding	chr1:77774837-77802337	-	1.096	0.681782	-0.684865382	0.068781581	0.143246331	CD163 molecule	http://www.ncbi.nlm.nih.gov/gene/?term=418303
CD164	protein_coding	chr3:67105139-67116753	+	190.659	208.645	0.130055713	1.08E-07	8.47E-07	CD164 molecule	http://www.ncbi.nlm.nih.gov/gene/?term=395380
CD164L2	protein_coding	chr23:1971073-1975913	-	0.311543	0.497958	0.676592762	0.377618138	0.527419394	CD164 molecule like 2	http://www.ncbi.nlm.nih.gov/gene/?term=101748332
CD180	protein_coding	chrZ:21298370-21307309	-	5.23086	9.51946	0.86383158	2.36E-08	2.04E-07	CD180 molecule	http://www.ncbi.nlm.nih.gov/gene/?term=431584
CD1B	protein_coding	chr16:18083-20766	+	40.6282	39.6622	-0.034716745	0.671351445	0.783960756	CD1b molecule	http://www.ncbi.nlm.nih.gov/gene/?term=425802
CD1C	protein_coding	chr16:14372-17201	+	12.6656	12.7472	0.009264963	0.952071692	0.968426357	CD1c molecule	http://www.ncbi.nlm.nih.gov/gene/?term=425801
CD2	protein_coding	chr1:91942103-91953372	+	3.57105	4.44082	0.314477762	0.118361015	0.219703985	CD2 molecule	http://www.ncbi.nlm.nih.gov/gene/?term=768858
CD200	protein_coding	chr1:88719536-88764174	+	9.29464	7.59413	-0.291514292	1.16E-05	6.62E-05	CD200 molecule	http://www.ncbi.nlm.nih.gov/gene/?term=418425
CD200R1	protein_coding	chr1:83430764-83458738	+	1.32136	0.848901	-0.638355358	0.004141704	0.013216311	CD200 receptor 1	http://www.ncbi.nlm.nih.gov/gene/?term=768673
CD200R1L	protein_coding	chr1:83407475-83428864	+	0.0914037	0.131486	0.524584725	0.507249083	0.645610532	CD200 receptor 1-like	http://www.ncbi.nlm.nih.gov/gene/?term=418367
CD226	protein_coding	chr2:94006240-94041673	+	11.0141	6.88178	-0.678497935	1.61E-14	2.47E-13	CD226 molecule	http://www.ncbi.nlm.nih.gov/gene/?term=772097
CD24	protein_coding	chr3:68172467-68176409	+	1.77228	0.949802	-0.899907852	0.027446618	0.06735398	CD24 molecule	http://www.ncbi.nlm.nih.gov/gene/?term=100859742
CD244	protein_coding	chr25:1285835-1293468	-	12.2431	16.5637	0.436056078	3.70E-08	3.12E-07	CD244 molecule	http://www.ncbi.nlm.nih.gov/gene/?term=425935
CD247	protein_coding	chr1:91603992-91650630	+	53.1531	44.2296	-0.26514164	0.000139378	0.000648387	CD247 molecule	http://www.ncbi.nlm.nih.gov/gene/?term=395911
CD274	protein_coding	chrZ:27668733-27681523	+	17.2889	30.6475	0.825923313	0	0	CD274 molecule	http://www.ncbi.nlm.nih.gov/gene/?term=427224
CD276	protein_coding	chr10:2175583-2184171	+	9.99051	7.69388	-0.376846999	0.013934855	0.037989032	CD276 molecule	http://www.ncbi.nlm.nih.gov/gene/?term=415315
CD28	protein_coding	chr7:13495614-13507829	-	22.8293	20.0692	-0.185903515	0.231661368	0.368232005	CD28 molecule	http://www.ncbi.nlm.nih.gov/gene/?term=396249
CD2AP	protein_coding	chr3:110468610-110535055	+	34.1492	33.434	-0.030535814	0.632533166	0.75264115	CD2 associated protein	http://www.ncbi.nlm.nih.gov/gene/?term=771715
CD300A	protein_coding	chr18:10503933-10508384	-	12.9678	13.2464	0.030666583	0.806646962	0.874711027	CD300 molecule like family member g	http://www.ncbi.nlm.nih.gov/gene/?term=422107
CD320	protein_coding	chr28:875618-881870	+	18.8692	17.1345	-0.139129165	0.088680212	0.175249729	CD320 molecule	http://www.ncbi.nlm.nih.gov/gene/?term=420066
CD34	protein_coding	chr26:2726468-2737172	-	1.79817	1.68615	-0.092796536	0.760732874	0.84743791	CD34 molecule	http://www.ncbi.nlm.nih.gov/gene/?term=419856
CD36	protein_coding	chr1:11180362-11239813	-	13.6634	13.1248	-0.05802109	0.48017191	0.622228736	CD36 molecule	http://www.ncbi.nlm.nih.gov/gene/?term=417730
CD38	protein_coding	chr4:77174035-77193248	-	30.5448	31.6242	0.05010219	0.671927989	0.78436363	CD38 molecule	http://www.ncbi.nlm.nih.gov/gene/?term=422827
CD3D	protein_coding	chr24:5457626-5460103	-	262.258	211.9	-0.307603194	1.90E-10	2.08E-09	CD3d molecule	http://www.ncbi.nlm.nih.gov/gene/?term=396518
CD3E	protein_coding	chr24:5447557-5455584	+	141.858	100.543	-0.496634871	1.89E-46	7.07E-45	CD3e molecule	http://www.ncbi.nlm.nih.gov/gene/?term=396062
CD4	protein_coding	chr1:77208503-77219970	+	39.4731	38.7461	-0.026818722	0.71368196	0.814413868	CD4 molecule	http://www.ncbi.nlm.nih.gov/gene/?term=395362
CD40	protein_coding	chr20:10824114-10829483	+	20.2819	21.9901	0.116661355	0.120123033	0.22217121	CD40 molecule	http://www.ncbi.nlm.nih.gov/gene/?term=395385
CD40LG	protein_coding	chr4:4393007-4397055	+	13.2161	12.3288	-0.100264123	0.608202263	0.731656955	CD40 ligand	http://www.ncbi.nlm.nih.gov/gene/?term=395485
CD44	protein_coding	chr5:18957507-19013763	+	52.178	52.6773	0.013739755	0.6989934	0.803934963	CD44 molecule (Indian blood group)	http://www.ncbi.nlm.nih.gov/gene/?term=395666
CD47	protein_coding	chr1:87434453-87455205	-	219.499	173.652	-0.33801534	7.50E-42	2.70E-40	CD47 molecule	http://www.ncbi.nlm.nih.gov/gene/?term=418408
CD48	protein_coding	chr25:1282479-1284960	-	175.298	208.018	0.246898835	8.42E-12	1.04E-10	CD48 molecule	http://www.ncbi.nlm.nih.gov/gene/?term=100859319
CD5	protein_coding	chr5:25590-30465	+	22.6324	17.3578	-0.382805474	2.12E-06	1.37E-05	CD5 molecule	http://www.ncbi.nlm.nih.gov/gene/?term=395757
CD55	protein_coding	chr26:2652733-2657102	+	8.2196	7.15509	-0.200098274	0.275237025	0.417800161	CD55 molecule (Cromer blood group)	http://www.ncbi.nlm.nih.gov/gene/?term=419852
CD59	protein_coding	chr5:18364993-18370836	-	48.7699	47.3607	-0.04230061	0.520312566	0.657516159	CD59 molecule	http://www.ncbi.nlm.nih.gov/gene/?term=423148
CD6	protein_coding	chr5:21988-24443	+	13.9192	14.5246	0.061422138	0.671071567	0.783751062	CD6 molecule	http://www.ncbi.nlm.nih.gov/gene/?term=101748655
CD63	protein_coding	chr33random_Scaffold409:13897-16882	-	167.92	187.42	0.158500843	0.002032839	0.007080448	CD63 molecule	http://www.ncbi.nlm.nih.gov/gene/?term=107049249
CD69	protein_coding	chr1random_Scaffold7771:2348-6340	-	3.95566	20.8792	2.400076102	0	0	CD69 molecule like	http://www.ncbi.nlm.nih.gov/gene/?term=417816
CD72	protein_coding	chrZ:9056705-9061172	-	4.09117	8.91316	1.123423517	1.04E-10	1.17E-09	CD72 molecule	http://www.ncbi.nlm.nih.gov/gene/?term=395923
CD72AG	protein_coding	chrZ:9066089-9069223	-	11.7596	23.4351	0.994831963	4.15E-12	5.27E-11	CD72 antigen	http://www.ncbi.nlm.nih.gov/gene/?term=427415
CD72AGL	protein_coding	chrZ:9061573-9065015	+	4.56223	7.0004	0.617698179	0.012068361	0.03355999	CD72 antigen-like	http://www.ncbi.nlm.nih.gov/gene/?term=768355
CD74	protein_coding	chr13:13146836-13150486	+	2817.42	2820.36	0.001504679	0.887903549	0.93472025	CD74 molecule	http://www.ncbi.nlm.nih.gov/gene/?term=414741
CD79B	protein_coding	chr27:1793525-1797961	-	160.15	140.335	-0.190548931	8.49E-06	4.96E-05	CD79b molecule	http://www.ncbi.nlm.nih.gov/gene/?term=419940
CD80	protein_coding	chr1:92260429-92282947	+	14.2783	15.4315	0.112054084	0.201245058	0.329564806	CD80 molecule	http://www.ncbi.nlm.nih.gov/gene/?term=768950
CD81	protein_coding	chr5:13624272-13646533	-	135.211	117.791	-0.198983214	5.06E-09	4.79E-08	CD81 molecule	http://www.ncbi.nlm.nih.gov/gene/?term=374256
CD82	protein_coding	chr5:21974445-22009100	+	113.646	100.539	-0.176791662	1.48E-06	9.78E-06	CD82 molecule	http://www.ncbi.nlm.nih.gov/gene/?term=423172
CD83	protein_coding	chr2:60892841-60905737	+	48.2819	49.7643	0.0436287	0.471888748	0.615071305	CD83 molecule	http://www.ncbi.nlm.nih.gov/gene/?term=420838
CD86	protein_coding	chr1:76641354-76653698	+	4.19476	3.36054	-0.319895194	0.055073847	0.119702402	CD86 molecule	http://www.ncbi.nlm.nih.gov/gene/?term=427944
CD8A	protein_coding	chr4:86242348-86254555	-	34.8162	14.6107	-1.25273345	1.60E-41	5.73E-40	CD8a molecule	http://www.ncbi.nlm.nih.gov/gene/?term=428800
CD8B	protein_coding	chr4:86469040-86474132	-	29.8819	18.4335	-0.696941859	3.99E-09	3.84E-08	CD8b molecule	http://www.ncbi.nlm.nih.gov/gene/?term=396175
CD9	protein_coding	chr1:74491442-74515022	+	9.91176	6.29742	-0.654380365	0.009849173	0.028189471	CD9 molecule	http://www.ncbi.nlm.nih.gov/gene/?term=395527
CD93	protein_coding	chr3:3328455-3330821	+	8.64792	7.64218	-0.178368938	0.236491585	0.373665529	CD93 molecule	http://www.ncbi.nlm.nih.gov/gene/?term=421234
CD99	protein_coding	chr1:128602749-128627813	-	29.9556	24.4226	-0.294608934	0.000171887	0.000782642	CD99 molecule	http://www.ncbi.nlm.nih.gov/gene/?term=418662
CD99L2	protein_coding	chr4:17755491-17772226	+	17.8175	13.3383	-0.417720121	6.29E-07	4.42E-06	CD99 molecule like 2	http://www.ncbi.nlm.nih.gov/gene/?term=422386
CDA	protein_coding	chr21:4890631-4896451	+	0.566376	0.603515	0.091629496	0.89825965	0.941155632	cytidine deaminase	http://www.ncbi.nlm.nih.gov/gene/?term=771849
CDADC1	protein_coding	chr1:169129412-169145302	+	2.5543	2.79204	0.128391632	0.533409503	0.669251123	cytidine and dCMP deaminase domain containing 1	http://www.ncbi.nlm.nih.gov/gene/?term=418864
CDAN1	protein_coding	chr5:25837042-25867940	-	13.193	17.6695	0.421488555	7.30E-10	7.61E-09	codanin 1	http://www.ncbi.nlm.nih.gov/gene/?term=423239
CDC123	protein_coding	chr1:6327484-6365137	+	15.3757	13.7023	-0.166234015	0.043580277	0.099047736	cell division cycle 123	http://www.ncbi.nlm.nih.gov/gene/?term=426366
CDC14A	protein_coding	chr8:11761300-11818064	+	19.1039	17.2999	-0.143103491	0.213857207	0.34573956	cell division cycle 14A	http://www.ncbi.nlm.nih.gov/gene/?term=424466
CDC14B	protein_coding	chrZ:42215289-42263219	-	1.70759	2.02823	0.248259643	0.182089821	0.305237881	cell division cycle 14B	http://www.ncbi.nlm.nih.gov/gene/?term=427473
CDC16	protein_coding	chr1:136939148-136959046	-	17.4928	13.7131	-0.351206489	0.00032608	0.00138877	cell division cycle 16	http://www.ncbi.nlm.nih.gov/gene/?term=418735
CDC20	protein_coding	chr8:19746955-19752312	+	38.317	48.4981	0.339943617	1.45E-05	8.14E-05	cell division cycle 20	http://www.ncbi.nlm.nih.gov/gene/?term=424563
CDC23	protein_coding	chr13:18175854-18186261	-	35.0774	27.2404	-0.364793928	2.23E-06	1.43E-05	cell division cycle 23	http://www.ncbi.nlm.nih.gov/gene/?term=771857
CDC25A	protein_coding	chr2:569570-583776	+	7.03529	6.32527	-0.15348283	0.251358764	0.391351663	cell division cycle 25A	http://www.ncbi.nlm.nih.gov/gene/?term=420375
CDC25B	protein_coding	chrUn_Scaffold4409:13351-14888	-	55.1771	47.0136	-0.230991476	0.012180869	0.033829276	cell division cycle 25B	http://www.ncbi.nlm.nih.gov/gene/?term=107050084
CDC26	protein_coding	chr17:1971559-1972040	+	27.5965	29.2919	0.086016471	0.663235802	0.778185648	cell division cycle 26	http://www.ncbi.nlm.nih.gov/gene/?term=417269
CDC27	protein_coding	chr27:3024007-3050902	+	38.8952	34.6439	-0.166990776	0.001932006	0.006768213	cell division cycle 27	http://www.ncbi.nlm.nih.gov/gene/?term=419960
CDC2L1	protein_coding	chr21:2009612-2022928	+	40.3494	37.8758	-0.09127086	0.118838771	0.220349328	cyclin dependent kinase 11A	http://www.ncbi.nlm.nih.gov/gene/?term=419406
CDC34	protein_coding	chr28:2690057-2695867	+	19.6606	17.1408	-0.197872905	0.10923664	0.206685679	cell division cycle 34	http://www.ncbi.nlm.nih.gov/gene/?term=425483
CDC37	protein_coding	chr30random_Scaffold11595:2915-7179	+	1.29368	1.56714	0.276653267	0.539479504	0.674319522	cell division cycle 37	http://www.ncbi.nlm.nih.gov/gene/?term=395430
CDC37L1	protein_coding	chrZ:27444597-27454027	+	9.41882	9.66753	0.037601007	0.800436138	0.871715251	cell division cycle 37 like 1	http://www.ncbi.nlm.nih.gov/gene/?term=426535
CDC40	protein_coding	chr3:66787972-66824444	-	31.873	27.0417	-0.237148966	0.005473621	0.016909026	cell division cycle 40	http://www.ncbi.nlm.nih.gov/gene/?term=421760
CDC42	protein_coding	chr21:6358180-6379472	-	153.778	154.094	0.002961567	0.919186308	0.955574645	cell division cycle 42	http://www.ncbi.nlm.nih.gov/gene/?term=395917
CDC42BPA	protein_coding	chr3:12273188-12443274	+	8.58354	4.5131	-0.927454017	2.52E-34	8.29E-33	CDC42 binding protein kinase alpha	http://www.ncbi.nlm.nih.gov/gene/?term=416746
CDC42BPB	protein_coding	chr5:49990407-50076434	-	25.2742	26.2355	0.053854858	0.282010351	0.425578343	CDC42 binding protein kinase beta	http://www.ncbi.nlm.nih.gov/gene/?term=423473
CDC42EP1	protein_coding	chr1:51254663-51260878	-	16.2331	12.3297	-0.396800837	4.08E-05	0.000211959	CDC42 effector protein 1	http://www.ncbi.nlm.nih.gov/gene/?term=418040
CDC42EP2	protein_coding	chrUn_Scaffold15476:4986-5871	+	7.7042	6.8607	-0.167289373	0.547182955	0.682173945	CDC42 effector protein 2	http://www.ncbi.nlm.nih.gov/gene/?term=426985
CDC42EP3	protein_coding	chr3:31853405-31879603	-	6.39659	5.20171	-0.298317044	0.066698269	0.139697698	CDC42 effector protein 3	http://www.ncbi.nlm.nih.gov/gene/?term=428577
CDC42EP4	protein_coding	chr18:9095791-9103141	-	3.67613	3.23962	-0.182363188	0.356666318	0.505160473	CDC42 effector protein 4	http://www.ncbi.nlm.nih.gov/gene/?term=771509
CDC42SE1	protein_coding	chr25:2642228-2645533	-	82.6724	78.825	-0.068752504	0.278319892	0.421285284	CDC42 small effector 1	http://www.ncbi.nlm.nih.gov/gene/?term=100857323
CDC42SE2	protein_coding	chrZ:44758612-44850434	-	42.4591	54.6395	0.363870491	2.78E-12	3.58E-11	CDC42 small effector 2	http://www.ncbi.nlm.nih.gov/gene/?term=768825
CDC45	protein_coding	chr15:672131-684565	+	27.7069	28.4873	0.040073588	0.58903354	0.716176161	cell division cycle 45	http://www.ncbi.nlm.nih.gov/gene/?term=416776
CDC5L	protein_coding	chr3:109327138-109358894	+	71.8815	59.4752	-0.273332297	1.38E-08	1.23E-07	cell division cycle 5 like	http://www.ncbi.nlm.nih.gov/gene/?term=422052
CDC6	protein_coding	chr27:4822688-4827078	+	6.79057	6.29076	-0.110298357	0.515411283	0.652859431	cell division cycle 6	http://www.ncbi.nlm.nih.gov/gene/?term=100857489
CDC7	protein_coding	chr8:14544143-14561175	-	16.3219	14.1696	-0.204009976	0.050782412	0.111911591	cell division cycle 7	http://www.ncbi.nlm.nih.gov/gene/?term=424507
CDC73	protein_coding	chr8:3404588-3498996	-	22.194	21.6359	-0.036742572	0.639954197	0.75816914	cell division cycle 73	http://www.ncbi.nlm.nih.gov/gene/?term=424356
CDCA2	protein_coding	chr22:809032-827542	-	7.51365	8.56026	0.188140702	0.014312604	0.038838016	cell division cycle associated 2	http://www.ncbi.nlm.nih.gov/gene/?term=419524
CDCA3	protein_coding	chr1:77256837-77258980	-	45.9443	48.8222	0.087651419	0.339374668	0.48711501	cell division cycle associated 3	http://www.ncbi.nlm.nih.gov/gene/?term=770517
CDCA4	protein_coding	chr5:52029209-52037092	-	16.2766	14.1614	-0.20083547	0.005633035	0.017328795	cell division cycle associated 4	http://www.ncbi.nlm.nih.gov/gene/?term=423500
CDCA7	protein_coding	chr7:17398527-17406419	-	53.877	36.2894	-0.570121316	1.68E-25	4.69E-24	cell division cycle associated 7	http://www.ncbi.nlm.nih.gov/gene/?term=425630
CDCA7L	protein_coding	chr2:30643562-30682258	-	37.2091	30.0826	-0.306726233	2.39E-05	0.000128903	cell division cycle associated 7 like	http://www.ncbi.nlm.nih.gov/gene/?term=420608
CDCA9	protein_coding	chr11:7850378-7856535	-	5.98679	4.04026	-0.567334529	0.022236533	0.056612414	cell division cycle associated 9	http://www.ncbi.nlm.nih.gov/gene/?term=415745
CDCP1	protein_coding	chr2:43219139-43245966	+	0.990641	0.459186	-1.109283675	0.000473012	0.001943685	CUB domain containing protein 1	http://www.ncbi.nlm.nih.gov/gene/?term=420703
CDCP2	protein_coding	chr8:25222246-25241289	-	4.21707	3.54664	-0.249788072	0.020580064	0.052863987	CUB domain containing protein 2	http://www.ncbi.nlm.nih.gov/gene/?term=424658
CDH1	protein_coding	chr11:19114383-19123146	+	0.232286	0.334149	0.524589352	0.438325103	0.583675362	cadherin 1	http://www.ncbi.nlm.nih.gov/gene/?term=415860
CDH10	protein_coding	chr2:72373150-72468883	+	6.07774	3.17338	-0.93751467	1.21E-07	9.45E-07	cadherin 10	http://www.ncbi.nlm.nih.gov/gene/?term=408049
CDH11	protein_coding	chr11:12274830-12354154	+	21.5293	15.913	-0.436095567	4.06E-11	4.73E-10	cadherin 11	http://www.ncbi.nlm.nih.gov/gene/?term=415797
CDH13	protein_coding	chr11:16185562-16630514	+	2.05048	4.87538	1.249552999	0	0	cadherin 13	http://www.ncbi.nlm.nih.gov/gene/?term=414849
CDH15	protein_coding	chr11:18848471-18853003	+	0.122016	0.156021	0.354669884	0.772822513	0.848901928	cadherin 15	http://www.ncbi.nlm.nih.gov/gene/?term=107054331
CDH18	protein_coding	chr2:74441483-74699827	+	0.0783331	0.0214636	-1.86772998	0.095406666	0.18546977	cadherin 18	http://www.ncbi.nlm.nih.gov/gene/?term=428490
CDH19	protein_coding	chr2:95483121-95554141	+	0.840688	0.580488	-0.534304237	0.23212762	0.368592634	cadherin 19	http://www.ncbi.nlm.nih.gov/gene/?term=421029
CDH2	protein_coding	chr2:105084273-105197912	-	58.253	35.5217	-0.713631722	7.14E-39	2.50E-37	cadherin 2	http://www.ncbi.nlm.nih.gov/gene/?term=414745
CDH23	protein_coding	chr6:11804816-11933561	+	3.68958	3.43274	-0.104096008	0.272500576	0.4147376	cadherin related 23	http://www.ncbi.nlm.nih.gov/gene/?term=423718
CDH3	protein_coding	chr11:19107862-19113818	+	0.561472	0.437499	-0.359934359	0.507868088	0.64576756	cadherin 3	http://www.ncbi.nlm.nih.gov/gene/?term=414845
CDH4	protein_coding	chr20:7427589-7842217	+	4.51694	3.16713	-0.512169664	0.00073038	0.002870344	cadherin 4	http://www.ncbi.nlm.nih.gov/gene/?term=419222
CDH5	protein_coding	chr11:11674058-11703456	-	22.0983	19.5455	-0.177098898	0.008211883	0.024093689	cadherin 5	http://www.ncbi.nlm.nih.gov/gene/?term=374068
CDH8	protein_coding	chr11:12984407-13145886	+	0.107864	0.0295553	-1.867724671	0.095406666	0.18546977	cadherin 8	http://www.ncbi.nlm.nih.gov/gene/?term=427553
CDHR2	protein_coding	chr13:10368262-10376440	-	0.156454	0.300083	0.939623047	0.197045557	0.325298016	cadherin related family member 2	http://www.ncbi.nlm.nih.gov/gene/?term=416223
CDHR3	protein_coding	chr1:14128963-14183177	+	0.146465	0.160529	0.132277995	0.870027513	0.922070205	cadherin related family member 3	http://www.ncbi.nlm.nih.gov/gene/?term=427846
CDHR4	protein_coding	chr12:2397760-2402948	-	0.143709	0.137819	-0.060375621	0.948504069	0.968426357	cadherin related family member 4	http://www.ncbi.nlm.nih.gov/gene/?term=101749086
CDIP1	protein_coding	chr14:12461091-12472108	+	15.7392	10.2548	-0.618062858	4.97E-08	4.11E-07	cell death-inducing p53 target 1	http://www.ncbi.nlm.nih.gov/gene/?term=416662
CDK1	protein_coding	chr6:8734947-8742967	-	121.754	110.918	-0.134475662	0.009715231	0.027868827	cyclin dependent kinase 1	http://www.ncbi.nlm.nih.gov/gene/?term=396252
CDK10	protein_coding	chr11:19004528-19008784	+	6.93603	10.8312	0.643011046	0.000162128	0.000743201	cyclin dependent kinase 10	http://www.ncbi.nlm.nih.gov/gene/?term=415840
CDK12	protein_coding	chr27:4572918-4595934	+	12.5021	13.0415	0.060939367	0.407444561	0.555883687	cyclin dependent kinase 12	http://www.ncbi.nlm.nih.gov/gene/?term=428306
CDK13	protein_coding	chr2:50061935-50124188	+	28.4349	24.6882	-0.203841076	2.89E-06	1.83E-05	cyclin dependent kinase 13	http://www.ncbi.nlm.nih.gov/gene/?term=420766
CDK14	protein_coding	chr2:21816163-22129035	+	15.6633	15.1675	-0.046404885	0.487351908	0.627338974	cyclin dependent kinase 14	http://www.ncbi.nlm.nih.gov/gene/?term=420546
CDK15	protein_coding	chr7:11635582-11670522	+	0.399054	0.215268	-0.890450109	0.137861737	0.247546073	cyclin dependent kinase 15	http://www.ncbi.nlm.nih.gov/gene/?term=424086
CDK17	protein_coding	chr1:45796319-45887288	-	21.7978	20.0063	-0.123728157	0.03868746	0.089716347	cyclin dependent kinase 17	http://www.ncbi.nlm.nih.gov/gene/?term=417920
CDK18	protein_coding	chr26:2149089-2174550	+	1.62016	0.978296	-0.727793346	0.004345848	0.013813093	cyclin dependent kinase 18	http://www.ncbi.nlm.nih.gov/gene/?term=771736
CDK19	protein_coding	chr3:66536058-66653729	+	27.409	22.7044	-0.271677782	7.18E-07	4.99E-06	cyclin dependent kinase 19	http://www.ncbi.nlm.nih.gov/gene/?term=421756
CDK2	protein_coding	chr33:617930-620154	+	43.6091	39.874	-0.129180879	0.23174075	0.368323621	cyclin dependent kinase 2	http://www.ncbi.nlm.nih.gov/gene/?term=100529062
CDK2AP1	protein_coding	chr15:5082019-5097271	+	18.5278	8.94232	-1.050970507	3.18E-14	4.77E-13	cyclin dependent kinase 2 associated protein 1	http://www.ncbi.nlm.nih.gov/gene/?term=416826
CDK2AP2	protein_coding	chr5:383812-384900	+	35.0621	29.8185	-0.233704721	0.105638608	0.201407784	cyclin dependent kinase 2 associated protein 2	http://www.ncbi.nlm.nih.gov/gene/?term=107053360
CDK5	protein_coding	chr2random_Scaffold1628:8557-11097	+	26.8232	29.6994	0.146952425	0.269568191	0.411013235	cyclin dependent kinase 5	http://www.ncbi.nlm.nih.gov/gene/?term=100190948
CDK5R1	protein_coding	chr27:1656781-1658766	-	2.37438	1.24204	-0.934839209	0.009445582	0.02720906	cyclin dependent kinase 5 regulatory subunit 1	http://www.ncbi.nlm.nih.gov/gene/?term=107055275
CDK5RAP1	protein_coding	chr20:10534492-10541801	-	9.10367	6.82885	-0.414805618	0.006610452	0.019908931	CDK5 regulatory subunit associated protein 1	http://www.ncbi.nlm.nih.gov/gene/?term=419292
CDK5RAP2	protein_coding	chr17:5032684-5106426	-	20.6405	20.7802	0.00973162	0.855509977	0.911589581	CDK5 regulatory subunit associated protein 2	http://www.ncbi.nlm.nih.gov/gene/?term=771445
CDK5RAP3	protein_coding	chr27:4192066-4195013	-	21.93	29.5656	0.431013743	1.99E-05	0.000109104	CDK5 regulatory subunit associated protein 3	http://www.ncbi.nlm.nih.gov/gene/?term=430350
CDK6	protein_coding	chr2:22731395-22863502	-	27.1809	19.6608	-0.4672712	1.10E-38	3.84E-37	cyclin dependent kinase 6	http://www.ncbi.nlm.nih.gov/gene/?term=420558
CDK7	protein_coding	chrZ:21927610-21950383	+	21.8239	33.6366	0.624122946	8.80E-09	8.06E-08	cyclin dependent kinase 7	http://www.ncbi.nlm.nih.gov/gene/?term=771294
CDK8	protein_coding	chr1:176640394-176710297	-	6.88825	5.48152	-0.329561503	0.034630849	0.081707387	cyclin dependent kinase 8	http://www.ncbi.nlm.nih.gov/gene/?term=428080
CDK9	protein_coding	chr17:5434519-5441114	-	15.5893	14.9504	-0.060372064	0.570108836	0.699189303	cyclin dependent kinase 9	http://www.ncbi.nlm.nih.gov/gene/?term=417226
CDKAL1	protein_coding	chr2:59246186-59622318	-	13.3606	12.0808	-0.145268804	0.240247249	0.378038958	CDK5 regulatory subunit associated protein 1 like 1	http://www.ncbi.nlm.nih.gov/gene/?term=420823
CDKL1	protein_coding	chr5:57922604-57932892	-	2.3511	1.04684	-1.167294947	1.59E-05	8.84E-05	cyclin dependent kinase like 1	http://www.ncbi.nlm.nih.gov/gene/?term=423575
CDKL2	protein_coding	chr4:34292438-34329627	-	3.82753	4.01479	0.068910842	0.698111195	0.803247566	cyclin dependent kinase like 2	http://www.ncbi.nlm.nih.gov/gene/?term=428736
CDKL5	protein_coding	chr1:120513399-120638953	-	0.717205	0.746766	0.058270698	0.810023435	0.877305259	cyclin dependent kinase like 5	http://www.ncbi.nlm.nih.gov/gene/?term=428001
CDKN1A	protein_coding	chr26:1589707-1591611	+	3.75169	6.85643	0.869916967	0.000287406	0.001242176	cyclin dependent kinase inhibitor 1A	http://www.ncbi.nlm.nih.gov/gene/?term=378914
CDKN1B	protein_coding	chr1:72191986-72195618	+	55.6303	52.0578	-0.095756542	0.106343529	0.202546575	cyclin dependent kinase inhibitor 1B	http://www.ncbi.nlm.nih.gov/gene/?term=374106
CDKN2A	protein_coding	chrZ:78627024-78636973	-	4.64736	18.1652	1.96669394	0	0	cyclin-dependent kinase inhibitor 2A (melanoma, p16, inhibits CDK4)	http://www.ncbi.nlm.nih.gov/gene/?term=395077
CDKN2AIP	protein_coding	chr4:40108809-40112637	-	26.4619	24.2495	-0.125961652	0.101289227	0.194362403	CDKN2A interacting protein	http://www.ncbi.nlm.nih.gov/gene/?term=769372
CDKN2B	protein_coding	chrZ:78638967-78642380	-	0.112693	0.270186	1.261555017	0.317409812	0.462277506	cyclin dependent kinase inhibitor 2B	http://www.ncbi.nlm.nih.gov/gene/?term=395076
CDKN2C	protein_coding	chr8:24025122-24030095	+	14.242	9.42422	-0.595706635	0.000169297	0.000771471	cyclin dependent kinase inhibitor 2C	http://www.ncbi.nlm.nih.gov/gene/?term=429104
CDKN3	protein_coding	chr5:56605685-56611698	-	12.3014	14.389	0.226143816	0.182462322	0.305739453	cyclin dependent kinase inhibitor 3	http://www.ncbi.nlm.nih.gov/gene/?term=423562
CDO1	protein_coding	chrZ:72942466-72952490	+	1.16939	0.923556	-0.340484812	0.516603014	0.653733421	cysteine dioxygenase type 1	http://www.ncbi.nlm.nih.gov/gene/?term=427391
CDON	protein_coding	chr24:325019-365517	-	0.61661	0.324283	-0.927104892	0.031018572	0.074672055	cell adhesion associated, oncogene regulated	http://www.ncbi.nlm.nih.gov/gene/?term=419710
CDPF1	protein_coding	chr1:71371312-71391292	-	7.65506	6.57661	-0.219069566	0.21020142	0.340837799	cysteine rich DPF motif domain containing 1	http://www.ncbi.nlm.nih.gov/gene/?term=418246
CDR2	protein_coding	chr14:8741029-8754600	-	14.7757	12.479	-0.243724151	0.006493975	0.019627935	cerebellar degeneration related protein 2	http://www.ncbi.nlm.nih.gov/gene/?term=416621
CDR2L	protein_coding	chr18:10688504-10705908	+	1.3405	0.576287	-1.217911839	0.000213967	0.000951978	cerebellar degeneration related protein 2 like	http://www.ncbi.nlm.nih.gov/gene/?term=428685
CDS1	protein_coding	chr4:47124675-47152383	+	0.801713	0.644846	-0.314131206	0.414466192	0.56283399	CDP-diacylglycerol synthase 1	http://www.ncbi.nlm.nih.gov/gene/?term=422611
CDS2	protein_coding	chr22:318635-341550	-	25.721	21.4772	-0.260140814	4.30E-06	2.64E-05	CDP-diacylglycerol synthase (phosphatidate cytidylyltransferase) 2	http://www.ncbi.nlm.nih.gov/gene/?term=419517
CDT1	protein_coding	chr11:18701940-18705724	+	18.5023	17.38	-0.09027654	0.384249324	0.532447287	chromatin licensing and DNA replication factor 1	http://www.ncbi.nlm.nih.gov/gene/?term=426254
CDV3	protein_coding	chr2:42781752-42789166	+	97.9947	83.9165	-0.223749217	1.40E-08	1.25E-07	CDV3 homolog	http://www.ncbi.nlm.nih.gov/gene/?term=420693
CDYL	protein_coding	chr2:65810175-65914455	-	3.73916	3.13767	-0.253020579	0.162166012	0.278746489	chromodomain Y-like	http://www.ncbi.nlm.nih.gov/gene/?term=420877
CDYL2	protein_coding	chr11:15486814-15543551	+	12.1319	14.1371	0.220680693	0.002404893	0.008209206	chromodomain Y-like 2	http://www.ncbi.nlm.nih.gov/gene/?term=425886
CEBPA	protein_coding	chr11:10433513-10434487	-	19.4556	49.8608	1.357720558	0	0	CCAAT/enhancer binding protein alpha	http://www.ncbi.nlm.nih.gov/gene/?term=427549
CEBPB	protein_coding	chr20:13926767-13928100	-	30.8498	18.4139	-0.74446592	2.13E-10	2.33E-09	CCAAT/enhancer binding protein beta	http://www.ncbi.nlm.nih.gov/gene/?term=396185
CEBPD	protein_coding	chr2:108247961-108249540	-	46.6668	37.4686	-0.31671447	9.80E-05	0.000469754	CCAAT/enhancer binding protein delta	http://www.ncbi.nlm.nih.gov/gene/?term=107052707
CEBPG	protein_coding	chr11:10448307-10453868	+	21.6631	23.2146	0.099792715	0.256579662	0.397398163	CCAAT/enhancer binding protein gamma	http://www.ncbi.nlm.nih.gov/gene/?term=395800
CEBPZ	protein_coding	chr3:33603671-33618964	-	32.6458	29.4468	-0.148786532	0.020329227	0.052283091	CCAAT/enhancer binding protein zeta	http://www.ncbi.nlm.nih.gov/gene/?term=421474
CECR1	protein_coding	chr1:61725290-61744375	-	10.494	8.03013	-0.386069446	1.83E-05	0.000100592	cat eye syndrome chromosome region, candidate 1	http://www.ncbi.nlm.nih.gov/gene/?term=418160
CECR2	protein_coding	chr1:61754952-61846994	+	1.87681	3.48441	0.892631786	5.66E-06	3.40E-05	CECR2, histone acetyl-lysine reader	http://www.ncbi.nlm.nih.gov/gene/?term=418161
CECR5	protein_coding	chr1:61713158-61722798	-	4.35838	3.25311	-0.421972382	0.004699175	0.014812972	cat eye syndrome chromosome region, candidate 5	http://www.ncbi.nlm.nih.gov/gene/?term=418159
CECR5L	protein_coding	chr12:5066070-5077129	+	15.2495	12.6203	-0.273015735	0.005314973	0.01648206	cat eye syndrome chromosome region, candidate 5-like	http://www.ncbi.nlm.nih.gov/gene/?term=415969
CECR6	protein_coding	chr1:61702794-61707820	-	0.177619	0.149047	-0.253018579	0.738586579	0.831904474	cat eye syndrome chromosome region, candidate 6	http://www.ncbi.nlm.nih.gov/gene/?term=772223
CELF1	protein_coding	chr5:22804096-22858851	+	18.2033	16.7295	-0.121805687	0.009631893	0.027665763	CUGBP, Elav-like family member 1	http://www.ncbi.nlm.nih.gov/gene/?term=373923
CELF2	protein_coding	chr1:5778492-5974445	+	22.4769	24.2224	0.107898743	0.284599	0.428873475	CUGBP, Elav-like family member 2	http://www.ncbi.nlm.nih.gov/gene/?term=374111
CELF3	protein_coding	chr25:2847235-2856792	-	0.377806	0.452902	0.261553297	0.649798294	0.765897547	CUGBP, Elav-like family member 3	http://www.ncbi.nlm.nih.gov/gene/?term=431347
CELF4	protein_coding	chrZ:6157343-6890503	+	0.173589	0.0896399	-0.953462585	0.158743663	0.275209843	CUGBP, Elav-like family member 4	http://www.ncbi.nlm.nih.gov/gene/?term=426889
CELSR1	protein_coding	chr1:15738825-15899465	-	0.206575	0.23773	0.202658306	0.649541301	0.765897547	cadherin EGF LAG seven-pass G-type receptor 1	http://www.ncbi.nlm.nih.gov/gene/?term=426068
CELSR2	protein_coding	chr26:1155494-1176452	+	3.25635	8.27234	1.345039711	0	0	cadherin EGF LAG seven-pass G-type receptor 2	http://www.ncbi.nlm.nih.gov/gene/?term=430126
CELSR3	protein_coding	chr12:9025728-9051095	+	0.832575	0.647634	-0.362401511	0.110407011	0.208453358	cadherin EGF LAG seven-pass G-type receptor 3	http://www.ncbi.nlm.nih.gov/gene/?term=107054381
CEMIP	protein_coding	chr10:12245013-12349608	-	0.688635	0.68345	-0.010903711	0.958411149	0.970965252	cell migration inducing hyaluronan binding protein	http://www.ncbi.nlm.nih.gov/gene/?term=415476
CEND1	protein_coding	chr5:407746-424260	+	0.239161	0.178391	-0.422939317	0.568279361	0.697400074	cell cycle exit and neuronal differentiation 1	http://www.ncbi.nlm.nih.gov/gene/?term=770044
CENPA	protein_coding	chr16:56525-58449	-	9.39829	8.72237	-0.107678095	0.679663353	0.788767126	centromere protein A	http://www.ncbi.nlm.nih.gov/gene/?term=100113359
CENPC	protein_coding	chr4:51915866-51947805	-	14.9904	13.5954	-0.140920282	0.152002451	0.266799743	centromere protein C	http://www.ncbi.nlm.nih.gov/gene/?term=395922
CENPE	protein_coding	chr4:61379229-61415856	-	17.761	21.8405	0.298293072	4.82E-08	3.99E-07	centromere protein E	http://www.ncbi.nlm.nih.gov/gene/?term=422716
CENPF	protein_coding	chr3:21044029-21078709	-	15.3448	18.68	0.283744613	7.59E-08	6.11E-07	centromere protein F	http://www.ncbi.nlm.nih.gov/gene/?term=395357
CENPH	protein_coding	chrZ:21911043-21917215	+	23.2365	29.1408	0.326647705	0.00253919	0.008627643	centromere protein H	http://www.ncbi.nlm.nih.gov/gene/?term=395316
CENPI	protein_coding	chr4:2094527-2108780	-	16.2839	15.2534	-0.09431541	0.317149996	0.462277506	centromere protein I	http://www.ncbi.nlm.nih.gov/gene/?term=395207
CENPJ	protein_coding	chr1:179309993-179327307	+	4.34509	4.84212	0.156252773	0.289083832	0.4348967	centromere protein J	http://www.ncbi.nlm.nih.gov/gene/?term=418960
CENPK	protein_coding	chrZ:20549119-20570590	-	12.512	22.8048	0.8660251	6.37E-12	7.97E-11	centromere protein K	http://www.ncbi.nlm.nih.gov/gene/?term=427162
CENPL	protein_coding	chr8:5564260-5567030	-	14.6271	13.8639	-0.077310613	0.544109036	0.679153931	centromere protein L	http://www.ncbi.nlm.nih.gov/gene/?term=426563
CENPM	protein_coding	chr1:49496080-49502954	+	7.79425	8.03542	0.043963227	0.846842957	0.905315956	centromere protein M	http://www.ncbi.nlm.nih.gov/gene/?term=417982
CENPN	protein_coding	chr11:15588844-15596452	+	23.4796	30.7139	0.387483884	5.84E-06	3.50E-05	centromere protein N	http://www.ncbi.nlm.nih.gov/gene/?term=693246
CENPO	protein_coding	chr3:105902931-105909619	-	9.13412	10.8209	0.244482848	0.061015158	0.130406909	centromere protein O	http://www.ncbi.nlm.nih.gov/gene/?term=422014
CENPP	protein_coding	chr12:3334127-3453028	-	5.72136	7.69501	0.427565077	0.039836495	0.091961551	centromere protein P	http://www.ncbi.nlm.nih.gov/gene/?term=415952
CENPQ	protein_coding	chr3:109267112-109273971	-	9.33918	9.88632	0.082137721	0.578546457	0.706824862	centromere protein Q	http://www.ncbi.nlm.nih.gov/gene/?term=422048
[truncated: 14,939 more rows]
