# Supplementary material for: RNA-Seq Profiling in Chicken Spleen and Thymus Infected with Newcastle Disease Virus of Varying Virulence
Source: Vet Sci. 2024 Nov 15;11(11):569. doi: 10.3390/vetsci11110569 (PMC11599091; doi:10.3390/vetsci11110569)
Supplement: Supplementary file 1 [file vetsci-11-00569-s001.zip › Supplementary materials/Table S3.xls]

gene	gene_type	Position	Strand	Muk-AT	JS-AT	log2(Fold_change)	p-value	q-value	Description	Website
17.5	protein_coding	chr1random_Scaffold2301:8162-13987	-	12.2694	2.99735	-2.033305238	3.23E-20	1.09E-18	lectin-like protein; type II transmembrane protein (17.5)	http://www.ncbi.nlm.nih.gov/gene/?term=396401
A1CF	protein_coding	chr6:9821482-9848157	-	0.440182	0.0277106	-3.989590297	9.60E-05	0.000510053	APOBEC1 complementation factor	http://www.ncbi.nlm.nih.gov/gene/?term=423680
A2M	protein_coding	chr1:76229983-76255770	+	0.264299	0.194114	-0.445266794	0.547333863	0.693209095	alpha-2-macroglobulin	http://www.ncbi.nlm.nih.gov/gene/?term=418251
A2ML1	protein_coding	chr1:76081780-76112263	+	0.276716	0.348401	0.3323427	0.481032449	0.638153315	alpha-2-macroglobulin-like 1	http://www.ncbi.nlm.nih.gov/gene/?term=418254
A2ML2	protein_coding	chr1:76142694-76176460	+	0.286982	0.264972	-0.115120336	0.867224845	0.920202864	alpha-2-macroglobulin-like 2	http://www.ncbi.nlm.nih.gov/gene/?term=427942
A2ML4	protein_coding	chr27:1854416-1865042	+	0.131535	0.354879	1.43188047	0.025542531	0.067912212	alpha-2-macroglobulin-like 4	http://www.ncbi.nlm.nih.gov/gene/?term=100858010
A4GALT	protein_coding	chr1:68397137-68409951	-	2.38503	1.72057	-0.471120825	0.006928256	0.02241177	alpha 1,4-galactosyltransferase	http://www.ncbi.nlm.nih.gov/gene/?term=418223
AAAS	protein_coding	chr33random_Scaffold765:51604-58077	-	19.1974	28.7221	0.581250302	1.57E-10	1.99E-09	aladin WD repeat nucleoporin	http://www.ncbi.nlm.nih.gov/gene/?term=100859661
AACS	protein_coding	chr15:4478298-4515607	-	12.558	17.9956	0.519037487	1.98E-08	1.95E-07	acetoacetyl-CoA synthetase	http://www.ncbi.nlm.nih.gov/gene/?term=416811
AADACL2	protein_coding	chr9:23543185-23553647	-	1.28595	1.46488	0.187947938	0.405997325	0.568735429	arylacetamide deacetylase	http://www.ncbi.nlm.nih.gov/gene/?term=425034
AADACL3	pseudogene	chr21:5297561-5308412	-	0.0731673	0.184243	1.332338881	0.125713958	0.241206482	arylacetamide deacetylase-like 4-like 5	http://www.ncbi.nlm.nih.gov/gene/?term=768668
AADACL4	protein_coding	chr21:5257336-5262105	-	0.371888	0.35117	-0.082698594	0.950486762	0.97346088	arylacetamide deacetylase-like 4-like 3	http://www.ncbi.nlm.nih.gov/gene/?term=419479
AADAT	protein_coding	chr4:25423872-25438959	+	2.24218	4.29871	0.939001685	0.000679038	0.002982055	aminoadipate aminotransferase	http://www.ncbi.nlm.nih.gov/gene/?term=428728
AAED1	protein_coding	chrZ:42263549-42267689	-	8.03368	4.84844	-0.728540366	0.001284694	0.00522842	AhpC/TSA antioxidant enzyme domain containing 1	http://www.ncbi.nlm.nih.gov/gene/?term=427472
AAGAB	protein_coding	chr10:18876747-18896652	-	16.646	15.7186	-0.082702815	0.321293336	0.480384397	alpha- and gamma-adaptin binding protein	http://www.ncbi.nlm.nih.gov/gene/?term=415553
AAK1	protein_coding	chr22:35723-101790	+	7.65739	8.61897	0.170662735	0.003050625	0.011171745	AP2 associated kinase 1	http://www.ncbi.nlm.nih.gov/gene/?term=419512
AAMDC	protein_coding	chr1:192986298-192997572	-	11.352	13.2762	0.225895774	0.092473925	0.190193746	adipogenesis associated, Mth938 domain containing	http://www.ncbi.nlm.nih.gov/gene/?term=425610
AAMP	protein_coding	chr7:22692279-22696773	+	23.5404	27.9252	0.246428778	0.002624663	0.009803276	angio associated migratory cell protein	http://www.ncbi.nlm.nih.gov/gene/?term=769880
AANAT	protein_coding	chr18:4413028-4419164	-	0.214003	0.192458	-0.15308738	0.82596471	0.894503499	aralkylamine N-acetyltransferase	http://www.ncbi.nlm.nih.gov/gene/?term=396066
AAR2	protein_coding	chr20:251116-256530	+	26.3135	26.4938	0.009851628	0.904669777	0.942389678	AAR2 splicing factor homolog	http://www.ncbi.nlm.nih.gov/gene/?term=419118
AARS	protein_coding	chr11:1232732-1245138	+	31.5388	38.8758	0.301744595	1.14E-06	8.60E-06	alanyl-tRNA synthetase	http://www.ncbi.nlm.nih.gov/gene/?term=415668
AARS2	protein_coding	chr3:30283799-30300196	+	11.0604	13.2036	0.255527777	0.012884996	0.038020549	alanyl-tRNA synthetase 2, mitochondrial	http://www.ncbi.nlm.nih.gov/gene/?term=421436
AARSD1	protein_coding	chr27:5515779-5517799	-	12.7711	14.6043	0.193510417	0.330665883	0.487940627	alanyl-tRNA synthetase domain containing 1	http://www.ncbi.nlm.nih.gov/gene/?term=107049007
AASDHPPT	protein_coding	chr1:181108997-181131988	-	6.28134	3.7961	-0.726554365	0.011813499	0.035246468	aminoadipate-semialdehyde dehydrogenase-phosphopantetheinyl transferase	http://www.ncbi.nlm.nih.gov/gene/?term=418975
AASS	protein_coding	chr1:22864571-22897849	+	3.93343	5.08197	0.369599949	0.000719762	0.00314191	aminoadipate-semialdehyde synthase	http://www.ncbi.nlm.nih.gov/gene/?term=417757
AATF	protein_coding	chr19:8421313-8462726	+	9.17348	8.70901	-0.074960401	0.59691782	0.735120778	apoptosis antagonizing transcription factor	http://www.ncbi.nlm.nih.gov/gene/?term=417653
AATK	protein_coding	chr18:9371712-9391770	+	0.587332	0.492989	-0.252620787	0.399914749	0.561954767	apoptosis associated tyrosine kinase	http://www.ncbi.nlm.nih.gov/gene/?term=422076
ABAT	protein_coding	chr14:10115894-10158742	-	5.01273	5.03886	0.007500844	0.950617713	0.97346088	4-aminobutyrate aminotransferase	http://www.ncbi.nlm.nih.gov/gene/?term=416642
ABCA1	protein_coding	chrZ:54725868-54817216	-	65.751	47.8761	-0.457707202	1.35E-43	8.74E-42	ATP-binding cassette, sub-family A (ABC1), member 1	http://www.ncbi.nlm.nih.gov/gene/?term=373945
ABCA12	protein_coding	chr7:4266181-4345972	-	48.935	51.6051	0.076646951	0.00288758	0.010659716	ATP binding cassette subfamily A member 12	http://www.ncbi.nlm.nih.gov/gene/?term=424011
ABCA13	protein_coding	chr2:80203593-80382739	+	0.0752557	0.0552714	-0.445267702	0.547333863	0.693209095	ATP-binding cassette, sub-family A (ABC1), member 13	http://www.ncbi.nlm.nih.gov/gene/?term=420943
ABCA2	protein_coding	chr17:908628-941812	-	3.62406	3.36757	-0.105898906	0.343225422	0.500075787	ATP binding cassette subfamily A member 2	http://www.ncbi.nlm.nih.gov/gene/?term=426955
ABCA3	protein_coding	chr14:13628464-13655712	-	17.9949	18.5344	0.042617328	0.446976933	0.608733365	ATP binding cassette subfamily A member 3	http://www.ncbi.nlm.nih.gov/gene/?term=416386
ABCA4	protein_coding	chr8:13671512-13758994	+	0.0808237	0.0636009	-0.345731217	0.716015276	0.822460176	ATP binding cassette subfamily A member 4	http://www.ncbi.nlm.nih.gov/gene/?term=424490
ABCA5	protein_coding	chr18:8021994-8048181	-	8.59809	10.0784	0.229178505	0.002724735	0.010129323	ATP binding cassette subfamily A member 5	http://www.ncbi.nlm.nih.gov/gene/?term=417444
ABCA7	protein_coding	chr28:2926849-2939386	-	0.48171	0.311026	-0.631129687	0.112751882	0.22189511	ATP-binding cassette, sub-family A (ABC1), member 7	http://www.ncbi.nlm.nih.gov/gene/?term=770610
ABCA8	protein_coding	chr18:7976626-7997688	-	0.771138	1.16905	0.600275667	0.030617379	0.078984684	ATP binding cassette subfamily A member 8	http://www.ncbi.nlm.nih.gov/gene/?term=417440
ABCA9	protein_coding	chr18:7999026-8021486	-	5.13135	3.29536	-0.638902352	6.16E-06	4.09E-05	ATP binding cassette subfamily A member 9	http://www.ncbi.nlm.nih.gov/gene/?term=417443
ABCB10	protein_coding	chr3:40177948-40207097	-	2.70515	2.65397	-0.027556531	0.883005637	0.93128124	ATP binding cassette subfamily B member 10	http://www.ncbi.nlm.nih.gov/gene/?term=421537
ABCB11	protein_coding	chr7:18941889-19009664	+	2.02731	1.55801	-0.379862218	0.043850038	0.105113515	ATP binding cassette subfamily B member 11	http://www.ncbi.nlm.nih.gov/gene/?term=424170
ABCB1LA	protein_coding	chr2:20691662-20731896	-	1.03975	0.902832	-0.203707226	0.502871491	0.652061561	ATP-binding cassette, sub-family B (MDR/TAP), member 1-like A	http://www.ncbi.nlm.nih.gov/gene/?term=420534
ABCB1LB	protein_coding	chr2:20741309-20787596	-	6.47487	3.88626	-0.736468803	1.42E-08	1.43E-07	ATP binding cassette subfamily B member 1	http://www.ncbi.nlm.nih.gov/gene/?term=395712
ABCB5	protein_coding	chr2:30151560-30189828	+	1.33375	0.446388	-1.579118121	1.37E-06	1.02E-05	ATP binding cassette subfamily B member 5	http://www.ncbi.nlm.nih.gov/gene/?term=420606
ABCB6	protein_coding	chr7:22353262-22358724	+	0.499222	1.08948	1.125886294	0.014228263	0.041375133	ATP binding cassette subfamily B member 6 (Langereis blood group)	http://www.ncbi.nlm.nih.gov/gene/?term=425721
ABCB7	protein_coding	chr4:12561624-12609241	-	19.1959	18.5577	-0.048780285	0.418122713	0.580045008	ATP binding cassette subfamily B member 7	http://www.ncbi.nlm.nih.gov/gene/?term=422326
ABCB8	protein_coding	chr2random_Scaffold1628:18007-24621	-	12.9099	18.0886	0.486602927	1.20E-05	7.57E-05	ATP binding cassette subfamily B member 8	http://www.ncbi.nlm.nih.gov/gene/?term=107055879
ABCB9	protein_coding	chr15:5253512-5266990	+	1.31643	2.12708	0.692243485	0.005077177	0.017222503	ATP binding cassette subfamily B member 9	http://www.ncbi.nlm.nih.gov/gene/?term=416834
ABCC1	protein_coding	chr14:7680398-7728571	+	26.5638	21.0607	-0.334908153	1.56E-10	1.98E-09	ATP binding cassette subfamily C member 1	http://www.ncbi.nlm.nih.gov/gene/?term=395416
ABCC10	protein_coding	chr3:31071326-31092121	-	6.21222	6.93637	0.159071935	0.095225639	0.193954674	ATP binding cassette subfamily C member 10	http://www.ncbi.nlm.nih.gov/gene/?term=421456
ABCC13	protein_coding	chr1:98043919-98078057	+	5.07628	4.18198	-0.279585486	0.05734445	0.130825465	ATP binding cassette subfamily C member 13 (pseudogene)	http://www.ncbi.nlm.nih.gov/gene/?term=418468
ABCC2	protein_coding	chr6:22068637-22085278	-	1.1008	0.840425	-0.389361392	0.108695454	0.215952864	ATP binding cassette subfamily C member 2	http://www.ncbi.nlm.nih.gov/gene/?term=423828
ABCC3	protein_coding	chr18:10231626-10275247	-	5.48636	4.89705	-0.163936365	0.173986442	0.306696609	ATP binding cassette subfamily C member 3	http://www.ncbi.nlm.nih.gov/gene/?term=422099
ABCC4	protein_coding	chr1:146127039-146275424	+	2.78531	2.79631	0.005686401	0.966638694	0.981725711	ATP binding cassette subfamily C member 4	http://www.ncbi.nlm.nih.gov/gene/?term=418791
ABCC5	protein_coding	chr9:15775997-15813428	-	29.3744	29.3267	-0.002344643	0.956468851	0.975772803	ATP binding cassette subfamily C member 5	http://www.ncbi.nlm.nih.gov/gene/?term=424947
ABCC6	protein_coding	chr14:7730802-7756484	-	0.677977	0.749087	0.143896953	0.624334366	0.757357193	ATP binding cassette subfamily C member 6	http://www.ncbi.nlm.nih.gov/gene/?term=416600
ABCC8	protein_coding	chr5:11858763-11923874	-	2.38559	3.58286	0.586765556	0.000370282	0.001723796	ATP binding cassette subfamily C member 8	http://www.ncbi.nlm.nih.gov/gene/?term=423072
ABCC9	protein_coding	chr1:66925819-67001257	+	1.69522	1.91061	0.172560807	0.356545945	0.514851857	ATP binding cassette subfamily C member 9	http://www.ncbi.nlm.nih.gov/gene/?term=418200
ABCD2	protein_coding	chr1:15281148-15323045	+	13.0535	14.5508	0.15666179	0.186155595	0.323698017	ATP binding cassette subfamily D member 2	http://www.ncbi.nlm.nih.gov/gene/?term=417694
ABCD3	protein_coding	chr8:13570692-13597078	-	24.3543	17.8145	-0.451124525	2.36E-10	2.93E-09	ATP binding cassette subfamily D member 3	http://www.ncbi.nlm.nih.gov/gene/?term=424487
ABCD4	protein_coding	chr5:37897997-37911464	-	3.72076	4.90987	0.400087491	0.042646807	0.10282285	ATP binding cassette subfamily D member 4	http://www.ncbi.nlm.nih.gov/gene/?term=423349
ABCE1	protein_coding	chr4:31263928-31277759	+	93.2706	77.7074	-0.263370407	7.52E-09	7.83E-08	ATP binding cassette subfamily E member 1	http://www.ncbi.nlm.nih.gov/gene/?term=422462
ABCF2	protein_coding	chr2:130387-141197	+	34.5203	38.1094	0.142701892	0.025190203	0.067200849	ATP binding cassette subfamily F member 2	http://www.ncbi.nlm.nih.gov/gene/?term=426038
ABCF3	protein_coding	chr9:15889765-15897463	+	18.7777	20.791	0.146938786	0.105323626	0.210562733	ATP binding cassette subfamily F member 3	http://www.ncbi.nlm.nih.gov/gene/?term=424950
ABCG1	protein_coding	chr1:109319872-109379712	+	32.4501	25.9584	-0.322021462	1.43E-15	2.85E-14	ATP binding cassette subfamily G member 1	http://www.ncbi.nlm.nih.gov/gene/?term=418533
ABCG2	protein_coding	chr6:17544073-17561906	+	3.20737	7.2352	1.173642106	2.50E-13	4.11E-12	ATP binding cassette subfamily G member 2 (Junior blood group)	http://www.ncbi.nlm.nih.gov/gene/?term=423767
ABCG4	protein_coding	chr24:4270153-4280111	-	4.06125	4.51541	0.152933152	0.251172507	0.401631886	ATP binding cassette subfamily G member 4	http://www.ncbi.nlm.nih.gov/gene/?term=428242
ABCG5	protein_coding	chr3:25285498-25301726	-	1.30664	0.963	-0.440254007	0.241637207	0.389984338	ATP binding cassette subfamily G member 5	http://www.ncbi.nlm.nih.gov/gene/?term=421401
ABCG8	protein_coding	chr3:25301842-25317136	+	0.402595	0.253444	-0.667662245	0.197111498	0.337897122	ATP binding cassette subfamily G member 8	http://www.ncbi.nlm.nih.gov/gene/?term=421402
ABHD1	protein_coding	chr3:104956314-104958474	+	12.4568	13.6935	0.136557735	0.361458905	0.520518732	abhydrolase domain containing 1	http://www.ncbi.nlm.nih.gov/gene/?term=107053155
ABHD10	protein_coding	chr1:88559253-88567396	+	8.95163	9.10948	0.025218296	0.80815377	0.882321543	abhydrolase domain containing 10	http://www.ncbi.nlm.nih.gov/gene/?term=418419
ABHD11	protein_coding	chr19:664448-668714	-	2.1506	3.11644	0.535159721	0.047404372	0.112032096	abhydrolase domain containing 11	http://www.ncbi.nlm.nih.gov/gene/?term=417473
ABHD12	protein_coding	chr3:4209261-4237075	-	27.377	24.8291	-0.140932395	0.049105332	0.115286467	abhydrolase domain containing 12	http://www.ncbi.nlm.nih.gov/gene/?term=421249
ABHD12B	protein_coding	chr5:58093545-58098355	+	7.01355	9.58197	0.450177429	0.028725032	0.074956732	abhydrolase domain containing 12B	http://www.ncbi.nlm.nih.gov/gene/?term=100857753
ABHD13	protein_coding	chr1:140166088-140175708	-	33.3993	28.7085	-0.218339914	0.000109056	0.000573705	abhydrolase domain containing 13	http://www.ncbi.nlm.nih.gov/gene/?term=418763
ABHD14A	protein_coding	chr12:3126968-3128672	-	0.490341	1.76391	1.846919649	0.001921345	0.007442544	abhydrolase domain containing 14A	http://www.ncbi.nlm.nih.gov/gene/?term=100858554
ABHD16A	protein_coding	chrUn_Scaffold17720:2113-2811	+	2.77648	3.49574	0.332340883	0.576945338	0.717898662	abhydrolase domain containing 16A	http://www.ncbi.nlm.nih.gov/gene/?term=107051252
ABHD17A	protein_coding	chr28:2238348-2245095	+	19.8351	24.6726	0.314854084	0.00172591	0.0068022	abhydrolase domain containing 17A	http://www.ncbi.nlm.nih.gov/gene/?term=769919
ABHD17B	protein_coding	chrZ:35602063-35619034	-	12.3843	8.71345	-0.507196368	3.82E-05	0.000218099	abhydrolase domain containing 17B	http://www.ncbi.nlm.nih.gov/gene/?term=427252
ABHD17C	protein_coding	chr10:12355014-12385455	-	10.1804	8.89199	-0.195216017	0.155109797	0.282915987	abhydrolase domain containing 17C	http://www.ncbi.nlm.nih.gov/gene/?term=415479
ABHD2	protein_coding	chr10:12981973-13021732	-	20.4497	12.9247	-0.661948885	5.25E-30	2.54E-28	abhydrolase domain containing 2	http://www.ncbi.nlm.nih.gov/gene/?term=415493
ABHD3	protein_coding	chr2:102741269-102763375	-	1.91299	0.431384	-2.148784759	4.72E-08	4.44E-07	abhydrolase domain containing 3	http://www.ncbi.nlm.nih.gov/gene/?term=421068
ABHD5	protein_coding	chr2:40990423-41020031	-	10.8756	9.43296	-0.205312541	0.067441728	0.148144135	abhydrolase domain containing 5	http://www.ncbi.nlm.nih.gov/gene/?term=420673
ABHD6	protein_coding	chr12:8943204-8953502	+	5.13458	5.12389	-0.003006767	0.995159964	0.997619833	abhydrolase domain containing 6	http://www.ncbi.nlm.nih.gov/gene/?term=416009
ABHD8	protein_coding	chr28:3407194-3413975	-	0.184539	1.16173	2.654277159	0.000104632	0.00055176	abhydrolase domain containing 8	http://www.ncbi.nlm.nih.gov/gene/?term=100857580
ABI1	protein_coding	chr2:16017817-16098074	+	45.9994	43.1417	-0.092532016	0.082660161	0.174495891	abl interactor 1	http://www.ncbi.nlm.nih.gov/gene/?term=420489
ABI2	protein_coding	chr7:13649788-13706590	-	22.7042	22.413	-0.018623435	0.714629586	0.822439474	abl interactor 2	http://www.ncbi.nlm.nih.gov/gene/?term=424108
ABI3	protein_coding	chr27:3631245-3637401	-	8.56587	6.83476	-0.325709103	0.004012837	0.014066423	ABI family member 3	http://www.ncbi.nlm.nih.gov/gene/?term=419988
ABI3BP	protein_coding	chr1:84984069-85117219	-	1.16883	1.01293	-0.206530635	0.430675562	0.591881084	ABI family member 3 binding protein	http://www.ncbi.nlm.nih.gov/gene/?term=769237
ABL1	protein_coding	chr17:6437063-6502065	+	9.12265	10.2076	0.162118828	0.054781366	0.125817496	ABL proto-oncogene 1, non-receptor tyrosine kinase	http://www.ncbi.nlm.nih.gov/gene/?term=417181
ABL2	protein_coding	chr8:6219939-6256807	+	0.675183	0.416003	-0.698684647	0.0063326	0.020824856	ABL proto-oncogene 2, non-receptor tyrosine kinase	http://www.ncbi.nlm.nih.gov/gene/?term=395410
ABLIM1	protein_coding	chr6:27845796-28024364	-	1.43398	1.50138	0.066264267	0.754920488	0.84499251	actin binding LIM protein 1	http://www.ncbi.nlm.nih.gov/gene/?term=423911
ABLIM2	protein_coding	chr4:81242711-81379835	-	1.31496	1.17857	-0.157981466	0.599289688	0.737232849	actin binding LIM protein family member 2	http://www.ncbi.nlm.nih.gov/gene/?term=422866
ABLIM3	protein_coding	chr13:8543126-8578397	-	0.212749	0.580368	1.447815624	0.03642295	0.090739976	actin binding LIM protein family member 3	http://www.ncbi.nlm.nih.gov/gene/?term=416201
ABR	protein_coding	chr19:6311181-6341689	+	15.0338	20.7973	0.468186527	4.20E-13	6.78E-12	active BCR-related	http://www.ncbi.nlm.nih.gov/gene/?term=771897
ABRA	protein_coding	chr2:131613633-131620700	-	0.587144	0.369623	-0.667659843	0.242462301	0.390893969	actin binding Rho activating protein	http://www.ncbi.nlm.nih.gov/gene/?term=430953
ABRACL	protein_coding	chr3:54254557-54257398	-	86.1088	80.0099	-0.105982161	0.210740429	0.355794302	ABRA C-terminal like	http://www.ncbi.nlm.nih.gov/gene/?term=770205
ABTB1	protein_coding	chr12:9681792-9708956	-	19.6031	17.9948	-0.12350175	0.071530431	0.155248187	ankyrin repeat and BTB domain containing 1	http://www.ncbi.nlm.nih.gov/gene/?term=416026
ABTB2	protein_coding	chr5:18520318-18648656	-	0.95168	0.599109	-0.667658046	0.040508279	0.098717702	ankyrin repeat and BTB domain containing 2	http://www.ncbi.nlm.nih.gov/gene/?term=425717
AC004754.3	protein_coding	chr14:12295359-12314176	-	16.1942	17.143	0.082142401	0.301679318	0.461085507	None	http://www.ncbi.nlm.nih.gov/gene/?term=AC004754.3
AC005943.2	protein_coding	chr28:2447968-2449871	+	57.2649	57.4311	0.004181071	0.968297129	0.982780446	None	http://www.ncbi.nlm.nih.gov/gene/?term=AC005943.2
AC006538.4	protein_coding	chr28:3281406-3287028	+	12.2842	10.5313	-0.22212037	0.066424171	0.146388363	None	http://www.ncbi.nlm.nih.gov/gene/?term=AC006538.4
AC024592.12	protein_coding	chr28:781603-784844	-	27.7724	27.6778	-0.004922582	0.972304385	0.986158903	None	http://www.ncbi.nlm.nih.gov/gene/?term=AC024592.12
AC025048.1	protein_coding	chr1:121850186-121884181	+	20.1702	24.301	0.268790294	8.98E-05	0.000480384	None	http://www.ncbi.nlm.nih.gov/gene/?term=AC025048.1
AC025263.3	protein_coding	chr1:35565026-35594366	+	3.60455	3.1891	-0.176669825	0.507973234	0.656869733	None	http://www.ncbi.nlm.nih.gov/gene/?term=AC025263.3
AC104534.3	protein_coding	chr32random_Scaffold25762:18166-21185	-	11.2227	15.9225	0.504647065	0.00314353	0.011437518	None	http://www.ncbi.nlm.nih.gov/gene/?term=AC104534.3
AC113404.1	protein_coding	chr1:35215581-35249143	+	58.2736	44.8725	-0.377010876	1.44E-19	4.77E-18	None	http://www.ncbi.nlm.nih.gov/gene/?term=AC113404.1
ACAA1	protein_coding	chr2:4735739-4743813	-	24.6973	23.0815	-0.097616346	0.262471466	0.416491347	acetyl-CoA acyltransferase 1	http://www.ncbi.nlm.nih.gov/gene/?term=770094
ACAA2	protein_coding	chrZ:985802-998142	+	45.5516	24.9727	-0.867149918	4.83E-24	1.95E-22	acetyl-CoA acyltransferase 2	http://www.ncbi.nlm.nih.gov/gene/?term=426847
ACACA	protein_coding	chr19:8464957-8570388	-	10.3005	13.5854	0.399342675	4.72E-12	6.93E-11	acetyl-CoA carboxylase alpha	http://www.ncbi.nlm.nih.gov/gene/?term=396504
ACACB	protein_coding	chr15:6710212-6730784	+	0.0933865	0.264552	1.502265411	0.011093731	0.03344806	acetyl-CoA carboxylase beta	http://www.ncbi.nlm.nih.gov/gene/?term=430557
ACAD10	protein_coding	chr15:6250648-6262658	+	3.60584	2.82817	-0.35046654	0.096908947	0.196341029	acyl-CoA dehydrogenase family member 10	http://www.ncbi.nlm.nih.gov/gene/?term=416879
ACAD11	protein_coding	chr2:42452199-42481002	-	5.81196	5.68188	-0.032656411	0.852570628	0.911363196	acyl-CoA dehydrogenase family member 11	http://www.ncbi.nlm.nih.gov/gene/?term=420689
ACAD8	protein_coding	chr24:2561328-2568053	+	11.3758	11.9896	0.075815522	0.593360938	0.732086627	acyl-CoA dehydrogenase family member 8	http://www.ncbi.nlm.nih.gov/gene/?term=419739
ACAD9	protein_coding	chr12:5223964-5248479	-	37.0575	42.2164	0.188038002	0.008000977	0.025359693	acyl-CoA dehydrogenase family member 9	http://www.ncbi.nlm.nih.gov/gene/?term=415974
ACADL	protein_coding	chr7:2747217-2760906	-	35.6054	31.5513	-0.174396611	0.042392795	0.102366098	acyl-CoA dehydrogenase, long chain	http://www.ncbi.nlm.nih.gov/gene/?term=424005
ACADS	protein_coding	chr15:9222896-9230498	-	29.8707	31.3009	0.067473093	0.374767612	0.535319578	acyl-CoA dehydrogenase, C-2 to C-3 short chain	http://www.ncbi.nlm.nih.gov/gene/?term=416969
ACADSB	protein_coding	chr6:31479324-31496648	+	10.2153	8.08802	-0.336873104	0.000879271	0.003738992	acyl-CoA dehydrogenase, short/branched chain	http://www.ncbi.nlm.nih.gov/gene/?term=423947
ACAP2	protein_coding	chr9:12721725-12778666	+	19.9471	19.5263	-0.030760414	0.696642176	0.80695735	ArfGAP with coiled-coil, ankyrin repeat and PH domains 2	http://www.ncbi.nlm.nih.gov/gene/?term=424895
ACAP3	protein_coding	chr21:2375117-2440927	+	2.87863	11.0045	1.934639325	0	0	ArfGAP with coiled-coil, ankyrin repeat and PH domains 3	http://www.ncbi.nlm.nih.gov/gene/?term=419420
ACAT1	protein_coding	chr1:180368164-180380539	-	49.124	49.7455	0.018137985	0.804808001	0.879278707	acetyl-CoA acetyltransferase 1	http://www.ncbi.nlm.nih.gov/gene/?term=418968
ACAT2	protein_coding	chr3:45735279-45743220	-	5.41238	7.05785	0.382965635	0.081846074	0.173343902	acetyl-CoA acetyltransferase 2	http://www.ncbi.nlm.nih.gov/gene/?term=421587
ACBD3	protein_coding	chr3:17124234-17142082	+	32.3891	30.2108	-0.100443992	0.111980486	0.220829315	acyl-CoA binding domain containing 3	http://www.ncbi.nlm.nih.gov/gene/?term=421317
ACBD4	protein_coding	chr27:1517822-1523218	+	12.6019	17.0709	0.437897855	0.000141126	0.00072513	acyl-CoA binding domain containing 4	http://www.ncbi.nlm.nih.gov/gene/?term=771191
ACBD5	protein_coding	chr2:15968839-15996029	-	9.56664	9.70549	0.020788742	0.846372506	0.906210675	acyl-CoA binding domain containing 5	http://www.ncbi.nlm.nih.gov/gene/?term=420488
ACBD6	protein_coding	chr8:5921777-5988483	+	12.8618	14.8582	0.20816679	0.163299811	0.293615245	LHX4 antisense RNA 1	http://www.ncbi.nlm.nih.gov/gene/?term=424416
ACBD7	protein_coding	chr2:20647613-20650858	+	1.6788	1.05685	-0.667659741	0.178213682	0.312254436	acyl-CoA binding domain containing 7	http://www.ncbi.nlm.nih.gov/gene/?term=420531
ACCN2	protein_coding	chr33:311274-328944	-	0.220561	0.0816761	-1.433191829	0.044090503	0.105521529	acid sensing ion channel subunit 1	http://www.ncbi.nlm.nih.gov/gene/?term=426883
ACCS	protein_coding	chr5:21708845-21723032	+	5.29948	5.82194	0.135649166	0.356432126	0.514767689	1-aminocyclopropane-1-carboxylate synthase homolog (inactive)	http://www.ncbi.nlm.nih.gov/gene/?term=423170
ACD	protein_coding	chr11:1216843-1224070	-	11.1184	9.89412	-0.168305889	0.177898445	0.312046971	ACD, shelterin complex subunit and telomerase recruitment factor	http://www.ncbi.nlm.nih.gov/gene/?term=769451
ACE	protein_coding	chr27:2830975-2847223	+	0.423904	0.228736	-0.890054135	0.123014388	0.237532317	angiotensin I converting enzyme	http://www.ncbi.nlm.nih.gov/gene/?term=419953
ACE2	protein_coding	chr1:121938295-121960840	+	3.78094	1.14536	-1.72294383	2.19E-11	3.01E-10	angiotensin I converting enzyme 2	http://www.ncbi.nlm.nih.gov/gene/?term=418623
ACER1	protein_coding	chr28:1703017-1714041	-	0.268534	0.338099	0.332340985	0.696250906	0.806772063	alkaline ceramidase 1	http://www.ncbi.nlm.nih.gov/gene/?term=420088
ACER2	protein_coding	chrZ:33744122-33764708	+	4.23167	5.91662	0.483546114	0.00105344	0.004398117	alkaline ceramidase 2	http://www.ncbi.nlm.nih.gov/gene/?term=427235
ACER3	protein_coding	chr1:193384571-193443626	-	7.38164	6.99098	-0.078446672	0.399661967	0.561801149	alkaline ceramidase 3	http://www.ncbi.nlm.nih.gov/gene/?term=419087
ACHE	protein_coding	chrUn_Scaffold25890:146-1213	+	3.77476	0.97213	-1.957163761	3.42E-05	0.000197085	acetylcholinesterase (Cartwright blood group)	http://www.ncbi.nlm.nih.gov/gene/?term=396388
ACKR2	protein_coding	chr2:2096443-2103105	+	0.706157	0.277841	-1.345729465	0.00711432	0.022886299	atypical chemokine receptor 2	http://www.ncbi.nlm.nih.gov/gene/?term=420393
ACKR4	protein_coding	chr2:42459269-42468357	+	1.90325	2.4673	0.374468066	0.031460988	0.080529601	atypical chemokine receptor 4	http://www.ncbi.nlm.nih.gov/gene/?term=100859797
ACLY	protein_coding	chr27:5124218-5152667	-	21.6136	26.2549	0.280647311	5.80E-06	3.86E-05	ATP citrate lyase	http://www.ncbi.nlm.nih.gov/gene/?term=395373
ACMSD	protein_coding	chr7:30590207-30610171	+	0.384052	0.138155	-1.475013887	0.215914719	0.361887389	aminocarboxymuconate semialdehyde decarboxylase	http://www.ncbi.nlm.nih.gov/gene/?term=424288
ACN9	protein_coding	chr2:24507072-24534310	+	8.37318	7.39173	-0.179863579	0.463356844	0.624119874	succinate dehydrogenase complex assembly factor 3	http://www.ncbi.nlm.nih.gov/gene/?term=420572
ACO1	protein_coding	chrZ:70963355-71000137	+	23.0279	18.2829	-0.332887926	2.56E-05	0.000151561	aconitase 1, soluble	http://www.ncbi.nlm.nih.gov/gene/?term=373916
ACO2	protein_coding	chr1:49642668-49663095	-	57.1647	72.0576	0.334026064	1.28E-11	1.80E-10	aconitase 2	http://www.ncbi.nlm.nih.gov/gene/?term=374009
ACOT11	protein_coding	chr8:25308467-25318312	+	2.77385	2.61932	-0.082697451	0.722664194	0.825856297	acyl-CoA thioesterase 11	http://www.ncbi.nlm.nih.gov/gene/?term=429108
ACOT13	protein_coding	chr2:90550108-90554854	-	14.042	13.4807	-0.058853021	0.741644009	0.839458031	acyl-CoA thioesterase 13	http://www.ncbi.nlm.nih.gov/gene/?term=421006
ACOT4	protein_coding	chr5:26171452-26189325	-	0.962056	0.681346	-0.497733262	0.06368823	0.14237777	acyl-CoA thioesterase 4	http://www.ncbi.nlm.nih.gov/gene/?term=428872
ACOT7	protein_coding	chr21:603557-610749	+	17.875	17.563	-0.025403944	0.805049995	0.879487994	acyl-CoA thioesterase 7	http://www.ncbi.nlm.nih.gov/gene/?term=419371
ACOT8	protein_coding	chr20:10717665-10720090	-	16.3271	21.7659	0.414801112	0.000985354	0.004154638	acyl-CoA thioesterase 8	http://www.ncbi.nlm.nih.gov/gene/?term=419303
ACOT9	protein_coding	chr1:118326092-118347016	+	9.29757	8.3914	-0.147942178	0.190859872	0.329349426	acyl-CoA thioesterase 9	http://www.ncbi.nlm.nih.gov/gene/?term=418600
ACOX1	protein_coding	chr18:4642251-4660257	+	24.1788	24.5589	0.022503298	0.734021058	0.833969199	acyl-CoA oxidase 1	http://www.ncbi.nlm.nih.gov/gene/?term=417366
ACOX2	protein_coding	chr12:11863893-11878518	-	7.8301	7.32768	-0.09567423	0.431621511	0.593007762	acyl-CoA oxidase 2	http://www.ncbi.nlm.nih.gov/gene/?term=416068
ACOX3	protein_coding	chr4:81526783-81561971	-	3.62641	2.66893	-0.442280577	0.007005904	0.022629369	acyl-CoA oxidase 3, pristanoyl	http://www.ncbi.nlm.nih.gov/gene/?term=422869
ACP1	protein_coding	chr3:92285061-92321762	+	36.8464	32.4033	-0.185382924	0.059272791	0.134573388	acid phosphatase 1, soluble	http://www.ncbi.nlm.nih.gov/gene/?term=421909
ACP2	protein_coding	chr5:23143994-23152905	+	31.7756	28.4513	-0.159424793	0.023890448	0.064284142	acid phosphatase 2, lysosomal	http://www.ncbi.nlm.nih.gov/gene/?term=428864
ACP5	protein_coding	chr30random_Scaffold1360:12333-15447	+	17.3502	17.5688	0.018063361	0.892142785	0.936612969	acid phosphatase 5, tartrate resistant	http://www.ncbi.nlm.nih.gov/gene/?term=107057619
ACP6	protein_coding	chr1:92396604-92403845	-	17.0812	15.8286	-0.109875673	0.437207316	0.598560086	acid phosphatase 6, lysophosphatidic	http://www.ncbi.nlm.nih.gov/gene/?term=418458
ACPL2	protein_coding	chr9:6836838-6894412	+	11.7485	10.158	-0.209860192	0.041455558	0.100520505	2-phosphoxylose phosphatase 1	http://www.ncbi.nlm.nih.gov/gene/?term=424815
ACPP	protein_coding	chr2:42356936-42376962	+	0.942514	0.287679	-1.712054137	0.001117133	0.004619797	acid phosphatase, prostate	http://www.ncbi.nlm.nih.gov/gene/?term=776390
ACRBP	protein_coding	chr1:77040547-77059848	-	1.74172	1.78896	0.038608416	0.898099543	0.939247852	acrosin binding protein	http://www.ncbi.nlm.nih.gov/gene/?term=418280
ACRC	protein_coding	chr4:2204032-2213295	-	6.73397	8.74201	0.376507734	0.009727896	0.030009689	germ cell nuclear acidic peptidase	http://www.ncbi.nlm.nih.gov/gene/?term=422202
ACSBG1	protein_coding	chr10:3682211-3716409	+	5.37873	4.75799	-0.176913331	0.232459591	0.379987395	acyl-CoA synthetase bubblegum family member 1	http://www.ncbi.nlm.nih.gov/gene/?term=415361
ACSBG2	protein_coding	chr28:1642902-1659177	+	23.8114	37.3175	0.648199893	4.44E-16	1.03E-14	acyl-CoA synthetase bubblegum family member 2	http://www.ncbi.nlm.nih.gov/gene/?term=420090
ACSF2	protein_coding	chr18:10433379-10470454	-	10.2211	12.131	0.247148013	0.046051006	0.109322557	acyl-CoA synthetase family member 2	http://www.ncbi.nlm.nih.gov/gene/?term=422102
ACSF3	protein_coding	chr11:18805694-18846630	+	3.26752	4.072	0.317541495	0.123209114	0.237813364	acyl-CoA synthetase family member 3	http://www.ncbi.nlm.nih.gov/gene/?term=427561
ACSL1	protein_coding	chr4:39713620-39750647	+	8.91745	10.509	0.236922267	0.026958517	0.0710314	acyl-CoA synthetase long-chain family member 1	http://www.ncbi.nlm.nih.gov/gene/?term=422547
ACSL3	protein_coding	chr9:8068881-8112238	+	15.823	21.8219	0.463753563	6.88E-15	1.29E-13	acyl-CoA synthetase long-chain family member 3	http://www.ncbi.nlm.nih.gov/gene/?term=424810
ACSL4	protein_coding	chr4:13813322-13849610	+	74.6528	71.4748	-0.062761695	0.079711362	0.169522736	acyl-CoA synthetase long-chain family member 4	http://www.ncbi.nlm.nih.gov/gene/?term=422345
ACSL5	protein_coding	chr6:26724692-26741870	+	30.1547	39.1109	0.375187853	9.27E-09	9.56E-08	acyl-CoA synthetase long-chain family member 5	http://www.ncbi.nlm.nih.gov/gene/?term=423896
ACSL6	protein_coding	chr13:16749347-16786394	-	0.445016	0.48248	0.116611933	0.729811002	0.831219585	acyl-CoA synthetase long-chain family member 6	http://www.ncbi.nlm.nih.gov/gene/?term=416324
ACSM4	protein_coding	chr14:14423635-14438906	-	0.831369	1.35204	0.701576975	0.071858376	0.155785457	acyl-CoA synthetase medium-chain family member 4-like	http://www.ncbi.nlm.nih.gov/gene/?term=426991
ACSM5	protein_coding	chr14:14439208-14456917	-	0.265769	0.250963	-0.082698154	0.950486762	0.97346088	acyl-CoA synthetase medium-chain family member 5	http://www.ncbi.nlm.nih.gov/gene/?term=426992
ACSS1	protein_coding	chr3:15848906-15884557	-	2.91394	1.87223	-0.638213493	0.000274427	0.001319476	acyl-CoA synthetase short-chain family member 1	http://www.ncbi.nlm.nih.gov/gene/?term=416714
ACSS2	protein_coding	chr20:2765220-2797009	-	27.7454	26.3044	-0.076944459	0.250740734	0.401088576	acyl-CoA synthetase short-chain family member 2	http://www.ncbi.nlm.nih.gov/gene/?term=419158
ACSS3	protein_coding	chr1:40117133-40202461	+	2.55397	1.10536	-1.208225267	0.000392504	0.001815901	acyl-CoA synthetase short-chain family member 3	http://www.ncbi.nlm.nih.gov/gene/?term=417875
ACTA1	protein_coding	chr3:40139160-40141549	-	3.29151	11.0763	1.750654549	0	0	actin, alpha 1, skeletal muscle	http://www.ncbi.nlm.nih.gov/gene/?term=421534
ACTA2	protein_coding	chr6:19231804-19244240	-	23.0078	13.245	-0.796675196	1.23E-16	3.44E-15	actin, alpha 2, smooth muscle, aorta	http://www.ncbi.nlm.nih.gov/gene/?term=423787
ACTB	protein_coding	chr14:4191346-4195488	-	2304.36	2622.69	0.186681172	6.66E-16	1.41E-14	actin, beta	http://www.ncbi.nlm.nih.gov/gene/?term=396526
ACTBL2	protein_coding	chr5:18301980-18319962	-	0.257587	0.162158	-0.667659584	0.429020381	0.590548047	actin, beta-like 2-like	http://www.ncbi.nlm.nih.gov/gene/?term=426652
ACTC1	protein_coding	chr5:32283467-32288278	+	4.58119	12.4555	1.442988633	8.18E-13	1.29E-11	actin, alpha, cardiac muscle 1	http://www.ncbi.nlm.nih.gov/gene/?term=423298
ACTG1	protein_coding	chr10:2445983-2448023	+	26.9482	24.5005	-0.13737772	0.180087482	0.314999559	Actin, gamma 1	http://www.ncbi.nlm.nih.gov/gene/?term=415296
ACTG2	protein_coding	chr22:2844748-2847382	+	2.47632	2.49426	0.010414101	0.962102551	0.979088269	actin, gamma 2, smooth muscle, enteric	http://www.ncbi.nlm.nih.gov/gene/?term=396084
ACTL6A	protein_coding	chr9:17486959-17496486	-	24.6381	25.7442	0.063356434	0.422495428	0.584893052	actin like 6A	http://www.ncbi.nlm.nih.gov/gene/?term=424975
ACTL7A	protein_coding	chrZ:44870946-44875152	+	0.19601	0.246787	0.33233914	0.611320435	0.747427678	actin-like 7A	http://www.ncbi.nlm.nih.gov/gene/?term=429514
ACTN1	protein_coding	chr5:28220179-28311748	+	84.1271	92.7653	0.141014635	6.35E-05	0.000349157	actinin, alpha 1	http://www.ncbi.nlm.nih.gov/gene/?term=373918
ACTN2	protein_coding	chr3:37758342-37822442	-	2.05	4.40932	1.104932273	1.36E-07	1.19E-06	actinin alpha 2	http://www.ncbi.nlm.nih.gov/gene/?term=396263
ACTN4	protein_coding	chr32random_Scaffold25762:6632-16952	+	37.3037	47.7561	0.356366291	9.51E-09	9.77E-08	actinin, alpha 4	http://www.ncbi.nlm.nih.gov/gene/?term=396024
ACTR10	protein_coding	chr5:55416167-55424790	-	18.2069	17.0689	-0.093115215	0.486395837	0.642077052	actin-related protein 10 homolog	http://www.ncbi.nlm.nih.gov/gene/?term=423543
ACTR10L	protein_coding	chr5:55426066-55436214	-	3.13244	3.52135	0.168841753	0.540332753	0.688101568	actin-related protein 10-like	http://www.ncbi.nlm.nih.gov/gene/?term=100859826
ACTR1A	protein_coding	chr6:23170156-23183400	-	48.9977	45.2712	-0.114120481	0.062095594	0.139745137	ARP1 actin-related protein 1 homolog A, centractin alpha	http://www.ncbi.nlm.nih.gov/gene/?term=423862
ACTR2	protein_coding	chr3:10012981-10031445	+	117.34	117.73	0.004787098	0.91886612	0.952579135	ARP2 actin related protein 2 homolog	http://www.ncbi.nlm.nih.gov/gene/?term=396147
ACTR3	protein_coding	chr7:29764242-29789793	-	228.46	197.318	-0.211419023	1.24E-09	1.40E-08	ARP3 actin related protein 3 homolog	http://www.ncbi.nlm.nih.gov/gene/?term=374197
ACTR3B	protein_coding	chr2:6817098-6860979	+	20.3184	11.685	-0.798129065	2.08E-13	3.45E-12	ARP3 actin related protein 3 homolog B	http://www.ncbi.nlm.nih.gov/gene/?term=420439
ACTR5	protein_coding	chr20:3889665-3904576	+	4.78011	4.91377	0.039786513	0.737780698	0.836986572	ARP5 actin-related protein 5 homolog	http://www.ncbi.nlm.nih.gov/gene/?term=419169
ACTR6	protein_coding	chr1:47257903-47266894	+	53.6197	51.1656	-0.067588974	0.370370496	0.530720379	ARP6 actin-related protein 6 homolog	http://www.ncbi.nlm.nih.gov/gene/?term=395348
ACTR8	protein_coding	chr12:7235559-7244423	-	14.3936	14.082	-0.031575224	0.72443368	0.827280398	ARP8 actin-related protein 8 homolog	http://www.ncbi.nlm.nih.gov/gene/?term=415994
ACVR1	protein_coding	chr7:36448665-36493593	-	21.0151	18.4703	-0.186219022	0.017109557	0.048374442	activin A receptor type 1	http://www.ncbi.nlm.nih.gov/gene/?term=395246
ACVR1B	protein_coding	chr33:10224-24826	-	11.1806	11.4922	0.039657394	0.724425182	0.827280398	activin A receptor type 1B	http://www.ncbi.nlm.nih.gov/gene/?term=768878
ACVR1C	protein_coding	chr7:36425303-36441474	-	0.637161	1.01615	0.673383514	0.173581822	0.306076177	activin A receptor type 1C	http://www.ncbi.nlm.nih.gov/gene/?term=424325
ACVR2A	protein_coding	chr7:34687035-34744468	+	9.68443	11.0882	0.195286142	0.01810735	0.050857479	activin A receptor type 2A	http://www.ncbi.nlm.nih.gov/gene/?term=396324
ACVRL1	protein_coding	chr33:25555-34159	-	2.86182	2.97406	0.05550082	0.827017521	0.894503499	activin A receptor like type 1	http://www.ncbi.nlm.nih.gov/gene/?term=100857446
ACY1	protein_coding	chr12:3122776-3126982	-	2.14211	2.14537	0.002193917	0.980892809	0.992503029	aminoacylase 1	http://www.ncbi.nlm.nih.gov/gene/?term=100858836
ACYP1	protein_coding	chr5:38195151-38196110	-	8.20512	11.1916	0.447819967	0.056823638	0.129764805	acylphosphatase 1	http://www.ncbi.nlm.nih.gov/gene/?term=423361
ACYP2	protein_coding	chr3:2881731-2928152	-	8.9461	6.43636	-0.475013863	0.057755398	0.13164245	acylphosphatase 2	http://www.ncbi.nlm.nih.gov/gene/?term=421217
ADA	protein_coding	chr20:5501132-5513768	+	22.1565	16.2258	-0.44944039	1.30E-06	9.74E-06	adenosine deaminase	http://www.ncbi.nlm.nih.gov/gene/?term=419194
ADAD1	protein_coding	chr4:54081788-54093641	-	0.125788	0.0316747	-1.989591437	0.219157644	0.364162949	adenosine deaminase domain containing 1	http://www.ncbi.nlm.nih.gov/gene/?term=422669
ADAL	protein_coding	chr10:6173200-6183113	+	5.64016	5.6158	-0.006244533	0.974594115	0.987791862	adenosine deaminase like	http://www.ncbi.nlm.nih.gov/gene/?term=415391
ADAM10	protein_coding	chr10:6872425-6915023	+	62.3373	53.4489	-0.221935412	3.25E-08	3.10E-07	ADAM metallopeptidase domain 10	http://www.ncbi.nlm.nih.gov/gene/?term=374113
ADAM11	protein_coding	chr27:1409986-1421169	+	0.354616	0.44648	0.332337921	0.505404311	0.654324112	ADAM metallopeptidase domain 11	http://www.ncbi.nlm.nih.gov/gene/?term=428282
ADAM12	protein_coding	chr6:32619952-32801865	-	0.227637	0.327551	0.524984482	0.315221769	0.47479292	ADAM metallopeptidase domain 12	http://www.ncbi.nlm.nih.gov/gene/?term=425843
ADAM15	protein_coding	chr1:196180119-196199398	+	3.21415	4.46184	0.473201521	0.002966011	0.010900795	ADAM metallopeptidase domain 15	http://www.ncbi.nlm.nih.gov/gene/?term=419050
ADAM17	protein_coding	chr3:96629029-96661484	-	24.526	24.8279	0.01765028	0.779648695	0.86121593	ADAM metallopeptidase domain 17	http://www.ncbi.nlm.nih.gov/gene/?term=421931
ADAM19	protein_coding	chr13:11323099-11349859	+	0.271177	0.426783	0.65426789	0.33438374	0.49043886	ADAM metallopeptidase domain 19	http://www.ncbi.nlm.nih.gov/gene/?term=416244
ADAM22	protein_coding	chr2:20877961-21008934	+	0.259449	0.108887	-1.252619254	0.019850678	0.054740033	ADAM metallopeptidase domain 22	http://www.ncbi.nlm.nih.gov/gene/?term=420537
ADAM23	protein_coding	chr7:12499890-12568680	-	9.86919	8.73435	-0.176231339	0.031049113	0.079826845	ADAM metallopeptidase domain 23	http://www.ncbi.nlm.nih.gov/gene/?term=424099
ADAM28	protein_coding	chr22:1049689-1067966	-	2.56909	1.21961	-1.074837547	7.29E-06	4.78E-05	ADAM metallopeptidase domain 28	http://www.ncbi.nlm.nih.gov/gene/?term=419529
ADAM33	protein_coding	chr4:90145866-90171579	-	79.1544	107.667	0.443834677	1.11E-15	2.24E-14	ADAM metallopeptidase domain 33	http://www.ncbi.nlm.nih.gov/gene/?term=422948
ADAM5	protein_coding	chr6:31444682-31460912	+	0.143311	0.150364	0.06930985	0.904610611	0.942389678	ADAM metallopeptidase domain 5, pseudogene	http://www.ncbi.nlm.nih.gov/gene/?term=423946
ADAM8	protein_coding	chr6:9361177-9373016	-	0.279682	0.457775	0.71085127	0.237822346	0.385587942	ADAM metallopeptidase domain 8	http://www.ncbi.nlm.nih.gov/gene/?term=423672
ADAM9	protein_coding	chr22:2453215-2473536	+	9.69173	9.23757	-0.069240822	0.485275279	0.641600879	ADAM metallopeptidase domain 9	http://www.ncbi.nlm.nih.gov/gene/?term=426781
ADAMTS1	protein_coding	chr1:103026753-103033674	-	2.58999	4.40367	0.765759833	1.16E-05	7.35E-05	ADAM metallopeptidase with thrombospondin type 1 motif 1	http://www.ncbi.nlm.nih.gov/gene/?term=418479
ADAMTS12	protein_coding	chrZ:10138146-10308392	-	1.57367	0.843407	-0.899832137	1.94E-05	0.000117821	ADAM metallopeptidase with thrombospondin type 1 motif 12	http://www.ncbi.nlm.nih.gov/gene/?term=427428
ADAMTS13	protein_coding	chr17:7381780-7400986	+	0.8844	1.25523	0.505180808	0.057825568	0.131767945	ADAM metallopeptidase with thrombospondin type 1 motif 13	http://www.ncbi.nlm.nih.gov/gene/?term=417152
ADAMTS14	protein_coding	chr6:11545665-11564657	+	0.246025	0.361385	0.554731702	0.323437403	0.480895633	ADAM metallopeptidase with thrombospondin type 1 motif 14	http://www.ncbi.nlm.nih.gov/gene/?term=423712
ADAMTS15	protein_coding	chr24:1676096-1687831	+	0.511865	1.17385	1.197412799	0.000300401	0.001432903	ADAM metallopeptidase with thrombospondin type 1 motif, 15	http://www.ncbi.nlm.nih.gov/gene/?term=419733
ADAMTS17	protein_coding	chr10:17115084-17280782	-	0.255808	0.21005	-0.284328597	0.573117728	0.714921321	ADAM metallopeptidase with thrombospondin type 1 motif 17	http://www.ncbi.nlm.nih.gov/gene/?term=415515
ADAMTS18	protein_coding	chr11:13993420-14063412	-	2.6813	1.94838	-0.460657567	0.010116102	0.031037068	ADAM metallopeptidase with thrombospondin type 1 motif 18	http://www.ncbi.nlm.nih.gov/gene/?term=100858277
ADAMTS19	protein_coding	chrZ:45323739-45485345	-	0.163646	0.13736	-0.252616395	0.777501901	0.859678903	ADAM metallopeptidase with thrombospondin type 1 motif, 19	http://www.ncbi.nlm.nih.gov/gene/?term=415600
ADAMTS2	protein_coding	chr13:13662874-13829650	+	0.817321	0.97628	0.256392173	0.43247686	0.593855429	ADAM metallopeptidase with thrombospondin type 1 motif 2	http://www.ncbi.nlm.nih.gov/gene/?term=416291
ADAMTS20	protein_coding	chr1:29921578-30007987	-	0.579409	0.15806	-1.874109781	2.30E-06	1.64E-05	ADAM metallopeptidase with thrombospondin type 1 motif 20	http://www.ncbi.nlm.nih.gov/gene/?term=417794
ADAMTS3	protein_coding	chr4:50805360-50937372	-	12.3646	15.0299	0.281619842	3.29E-06	2.29E-05	ADAM metallopeptidase with thrombospondin type 1 motif 3	http://www.ncbi.nlm.nih.gov/gene/?term=428760
ADAMTS5	protein_coding	chr1:103060976-103107734	-	2.54274	2.13033	-0.255307022	0.066581637	0.146642734	ADAM metallopeptidase with thrombospondin type 1 motif 5	http://www.ncbi.nlm.nih.gov/gene/?term=427971
ADAMTS6	protein_coding	chrZ:20365255-20524821	-	5.16718	2.25915	-1.193597077	3.04E-21	1.06E-19	ADAM metallopeptidase with thrombospondin type 1 motif 6	http://www.ncbi.nlm.nih.gov/gene/?term=427160
ADAMTS7	protein_coding	chr10:19701341-19752895	+	1.69838	2.37022	0.480861687	0.000134425	0.000693764	ADAM metallopeptidase with thrombospondin type 1 motif 7	http://www.ncbi.nlm.nih.gov/gene/?term=415570
ADAMTS8	protein_coding	chr24:1654916-1675724	-	0.305413	0.178197	-0.777288423	0.050506855	0.118084067	ADAM metallopeptidase with thrombospondin type 1 motif, 8	http://www.ncbi.nlm.nih.gov/gene/?term=769222
ADAMTS9	protein_coding	chr12:13755861-13821060	-	2.31159	2.46667	0.093679186	0.507368619	0.656422704	ADAM metallopeptidase with thrombospondin type 1 motif 9	http://www.ncbi.nlm.nih.gov/gene/?term=416080
ADAMTSL1	protein_coding	chrZ:33118061-33550669	+	1.97397	2.2544	0.191643453	0.167295104	0.298591485	ADAMTS like 1	http://www.ncbi.nlm.nih.gov/gene/?term=431603
ADAMTSL2	protein_coding	chr17:7446325-7468530	+	2.00968	2.48256	0.304862786	0.060369944	0.136726164	ADAMTS like 2	http://www.ncbi.nlm.nih.gov/gene/?term=417147
ADAMTSL2L	protein_coding	chr8:6103749-6117666	+	1.84321	1.20441	-0.613893857	0.025896475	0.068664837	ADAMTS-like protein 2-like	http://www.ncbi.nlm.nih.gov/gene/?term=424420
ADAMTSL3	protein_coding	chr10:11478738-11657198	+	2.52042	2.05424	-0.295059419	0.065068239	0.144514139	ADAMTS like 3	http://www.ncbi.nlm.nih.gov/gene/?term=415465
ADAMTSL5	protein_coding	chr28:3256758-3261493	-	1.4096	1.54576	0.133030509	0.714026841	0.822179866	ADAMTS like 5	http://www.ncbi.nlm.nih.gov/gene/?term=427264
ADAP1	protein_coding	chr14:2186721-2225991	-	4.98385	3.4053	-0.549478746	0.003467245	0.012456794	ArfGAP with dual PH domains 1	http://www.ncbi.nlm.nih.gov/gene/?term=416451
ADAP2	protein_coding	chr18:6713432-6721058	+	2.97749	1.85069	-0.686033406	0.013948215	0.040716928	ArfGAP with dual PH domains 2	http://www.ncbi.nlm.nih.gov/gene/?term=417409
ADAR	protein_coding	chr25:1735473-1747289	-	20.187	22.5708	0.161031027	0.013347118	0.039178654	adenosine deaminase, RNA specific	http://www.ncbi.nlm.nih.gov/gene/?term=769675
ADARB1	protein_coding	chr7:7251146-7327584	+	14.4075	18.1593	0.333888571	5.91E-07	4.68E-06	adenosine deaminase, RNA specific B1	http://www.ncbi.nlm.nih.gov/gene/?term=374087
ADAT1	protein_coding	chr11:20121004-20145653	+	6.99276	7.71629	0.142045374	0.122224389	0.236541018	adenosine deaminase, tRNA specific 1	http://www.ncbi.nlm.nih.gov/gene/?term=415886
ADAT2	protein_coding	chr3:52619273-52628805	+	25.6494	26.8007	0.063345604	0.675085849	0.79357021	adenosine deaminase, tRNA specific 2	http://www.ncbi.nlm.nih.gov/gene/?term=421670
ADCK1	protein_coding	chr5:39421739-39503139	+	5.30098	5.75815	0.119346274	0.417950684	0.580028806	aarF domain containing kinase 1	http://www.ncbi.nlm.nih.gov/gene/?term=423382
ADCK2	protein_coding	chr1:56947525-56958552	+	10.6286	10.0255	-0.084277388	0.510022681	0.658982406	aarF domain containing kinase 2	http://www.ncbi.nlm.nih.gov/gene/?term=418116
ADCK3	protein_coding	chr3:12445300-12477144	-	18.136	16.9636	-0.096413926	0.273592875	0.43022418	coenzyme Q8A	http://www.ncbi.nlm.nih.gov/gene/?term=416745
ADCY2	protein_coding	chr2:79497671-79702706	-	0.416542	0.233089	-0.837581048	0.093961816	0.191851083	adenylate cyclase 2	http://www.ncbi.nlm.nih.gov/gene/?term=420935
ADCY3	protein_coding	chr3:105889920-105903214	+	0.493596	0.750937	0.605361174	0.126159978	0.241611146	adenylate cyclase 3	http://www.ncbi.nlm.nih.gov/gene/?term=422013
ADCY5	protein_coding	chr7:27099958-27295391	-	1.0754	1.40814	0.3889174	0.171412068	0.303762118	adenylate cyclase 5	http://www.ncbi.nlm.nih.gov/gene/?term=395340
ADCY7	protein_coding	chr11:6646145-6705033	-	34.7515	29.6921	-0.226996118	3.62E-07	2.97E-06	adenylate cyclase 7	http://www.ncbi.nlm.nih.gov/gene/?term=415732
ADCY9	protein_coding	chr14:12638730-12700330	-	5.04811	5.72467	0.181449184	0.071336523	0.154904449	adenylate cyclase 9	http://www.ncbi.nlm.nih.gov/gene/?term=395339
ADCYAP1R1	protein_coding	chr2:1360116-1489807	+	0.224637	0.247476	0.139693047	0.774194585	0.85836222	ADCYAP receptor type I	http://www.ncbi.nlm.nih.gov/gene/?term=420386
ADD1	protein_coding	chr4:82871394-82928649	-	60.0014	64.4816	0.103891379	0.005851585	0.019440998	adducin 1	http://www.ncbi.nlm.nih.gov/gene/?term=422882
ADD2	protein_coding	chr22:3523097-3545304	+	0.2421	0.221685	-0.127091924	0.880993294	0.929946253	adducin 2	http://www.ncbi.nlm.nih.gov/gene/?term=107054985
ADD3	protein_coding	chr6:25742120-25829649	+	36.7014	28.1677	-0.38179333	1.86E-12	2.84E-11	adducin 3 (gamma)	http://www.ncbi.nlm.nih.gov/gene/?term=373892
ADGB	protein_coding	chr3:47034995-47109204	+	0.287899	0.113275	-1.345733287	0.063233917	0.141739882	androglobin	http://www.ncbi.nlm.nih.gov/gene/?term=421618
ADGRD1	protein_coding	chr15:3062231-3191688	-	0.542977	0.473287	-0.198175793	0.598249719	0.736265127	adhesion G protein-coupled receptor D1	http://www.ncbi.nlm.nih.gov/gene/?term=416803
ADGRD2	protein_coding	chr17:9888037-9914490	+	0.371825	0.448642	0.270940911	0.511137928	0.659983291	adhesion G protein-coupled receptor D2	http://www.ncbi.nlm.nih.gov/gene/?term=100858563
ADGRF4	protein_coding	chr3:110537332-110553979	+	0.0737118	0.0928072	0.332341146	0.722665697	0.825856297	adhesion G protein-coupled receptor F4	http://www.ncbi.nlm.nih.gov/gene/?term=107053171
ADGRF5	protein_coding	chr3:110350945-110383271	-	0.560472	0.554451	-0.015582334	0.977390901	0.989418931	adhesion G protein-coupled receptor F5	http://www.ncbi.nlm.nih.gov/gene/?term=101750527
ADGRG3	protein_coding	chr11:573401-577686	-	3.06274	5.11056	0.738658486	0.000392565	0.001815901	adhesion G protein-coupled receptor G3	http://www.ncbi.nlm.nih.gov/gene/?term=415632
ADGRL4	protein_coding	chr8:18585545-18660941	+	2.86897	3.17667	0.146982345	0.404159867	0.566743056	adhesion G protein-coupled receptor L4	http://www.ncbi.nlm.nih.gov/gene/?term=424546
ADGRV1	protein_coding	chrZ:59415259-59675689	-	0.122391	0	#NAME?	2.79E-07	2.33E-06	adhesion G protein-coupled receptor V1	http://www.ncbi.nlm.nih.gov/gene/?term=431566
ADH1C	protein_coding	chr4:60372986-60383328	-	34.433	14.4865	-1.249082806	2.44E-39	1.45E-37	alcohol dehydrogenase 1C (class I), gamma polypeptide	http://www.ncbi.nlm.nih.gov/gene/?term=771920
ADH5	protein_coding	chr4:60334648-60342266	-	208.15	221.943	0.092565649	0.015960016	0.045589961	alcohol dehydrogenase 5 (class III), chi polypeptide	http://www.ncbi.nlm.nih.gov/gene/?term=422705
ADH6	protein_coding	chr4:60350739-60355094	-	1.31738	0.746394	-0.819662259	0.161545973	0.291756444	alcohol dehydrogenase 6 (class V)	http://www.ncbi.nlm.nih.gov/gene/?term=395979
ADHFE1	protein_coding	chr2:115489614-115505350	+	2.70084	2.11243	-0.354504641	0.220870873	0.366398189	alcohol dehydrogenase, iron containing 1	http://www.ncbi.nlm.nih.gov/gene/?term=426446
ADI1	protein_coding	chr3:94073549-94080731	-	26.7817	27.9878	0.063550547	0.446122412	0.607825924	acireductone dioxygenase 1	http://www.ncbi.nlm.nih.gov/gene/?term=421918
ADIPOQ	protein_coding	chr9:5223105-5227905	-	4.23937	3.51031	-0.272251444	0.213485216	0.359672369	adiponectin, C1Q and collagen domain containing	http://www.ncbi.nlm.nih.gov/gene/?term=404536
ADIPOR1	protein_coding	chr26:1096476-1102994	+	21.0475	21.9955	0.063559515	0.524647322	0.673010176	adiponectin receptor 1	http://www.ncbi.nlm.nih.gov/gene/?term=421148
ADIPOR2	protein_coding	chr1:60997447-61039866	+	45.1081	57.6094	0.352917713	6.22E-15	1.16E-13	adiponectin receptor 2	http://www.ncbi.nlm.nih.gov/gene/?term=418155
ADK	protein_coding	chr6:15087305-15373669	-	3.75666	3.23178	-0.217121558	0.022838065	0.061843636	adenosine kinase	http://www.ncbi.nlm.nih.gov/gene/?term=423735
ADM	protein_coding	chr5:8981789-8984466	-	8.16647	11.0344	0.434223679	0.016146243	0.04600703	adrenomedullin	http://www.ncbi.nlm.nih.gov/gene/?term=423042
ADNP	protein_coding	chr20:13620730-13646260	+	48.2457	46.1863	-0.062935389	0.023059954	0.062376692	activity dependent neuroprotector homeobox	http://www.ncbi.nlm.nih.gov/gene/?term=419350
ADNP2	protein_coding	chr2:56225042-56243623	-	19.8123	21.8776	0.14305811	0.039834132	0.097382941	ADNP homeobox 2	http://www.ncbi.nlm.nih.gov/gene/?term=420805
ADO	protein_coding	chr6:8086683-8090947	-	10.4836	11.7658	0.166465204	0.079817755	0.16960422	2-aminoethanethiol dioxygenase	http://www.ncbi.nlm.nih.gov/gene/?term=107053634
ADORA1	protein_coding	chr26:981821-998840	+	0.105194	0.26489	1.332340962	0.287101066	0.445718463	adenosine A1 receptor	http://www.ncbi.nlm.nih.gov/gene/?term=374212
ADORA2A	protein_coding	chr15:8521692-8553410	-	5.92655	5.53227	-0.09932095	0.268492429	0.423808787	adenosine A2a receptor	http://www.ncbi.nlm.nih.gov/gene/?term=427705
ADORA2B	protein_coding	chr19:6439745-6447982	+	3.38419	2.9984	-0.17461771	0.579773852	0.72007699	adenosine A2b receptor	http://www.ncbi.nlm.nih.gov/gene/?term=395971
ADORA3	protein_coding	chr26:3223603-3225944	-	7.20397	10.4811	0.540926058	0.001386344	0.005595108	adenosine A3 receptor	http://www.ncbi.nlm.nih.gov/gene/?term=373956
ADPGK	protein_coding	chr10:1649712-1661593	-	20.7815	22.4319	0.110252032	0.14514478	0.26816223	ADP dependent glucokinase	http://www.ncbi.nlm.nih.gov/gene/?term=415317
ADPRH	protein_coding	chr1:92237349-92247867	-	14.5861	14.513	-0.007248419	0.925272863	0.956525461	ADP-ribosylarginine hydrolase	http://www.ncbi.nlm.nih.gov/gene/?term=418452
ADPRHL	protein_coding	chrUn_Scaffold1009:20358-24261	+	0.82544	2.07855	1.332342196	0.010151193	0.031117359	ADP-ribosylarginine hydrolase-like	http://www.ncbi.nlm.nih.gov/gene/?term=426545
ADPRHL1	protein_coding	chr1:137410833-137440941	+	0.0923095	0.116223	0.332344565	0.650459314	0.777421697	ADP-ribosylhydrolase like 1	http://www.ncbi.nlm.nih.gov/gene/?term=418741
ADPRHL2	protein_coding	chr23:4155703-4160470	-	20.8281	22.7634	0.12818482	0.128219918	0.244107767	ADP-ribosylhydrolase like 2	http://www.ncbi.nlm.nih.gov/gene/?term=419626
ADPRM	protein_coding	chr18:717641-721185	+	12.2318	11.8391	-0.04707731	0.705431992	0.814735494	ADP-ribose/CDP-alcohol diphosphatase, manganese dependent	http://www.ncbi.nlm.nih.gov/gene/?term=768578
ADRA1A	protein_coding	chr22:4525641-4548511	+	0.143317	0.194325	0.439261767	0.422050945	0.58439488	adrenoceptor alpha 1A	http://www.ncbi.nlm.nih.gov/gene/?term=428203
ADRA1B	protein_coding	chr13:7991924-8009136	-	0.0297528	0.103016	1.791771078	0.025657056	0.068092132	adrenoceptor alpha 1B	http://www.ncbi.nlm.nih.gov/gene/?term=373890
ADRA1D	protein_coding	chr4:88910436-88950365	+	0.0873107	0.0879431	0.01041192	0.952996493	0.97346088	adrenoceptor alpha 1D	http://www.ncbi.nlm.nih.gov/gene/?term=422933
ADRA2A	protein_coding	chr6:26252178-26255673	+	2.07045	2.11184	0.028556172	0.896477303	0.938170169	adrenoceptor alpha 2A	http://www.ncbi.nlm.nih.gov/gene/?term=428980
ADRA2C	protein_coding	chr4:82141157-82154008	-	0.149712	0.13464	-0.153082782	0.776240627	0.859678903	adrenoceptor alpha 2C	http://www.ncbi.nlm.nih.gov/gene/?term=428799
ADRA2L1	protein_coding	chrUn_Scaffold503:66678-71971	-	10.8784	14.2752	0.392044578	0.004578496	0.015767061	ELMO domain containing 3	http://www.ncbi.nlm.nih.gov/gene/?term=426044
ADRB1	protein_coding	chr6:27679095-27691084	+	0.0413951	0.0729661	0.817766341	0.329778685	0.487373771	adrenoceptor beta 1	http://www.ncbi.nlm.nih.gov/gene/?term=101750705
ADRB2	protein_coding	chr13:8625987-8651373	-	2.15089	2.78774	0.374162269	0.061542881	0.138644401	adrenoceptor beta 2	http://www.ncbi.nlm.nih.gov/gene/?term=427623
ADRBK1	protein_coding	chrWrandom_Scaffold356:37513-43070	-	22.9462	30.1061	0.391800575	2.23E-07	1.88E-06	G protein-coupled receptor kinase 2	http://www.ncbi.nlm.nih.gov/gene/?term=426000
ADRBK2	protein_coding	chr15:7052746-7097997	+	54.8384	56.921	0.053774529	0.101019239	0.203309234	G protein-coupled receptor kinase 3	http://www.ncbi.nlm.nih.gov/gene/?term=416904
ADRM1	protein_coding	chr20:8015967-8022257	+	66.0352	78.6069	0.251420699	0.000316311	0.001495295	adhesion regulating molecule 1	http://www.ncbi.nlm.nih.gov/gene/?term=395365
ADSL	protein_coding	chr1:50125300-50140892	-	173.351	192.571	0.1516943	0.000121125	0.00063035	adenylosuccinate lyase	http://www.ncbi.nlm.nih.gov/gene/?term=396540
ADSS	protein_coding	chr3:34875559-34908206	+	48.2271	41.3075	-0.223440312	0.000479223	0.002176346	adenylosuccinate synthase	http://www.ncbi.nlm.nih.gov/gene/?term=428579
ADSSL1	protein_coding	chr5:51626433-51651715	+	4.41213	4.07548	-0.114505313	0.454827924	0.616488743	adenylosuccinate synthase like 1	http://www.ncbi.nlm.nih.gov/gene/?term=776127
AEBP1	protein_coding	chr22:4717021-4728472	-	1.23749	1.86968	0.595374504	0.030442008	0.078630059	AE binding protein 1	http://www.ncbi.nlm.nih.gov/gene/?term=100859431
AEBP2	protein_coding	chr1:64589588-64639390	+	18.0135	17.8613	-0.012241434	0.884715634	0.932245278	AE binding protein 2	http://www.ncbi.nlm.nih.gov/gene/?term=418184
AEN	protein_coding	chr10:13131452-13134038	-	5.09998	4.28077	-0.252621266	0.307133867	0.466925944	apoptosis enhancing nuclease	http://www.ncbi.nlm.nih.gov/gene/?term=415496
AES	protein_coding	chr28:1233724-1240741	-	61.0048	64.1049	0.071511875	0.278385142	0.43583432	amino-terminal enhancer of split	http://www.ncbi.nlm.nih.gov/gene/?term=100858542
AFAP1	protein_coding	chr4:81124238-81182713	-	4.0134	5.48398	0.450398359	0.010400814	0.031670996	actin filament associated protein 1	http://www.ncbi.nlm.nih.gov/gene/?term=374034
AFAP1L1	protein_coding	chr13:8523697-8542074	-	0.343069	0.863884	1.332338836	0.00367637	0.013086797	actin filament associated protein 1 like 1	http://www.ncbi.nlm.nih.gov/gene/?term=427621
AFAP1L2	protein_coding	chr6:27777109-27832840	-	3.25347	4.97239	0.611960205	3.39E-05	0.000195327	actin filament associated protein 1 like 2	http://www.ncbi.nlm.nih.gov/gene/?term=423908
AFF1	protein_coding	chr4:46061967-46121228	-	12.9823	12.7972	-0.020717814	0.76978899	0.855272057	AF4/FMR2 family member 1	http://www.ncbi.nlm.nih.gov/gene/?term=422590
AFF2	protein_coding	chr4:18250798-18433604	-	23.6116	22.9714	-0.039657022	0.310479502	0.469111451	AF4/FMR2 family member 2	http://www.ncbi.nlm.nih.gov/gene/?term=422394
AFF3	protein_coding	chr1:132704788-133045519	-	0.0130994	0.0412322	1.654270708	0.163518049	0.293615245	AF4/FMR2 family member 3	http://www.ncbi.nlm.nih.gov/gene/?term=418705
AFF4	protein_coding	chr13:17167358-17217299	-	38.3384	43.612	0.185935023	1.13E-08	1.15E-07	AF4/FMR2 family member 4	http://www.ncbi.nlm.nih.gov/gene/?term=416337
AFG3L2	protein_coding	chr2:97433372-97457139	+	29.0425	32.0443	0.141902108	0.031192327	0.080065204	AFG3 like matrix AAA peptidase subunit 2	http://www.ncbi.nlm.nih.gov/gene/?term=421036
AFMID	protein_coding	chr18:9950197-9953685	-	16.4291	20.8298	0.342395537	0.004458348	0.015441733	arylformamidase	http://www.ncbi.nlm.nih.gov/gene/?term=769005
AFP	protein_coding	chr4:51200719-51206909	+	0.0675028	0.0849897	0.332340664	0.752406615	0.844025406	alpha fetoprotein	http://www.ncbi.nlm.nih.gov/gene/?term=422652
AFTPH	protein_coding	chr3:9767405-9811485	+	27.4848	21.9352	-0.325386121	1.34E-06	1.00E-05	aftiphilin	http://www.ncbi.nlm.nih.gov/gene/?term=421277
AGA	protein_coding	chr4:42504432-42516362	+	19.5893	21.581	0.139695871	0.125105569	0.240727796	aspartylglucosaminidase	http://www.ncbi.nlm.nih.gov/gene/?term=422558
AGAP1	protein_coding	chr7:5196835-5492676	-	1.6944	1.55322	-0.125512305	0.397955271	0.559717879	ArfGAP with GTPase domain, ankyrin repeat and PH domain 1	http://www.ncbi.nlm.nih.gov/gene/?term=424024
AGAP3	protein_coding	chr2:188968-267596	-	1.18563	1.02781	-0.206080264	0.486469769	0.642077052	ArfGAP with GTPase domain, ankyrin repeat and PH domain 3	http://www.ncbi.nlm.nih.gov/gene/?term=768507
AGBL1	protein_coding	chr10:13623118-13914436	-	0.297074	0.177173	-0.745663582	0.209940241	0.354793511	ATP/GTP binding protein like 1	http://www.ncbi.nlm.nih.gov/gene/?term=427507
AGBL2	protein_coding	chr5:367987-371674	+	0.367967	0.0421173	-3.12709153	0.011340768	0.034039871	ATP/GTP binding protein like 2	http://www.ncbi.nlm.nih.gov/gene/?term=426630
AGBL3	protein_coding	chr1:47952202-47976732	-	0.0738902	0.0697738	-0.082697626	0.98825953	0.992928383	ATP/GTP binding protein like 3	http://www.ncbi.nlm.nih.gov/gene/?term=769745
AGBL4	protein_coding	chr8:22771834-23612118	-	0.922215	0.924595	0.003718429	0.977528462	0.989500746	ATP/GTP binding protein like 4	http://www.ncbi.nlm.nih.gov/gene/?term=772083
AGBL5	protein_coding	chr3:104932151-104940628	+	7.32868	9.1886	0.326291694	0.013467755	0.039479606	ATP/GTP binding protein like 5	http://www.ncbi.nlm.nih.gov/gene/?term=770678
AGFG1	protein_coding	chr9:9475361-9510955	+	31.2133	31.5532	0.015625432	0.825396953	0.894503499	ArfGAP with FG repeats 1	http://www.ncbi.nlm.nih.gov/gene/?term=424793
AGGF1	protein_coding	chrZ:23311413-23332661	-	25.7716	13.7747	-0.903761209	9.76E-29	4.59E-27	angiogenic factor with G-patch and FHA domains 1	http://www.ncbi.nlm.nih.gov/gene/?term=416364
AGK	protein_coding	chr1:57332260-57365118	+	9.29832	9.68745	0.059146882	0.606061068	0.74320364	acylglycerol kinase	http://www.ncbi.nlm.nih.gov/gene/?term=418121
AGL	protein_coding	chr8:12054550-12090460	-	16.8317	17.7834	0.079350283	0.191665415	0.330379872	amylo-alpha-1, 6-glucosidase, 4-alpha-glucanotransferase	http://www.ncbi.nlm.nih.gov/gene/?term=424474
AGMAT	protein_coding	chr21:4904670-4907956	+	0.383363	0.77228	1.010412907	0.078749674	0.167989672	agmatinase	http://www.ncbi.nlm.nih.gov/gene/?term=373942
AGMO	protein_coding	chr2:27888734-28076267	-	0.908769	0.501563	-0.857482697	0.004184064	0.014593177	alkylglycerol monooxygenase	http://www.ncbi.nlm.nih.gov/gene/?term=772374
AGO1	protein_coding	chr23:4198719-4221506	-	12.0077	12.3334	0.03861073	0.593303284	0.732086627	argonaute 1, RISC catalytic component	http://www.ncbi.nlm.nih.gov/gene/?term=428222
AGO3	protein_coding	chr23:4166634-4196516	-	10.0968	10.001	-0.013753867	0.817549955	0.89004865	argonaute 3, RISC catalytic component	http://www.ncbi.nlm.nih.gov/gene/?term=419628
AGO4	protein_coding	chr23:4226397-4237813	-	47.9605	49.3385	0.040867156	0.409333637	0.571091048	argonaute 4, RISC catalytic component	http://www.ncbi.nlm.nih.gov/gene/?term=419629
AGPAT1L	protein_coding	chr19:420918-425196	-	0.209665	0.439967	1.069309269	0.309398412	0.468042932	1-acylglycerol-3-phosphate O-acyltransferase 1	http://www.ncbi.nlm.nih.gov/gene/?term=770506
AGPAT2	protein_coding	chr17:8222082-8230078	+	9.17944	6.35873	-0.529667492	0.000284192	0.001362667	1-acylglycerol-3-phosphate O-acyltransferase 2	http://www.ncbi.nlm.nih.gov/gene/?term=772114
AGPAT3	protein_coding	chr1:110162758-110258655	+	5.93969	5.04963	-0.234209955	0.015926994	0.045522759	1-acylglycerol-3-phosphate O-acyltransferase 3	http://www.ncbi.nlm.nih.gov/gene/?term=418550
AGPAT4	protein_coding	chr3:45311361-45382160	+	12.1246	7.26511	-0.738880606	1.15E-11	1.62E-10	1-acylglycerol-3-phosphate O-acyltransferase 4	http://www.ncbi.nlm.nih.gov/gene/?term=421578
AGPAT5	protein_coding	chr3:88824455-88881205	-	15.7298	13.8759	-0.180918979	0.043610181	0.104636199	1-acylglycerol-3-phosphate O-acyltransferase 5	http://www.ncbi.nlm.nih.gov/gene/?term=421898
AGPAT6	protein_coding	chr22:2627769-2636682	+	18.6442	18.8841	0.018445134	0.839210922	0.901169906	glycerol-3-phosphate acyltransferase 4	http://www.ncbi.nlm.nih.gov/gene/?term=426788
AGPAT9	protein_coding	chr4:46825116-46842750	+	11.7395	11.7196	-0.002447633	0.988598764	0.993116515	glycerol-3-phosphate acyltransferase 3	http://www.ncbi.nlm.nih.gov/gene/?term=422610
AGPS	protein_coding	chr7:15780360-15855955	-	26.7944	22.8329	-0.230817403	4.28E-05	0.000242644	alkylglycerone phosphate synthase	http://www.ncbi.nlm.nih.gov/gene/?term=424135
AGR2	protein_coding	chr2:28627297-28631362	-	4.40696	2.96786	-0.570360763	0.127640515	0.243483148	anterior gradient 2, protein disulphide isomerase family member	http://www.ncbi.nlm.nih.gov/gene/?term=420596
AGR3	protein_coding	chr2:28653716-28664156	-	2.22621	1.59382	-0.482100984	0.153376468	0.280304155	anterior gradient 3, protein disulphide isomerase family member	http://www.ncbi.nlm.nih.gov/gene/?term=420597
AGRN	protein_coding	chr21:2702505-2766159	-	3.34711	3.45892	0.047405682	0.661160295	0.783918299	agrin	http://www.ncbi.nlm.nih.gov/gene/?term=396538
AGRP	protein_coding	chr11:1457403-1458995	-	0.735934	0.463291	-0.667657732	0.661738705	0.783918299	agouti related neuropeptide	http://www.ncbi.nlm.nih.gov/gene/?term=427535
AGT	protein_coding	chr3:40594174-40606101	-	0.113046	0.142331	0.332339973	0.722665697	0.825856297	angiotensinogen	http://www.ncbi.nlm.nih.gov/gene/?term=421543
AGTPBP1	protein_coding	chrZ:40665318-40727334	-	2.36958	1.28517	-0.88267216	1.36E-06	1.02E-05	ATP/GTP binding protein 1	http://www.ncbi.nlm.nih.gov/gene/?term=427460
AGTR1	protein_coding	chr9:12398391-12431229	+	0.344937	0.597154	0.791770147	0.092304415	0.1898899	angiotensin II receptor type 1	http://www.ncbi.nlm.nih.gov/gene/?term=396065
AGTR2	protein_coding	chr4:3017460-3034645	+	0.341434	0.214942	-0.667659314	0.242462301	0.390893969	angiotensin II receptor type 2	http://www.ncbi.nlm.nih.gov/gene/?term=428708
AGTRAP	protein_coding	chr21:5633159-5636482	-	14.2959	12.545	-0.188488977	0.506402381	0.655398109	angiotensin II receptor associated protein	http://www.ncbi.nlm.nih.gov/gene/?term=419491
AGXT2	protein_coding	chrZ:10583457-10596941	-	3.70514	2.17435	-0.76894387	0.000865185	0.003693502	alanine--glyoxylate aminotransferase 2	http://www.ncbi.nlm.nih.gov/gene/?term=431666
AGXT2L2	protein_coding	chr13:14287106-14305269	+	8.09965	9.12295	0.171640842	0.028118717	0.073550669	5-phosphohydroxy-L-lysine phospho-lyase	http://www.ncbi.nlm.nih.gov/gene/?term=416374
AHCTF1	protein_coding	chr3:33860505-33913598	+	22.0308	22.6422	0.039492258	0.408819671	0.571091048	AT-hook containing transcription factor 1	http://www.ncbi.nlm.nih.gov/gene/?term=421484
AHCY	protein_coding	chr20:1594054-1618084	+	64.7438	85.7401	0.405228056	8.88E-16	1.81E-14	adenosylhomocysteinase	http://www.ncbi.nlm.nih.gov/gene/?term=419146
AHCYL1	protein_coding	chr26:1286834-1307456	+	14.4842	16.6822	0.203829557	0.024806693	0.066258832	adenosylhomocysteinase like 1	http://www.ncbi.nlm.nih.gov/gene/?term=419803
AHCYL2	protein_coding	chr1:713454-757799	+	18.6178	18.1624	-0.03572775	0.641213139	0.772458962	adenosylhomocysteinase like 2	http://www.ncbi.nlm.nih.gov/gene/?term=416675
AHDC1	protein_coding	chr23:2021854-2027630	-	10.4516	13.7736	0.398181869	8.73E-07	6.71E-06	AT hook, DNA binding motif, containing 1	http://www.ncbi.nlm.nih.gov/gene/?term=100859023
AHI1	protein_coding	chr3:55756834-55845176	+	3.78964	4.15377	0.132360529	0.169862947	0.30191335	Abelson helper integration site 1	http://www.ncbi.nlm.nih.gov/gene/?term=421693
AHNAK2	protein_coding	chr5:51886369-51945719	-	1.59428	3.56131	1.159502994	0	0	AHNAK nucleoprotein 2	http://www.ncbi.nlm.nih.gov/gene/?term=100859120
AHR	protein_coding	chr2:28818151-28878615	+	21.982	18.3166	-0.263170924	0.000208981	0.001030664	aryl hydrocarbon receptor	http://www.ncbi.nlm.nih.gov/gene/?term=373907
AHRR	protein_coding	chr2:89273920-89363848	-	0.140916	0.0827966	-0.767191998	0.259018806	0.412137678	aryl-hydrocarbon receptor repressor	http://www.ncbi.nlm.nih.gov/gene/?term=420989
AHSA1	protein_coding	chr5:39275308-39280781	+	49.0208	46.7627	-0.068035798	0.409083547	0.571091048	activator of Hsp90 ATPase activity 1	http://www.ncbi.nlm.nih.gov/gene/?term=423378
AHSA2	protein_coding	chr3:2192642-2200900	+	54.2447	48.0764	-0.174153315	0.008558018	0.026884675	AHA1, activator of heat shock 90kDa protein ATPase homolog 2 (yeast)	http://www.ncbi.nlm.nih.gov/gene/?term=421194
AICDA	protein_coding	chr1:75956434-75960413	-	2.58888	1.41719	-0.869294904	0.11244623	0.221390521	activation induced cytidine deaminase	http://www.ncbi.nlm.nih.gov/gene/?term=418257
AIDA	protein_coding	chr3:18015373-18040289	+	9.61743	8.11387	-0.245261236	0.033020733	0.08374761	axin interactor, dorsalization associated	http://www.ncbi.nlm.nih.gov/gene/?term=421335
AIFM1	protein_coding	chr4:1591047-1602751	+	35.5429	35.9539	0.016586874	0.829314807	0.895821602	apoptosis inducing factor, mitochondria associated 1	http://www.ncbi.nlm.nih.gov/gene/?term=428688
AIFM2	protein_coding	chr6:11988582-11993839	+	0.831264	0.755883	-0.13714379	0.818429034	0.890235821	apoptosis inducing factor, mitochondria associated 2	http://www.ncbi.nlm.nih.gov/gene/?term=423720
AIG1	protein_coding	chr3:52657461-52778418	-	11.0776	9.14496	-0.276596586	0.046013346	0.109262901	androgen induced 1	http://www.ncbi.nlm.nih.gov/gene/?term=421671
AIM1	protein_coding	chr3:68294061-68390274	-	4.39195	3.56178	-0.302263222	0.015309018	0.043982531	absent in melanoma 1	http://www.ncbi.nlm.nih.gov/gene/?term=421783
AIMP1	protein_coding	chr4:38677746-38708727	-	62.5776	64.4471	0.042469113	0.555803261	0.701733779	aminoacyl tRNA synthetase complex interacting multifunctional protein 1	http://www.ncbi.nlm.nih.gov/gene/?term=422533
AIMP2	protein_coding	chr14:976630-979051	-	33.1151	33.5755	0.019919669	0.846399419	0.906210675	aminoacyl tRNA synthetase complex interacting multifunctional protein 2	http://www.ncbi.nlm.nih.gov/gene/?term=769030
AIP	protein_coding	chr5:394308-396143	-	31.2074	32.9045	0.076396733	0.468448993	0.627489208	aryl hydrocarbon receptor interacting protein	http://www.ncbi.nlm.nih.gov/gene/?term=395123
AIPL1	protein_coding	chr4:2065764-2071343	+	0.275809	0.347259	0.332342551	0.696250906	0.806772063	aryl hydrocarbon receptor interacting protein like 1	http://www.ncbi.nlm.nih.gov/gene/?term=769785
AJAP1	protein_coding	chr21:786535-825270	-	0.148287	0.0878594	-0.755123573	0.232927961	0.380446822	adherens junctions associated protein 1	http://www.ncbi.nlm.nih.gov/gene/?term=770310
AK1	protein_coding	chr17:5414002-5418844	+	2.15696	5.07723	1.235042194	0.000674132	0.002962749	adenylate kinase 1	http://www.ncbi.nlm.nih.gov/gene/?term=396002
AK2	protein_coding	chr23:5337092-5343878	-	18.7851	20.0205	0.091889209	0.249329334	0.399527176	adenylate kinase 2	http://www.ncbi.nlm.nih.gov/gene/?term=428227
AK3	protein_coding	chrZ:27456860-27469784	-	21.2759	23.5039	0.143680002	0.229150128	0.376427004	adenylate kinase 3	http://www.ncbi.nlm.nih.gov/gene/?term=426534
AK4	protein_coding	chr8:28363800-28374379	+	2.9986	2.60083	-0.205316983	0.395465102	0.557486045	adenylate kinase 4	http://www.ncbi.nlm.nih.gov/gene/?term=424697
AK5	protein_coding	chr8:19137143-19224010	-	0.232695	0.18311	-0.34572963	0.716015276	0.822460176	adenylate kinase 5	http://www.ncbi.nlm.nih.gov/gene/?term=424555
AK6	protein_coding	chrZ:64160615-64164655	-	15.6505	5.93058	-1.399963639	5.12E-30	2.49E-28	adenylate kinase 6	http://www.ncbi.nlm.nih.gov/gene/?term=425215
AK7	protein_coding	chr5:46536789-46556135	+	0.185536	0.0778666	-1.252622605	0.320239458	0.479328462	adenylate kinase 7	http://www.ncbi.nlm.nih.gov/gene/?term=428907
AKAP1	protein_coding	chr19:8995471-9018672	-	29.108	30.1203	0.049320424	0.391970336	0.553442692	A-kinase anchoring protein 1	http://www.ncbi.nlm.nih.gov/gene/?term=417668
AKAP10	protein_coding	chr19:6773507-6791983	+	33.4057	30.3622	-0.13781796	0.017068132	0.048288635	A-kinase anchoring protein 10	http://www.ncbi.nlm.nih.gov/gene/?term=417612
AKAP11	protein_coding	chr1:166391634-166432115	+	11.1666	10.206	-0.129772435	0.03203791	0.081742373	A-kinase anchoring protein 11	http://www.ncbi.nlm.nih.gov/gene/?term=418835
AKAP12	protein_coding	chr3:48963805-48995118	+	31.1894	34.6633	0.152353208	5.56E-05	0.000308988	A-kinase anchoring protein 12	http://www.ncbi.nlm.nih.gov/gene/?term=421634
AKAP13	protein_coding	chr10:13974501-14169240	-	39.2579	37.2479	-0.075823911	0.005241717	0.017672131	A-kinase anchoring protein 13	http://www.ncbi.nlm.nih.gov/gene/?term=415502
AKAP17A	protein_coding	chr1:129082896-129091244	-	37.2102	32.7948	-0.182231068	0.001913294	0.007424552	A-kinase anchoring protein 17A	http://www.ncbi.nlm.nih.gov/gene/?term=418664
AKAP2	protein_coding	chrZ:65592555-65839631	+	4.62579	3.48164	-0.409932736	0.000850531	0.003643505	A kinase (PRKA) anchor protein 2	http://www.ncbi.nlm.nih.gov/gene/?term=100533110
AKAP5	protein_coding	chr5:52993791-53000743	-	0.437958	0.399299	-0.133323064	0.765842715	0.851810135	A-kinase anchoring protein 5	http://www.ncbi.nlm.nih.gov/gene/?term=423506
AKAP6	protein_coding	chr5:34787739-35061556	+	1.46764	0.768572	-0.933245807	4.98E-08	4.67E-07	A-kinase anchoring protein 6	http://www.ncbi.nlm.nih.gov/gene/?term=423314
AKAP7	protein_coding	chr3:57585328-57658551	-	2.8835	2.64547	-0.124296965	0.532264063	0.680350665	A-kinase anchoring protein 7	http://www.ncbi.nlm.nih.gov/gene/?term=426926
AKAP8	protein_coding	chrWrandom_Scaffold6822:3318-11630	+	8.56742	11.0865	0.371871259	0.027449224	0.072137101	A-kinase anchoring protein 8	http://www.ncbi.nlm.nih.gov/gene/?term=426167
AKAP8L	protein_coding	chr30random_Scaffold598:5669-17986	-	16.0987	20.1879	0.326546653	0.000356143	0.001661523	A-kinase anchoring protein 8 like	http://www.ncbi.nlm.nih.gov/gene/?term=776856
AKAP9	protein_coding	chr2:22422267-22521444	+	35.1439	30.3159	-0.213199647	7.82E-11	1.02E-09	A-kinase anchoring protein 9	http://www.ncbi.nlm.nih.gov/gene/?term=395695
AKD1	protein_coding	chr3:67019143-67075365	+	0.0634514	0.0599166	-0.082696237	0.98825953	0.992928383	adenylate kinase 9	http://www.ncbi.nlm.nih.gov/gene/?term=771077
AKIP1	protein_coding	chr5:9577521-9579913	-	9.67456	12.6107	0.382380406	0.080552102	0.171039585	A-kinase interacting protein 1	http://www.ncbi.nlm.nih.gov/gene/?term=423054
AKIRIN2	protein_coding	chr3:76633230-76649721	+	76.8325	90.1838	0.231151604	0.000195302	0.000970886	akirin 2	http://www.ncbi.nlm.nih.gov/gene/?term=421821
AKNA	protein_coding	chr17:2949776-2963223	-	13.7716	17.6141	0.355034578	2.92E-08	2.82E-07	AT-hook transcription factor	http://www.ncbi.nlm.nih.gov/gene/?term=107052190
AKNAD1	protein_coding	chr8:1294796-1307905	-	1.85255	1.53067	-0.275349198	0.243096139	0.391698566	AKNA domain containing 1	http://www.ncbi.nlm.nih.gov/gene/?term=101747831
AKR1A1	protein_coding	chr8:21226739-21245820	+	39.784	34.5861	-0.201995995	0.006423408	0.021083722	aldo-keto reductase family 1 member A1	http://www.ncbi.nlm.nih.gov/gene/?term=424599
AKR1B1	protein_coding	chr1:62176428-62185445	-	60.6405	46.2955	-0.389409681	1.13E-07	9.97E-07	aldo-keto reductase family 1 member B10-like 1	http://www.ncbi.nlm.nih.gov/gene/?term=418169
AKR1B10	protein_coding	chr1:62496373-62504516	-	16.5749	10.318	-0.683836815	5.13E-06	3.46E-05	aldo-keto reductase family 1 member B10-like 2	http://www.ncbi.nlm.nih.gov/gene/?term=395338
AKR1B1L	protein_coding	chr1:62199783-62207930	-	6.6657	5.4129	-0.300354653	0.090465722	0.187199268	aldo-keto reductase family 1 member B1-like	http://www.ncbi.nlm.nih.gov/gene/?term=425137
AKR1D1	protein_coding	chr1:56606803-56640861	+	8.89414	7.46548	-0.252620091	0.216700073	0.362699256	aldo-keto reductase family 1 member D1	http://www.ncbi.nlm.nih.gov/gene/?term=418107
AKR7A2	protein_coding	chr21:4668776-4672759	-	22.2181	23.8167	0.100238081	0.394451007	0.556314687	aldo-keto reductase family 7 member A2	http://www.ncbi.nlm.nih.gov/gene/?term=419471
AKT1	protein_coding	chr5:51676004-51745443	-	45.0501	41.8923	-0.104845214	0.117583641	0.229367016	AKT serine/threonine kinase 1	http://www.ncbi.nlm.nih.gov/gene/?term=395928
AKT2	protein_coding	chrUn_Scaffold6639:1275-6571	+	5.91445	5.42719	-0.124038598	0.680390323	0.797367252	AKT serine/threonine kinase 2	http://www.ncbi.nlm.nih.gov/gene/?term=373973
AKT3	protein_coding	chr3:35081818-35233711	+	1.84358	2.85778	0.632384836	8.27E-06	5.36E-05	AKT serine/threonine kinase 3	http://www.ncbi.nlm.nih.gov/gene/?term=421497
AKTIP	protein_coding	chr11:5077169-5100538	+	15.0797	16.3388	0.115694301	0.090612019	0.18724766	AKT interacting protein	http://www.ncbi.nlm.nih.gov/gene/?term=415720
AL021546.6	protein_coding	chr15:9336199-9338298	-	14.0367	16.4799	0.231503687	0.085681507	0.179283846	None	http://www.ncbi.nlm.nih.gov/gene/?term=AL021546.6
AL158801.1	protein_coding	chr15:343198-358280	+	132.336	116.557	-0.183169928	0.001403011	0.005644084	None	http://www.ncbi.nlm.nih.gov/gene/?term=AL158801.1
AL928654.7	protein_coding	chr8:4011576-4020988	-	3.79788	4.70702	0.309619661	0.224027395	0.370068555	None	http://www.ncbi.nlm.nih.gov/gene/?term=AL928654.7
ALAD	protein_coding	chr17:1938858-1947769	+	9.6714	12.4332	0.362401009	0.002569138	0.009616483	aminolevulinate dehydratase	http://www.ncbi.nlm.nih.gov/gene/?term=417273
ALAS1	protein_coding	chr12:2927404-2934247	+	32.1533	31.7609	-0.017715019	0.828506627	0.895575966	5'-aminolevulinate synthase 1	http://www.ncbi.nlm.nih.gov/gene/?term=552895
ALB	protein_coding	chr4:51168578-51181602	+	0.484316	0.443477	-0.127089381	0.880993294	0.929946253	albumin	http://www.ncbi.nlm.nih.gov/gene/?term=396197
ALCAM	protein_coding	chr1:86503359-86619331	+	22.4507	21.2855	-0.076889448	0.317165801	0.477020647	activated leukocyte cell adhesion molecule	http://www.ncbi.nlm.nih.gov/gene/?term=396092
ALDH18A1	protein_coding	chr6:35375488-35420382	+	12.2369	10.7604	-0.185506415	0.08356427	0.176233802	aldehyde dehydrogenase 18 family member A1	http://www.ncbi.nlm.nih.gov/gene/?term=423976
ALDH1A1	protein_coding	chrZ:35893994-35947479	-	3.60882	1.85114	-0.963113178	2.23E-06	1.60E-05	aldehyde dehydrogenase 1 family member A1	http://www.ncbi.nlm.nih.gov/gene/?term=395264
ALDH1A2	protein_coding	chr10:7045146-7099354	+	2.00143	2.91262	0.541286332	0.015603536	0.044710823	aldehyde dehydrogenase 1 family member A2	http://www.ncbi.nlm.nih.gov/gene/?term=395844
ALDH1A3	protein_coding	chr10:17449825-17484800	+	0.763168	1.15304	0.595369977	0.069998921	0.152703425	aldehyde dehydrogenase 1 family member A3	http://www.ncbi.nlm.nih.gov/gene/?term=395389
ALDH1L2	protein_coding	chr1:54341558-54369998	+	2.20333	1.83902	-0.260748419	0.286711357	0.445718463	aldehyde dehydrogenase 1 family member L2	http://www.ncbi.nlm.nih.gov/gene/?term=418078
ALDH3A2	protein_coding	chr19:6846251-6852706	+	33.3684	35.2138	0.077658408	0.219455556	0.364588496	aldehyde dehydrogenase 3 family member A2	http://www.ncbi.nlm.nih.gov/gene/?term=417615
ALDH3B1	protein_coding	chr5:277793-284615	-	2.00636	2.26021	0.171876331	0.529538415	0.678168497	aldehyde dehydrogenase 3 family member B1-like 2	http://www.ncbi.nlm.nih.gov/gene/?term=428813
ALDH4A1	protein_coding	chr21:4544396-4552069	-	18.4335	21.441	0.21804217	0.034519798	0.086904975	aldehyde dehydrogenase 4 family member A1	http://www.ncbi.nlm.nih.gov/gene/?term=419467
ALDH5A1	protein_coding	chr2:58015986-58026271	-	28.0983	27.0374	-0.055526423	0.359908271	0.518671212	aldehyde dehydrogenase 5 family member A1	http://www.ncbi.nlm.nih.gov/gene/?term=420818
ALDH6A1	protein_coding	chr5:37776059-37788136	-	20.5207	17.8193	-0.203639281	0.004885273	0.016681864	aldehyde dehydrogenase 6 family member A1	http://www.ncbi.nlm.nih.gov/gene/?term=423345
ALDH7A1	protein_coding	chrZ:78926216-78944406	+	46.7857	22.8321	-1.03500408	9.17E-39	5.40E-37	aldehyde dehydrogenase 7 family member A1	http://www.ncbi.nlm.nih.gov/gene/?term=426812
ALDH9A1	protein_coding	chr8:5491244-5498944	-	13.5159	13.3019	-0.023025251	0.843585036	0.904585835	aldehyde dehydrogenase 9 family member A1	http://www.ncbi.nlm.nih.gov/gene/?term=424405
ALDOB	protein_coding	chrZ:65125004-65133727	+	14.6944	6.23956	-1.23575025	3.64E-13	5.91E-12	aldolase, fructose-bisphosphate B	http://www.ncbi.nlm.nih.gov/gene/?term=427308
ALDOC	protein_coding	chr19:5736768-5740448	-	69.1928	88.0435	0.347594575	9.70E-09	9.97E-08	aldolase, fructose-bisphosphate C	http://www.ncbi.nlm.nih.gov/gene/?term=395492
ALG1	protein_coding	chr14:13439635-13449647	+	11.8763	12.7285	0.099976972	0.46127428	0.622426948	ALG1, chitobiosyldiphosphodolichol beta-mannosyltransferase	http://www.ncbi.nlm.nih.gov/gene/?term=416393
ALG10	protein_coding	chr1:15692128-15698629	-	11.2512	9.80256	-0.198848408	0.176284081	0.309620111	ALG10, alpha-1,2-glucosyltransferase	http://www.ncbi.nlm.nih.gov/gene/?term=426734
ALG12	protein_coding	chr1:18849378-18865169	-	21.9515	15.0829	-0.541405683	5.17E-09	5.50E-08	ALG12, alpha-1,6-mannosyltransferase	http://www.ncbi.nlm.nih.gov/gene/?term=417733
ALG13	protein_coding	chr4:13203580-13233877	-	2.7893	3.05171	0.129714761	0.456155073	0.617711471	ALG13, UDP-N-acetylglucosaminyltransferase subunit	http://www.ncbi.nlm.nih.gov/gene/?term=422339
ALG14	protein_coding	chr8:13404096-13460238	+	54.3155	45.4856	-0.255954074	1.15E-05	7.30E-05	ALG14, UDP-N-acetylglucosaminyltransferase subunit	http://www.ncbi.nlm.nih.gov/gene/?term=424484
ALG2	protein_coding	chr2:90006818-90008689	+	24.5649	26.5102	0.109949188	0.307769376	0.467647481	ALG2, alpha-1,3/1,6-mannosyltransferase	http://www.ncbi.nlm.nih.gov/gene/?term=420998
ALG3	protein_coding	chr9:15914293-15916833	-	7.19339	10.0485	0.482236429	0.004477114	0.015501075	ALG3, alpha-1,3- mannosyltransferase	http://www.ncbi.nlm.nih.gov/gene/?term=424952
ALG5	protein_coding	chr1:172318460-172337884	+	16.7302	16.6954	-0.003004033	0.982488757	0.992928383	ALG5, dolichyl-phosphate beta-glucosyltransferase	http://www.ncbi.nlm.nih.gov/gene/?term=418898
ALG6	protein_coding	chr8:27887711-27908134	+	18.6641	18.9538	0.022221177	0.811022879	0.884406452	ALG6, alpha-1,3-glucosyltransferase	http://www.ncbi.nlm.nih.gov/gene/?term=395078
ALG8	protein_coding	chr1:192915374-192925771	+	17.2585	17.9751	0.058692717	0.589040132	0.72858152	ALG8, alpha-1,3-glucosyltransferase	http://www.ncbi.nlm.nih.gov/gene/?term=428097
ALK	protein_coding	chr3:8212322-8504579	+	4.39309	10.8224	1.300712509	0	0	anaplastic lymphoma receptor tyrosine kinase	http://www.ncbi.nlm.nih.gov/gene/?term=421297
ALKBH1	protein_coding	chr5:39389907-39402770	-	19.689	16.6403	-0.242708396	0.016046632	0.045799873	alkB homolog 1, histone H2A dioxygenase	http://www.ncbi.nlm.nih.gov/gene/?term=428898
ALKBH2	protein_coding	chr15:6693989-6705672	-	3.83279	4.41932	0.205429445	0.333765087	0.49043886	alkB homolog 2, alpha-ketoglutarate dependent dioxygenase	http://www.ncbi.nlm.nih.gov/gene/?term=416897
ALKBH3	protein_coding	chr5:21648427-21664803	+	8.69512	9.46407	0.122254806	0.395473356	0.557486045	alkB homolog 3, alpha-ketoglutaratedependent dioxygenase	http://www.ncbi.nlm.nih.gov/gene/?term=423169
ALKBH4	protein_coding	chr19:4125569-4127690	-	5.36097	5.01118	-0.097343702	0.732244526	0.832873225	alkB homolog 4, lysine demethylase	http://www.ncbi.nlm.nih.gov/gene/?term=417510
ALKBH5	protein_coding	chr14:5064870-5082428	+	12.8507	13.0988	0.027587703	0.715596553	0.822460176	alkB homolog 5, RNA demethylase	http://www.ncbi.nlm.nih.gov/gene/?term=770703
ALKBH8	protein_coding	chr1:180575059-180634391	+	2.6699	2.09342	-0.350923921	0.051221771	0.119499194	alkB homolog 8, tRNA methyltransferase	http://www.ncbi.nlm.nih.gov/gene/?term=418972
ALMS1	protein_coding	chr4:90176783-90228239	-	24.7532	29.8259	0.268950629	8.21E-11	1.07E-09	ALMS1, centrosome and basal body associated protein	http://www.ncbi.nlm.nih.gov/gene/?term=422949
ALOX5	protein_coding	chr6:17635183-17659075	-	1.34778	0.736405	-0.872013695	0.013705822	0.040076431	arachidonate 5-lipoxygenase	http://www.ncbi.nlm.nih.gov/gene/?term=423769
ALOX5AP	protein_coding	chr1:175088269-175100098	-	42.572	45.3542	0.091331288	0.287922713	0.446556759	arachidonate 5-lipoxygenase activating protein	http://www.ncbi.nlm.nih.gov/gene/?term=770904
ALPI	protein_coding	chr9:15612001-15615923	+	0.281823	0.946215	1.747378675	0.001045954	0.004372097	alkaline phosphatase, intestinal	http://www.ncbi.nlm.nih.gov/gene/?term=424936
ALPK1	protein_coding	chr4:57505708-57543581	-	6.86425	8.10062	0.238930235	0.039504234	0.096855281	alpha kinase 1	http://www.ncbi.nlm.nih.gov/gene/?term=100858173
ALPK2	protein_coding	chrZ:767694-807444	-	0.305598	0.279829	-0.127089618	0.810469581	0.884079504	alpha kinase 2	http://www.ncbi.nlm.nih.gov/gene/?term=426853
ALPK3	protein_coding	chr10:814839-845155	-	0.15569	0.235227	0.595377383	0.330231061	0.487463981	alpha kinase 3	http://www.ncbi.nlm.nih.gov/gene/?term=768936
ALPL	protein_coding	chr21:6616901-6622890	-	0.614925	1.29037	1.069302436	0.039384065	0.096676477	alkaline phosphatase, liver/bone/kidney	http://www.ncbi.nlm.nih.gov/gene/?term=396317
ALPP	protein_coding	chr9:15616383-15619474	+	1.12485	0.579372	-0.957170761	0.092753835	0.190634547	alkaline phosphatase, placental	http://www.ncbi.nlm.nih.gov/gene/?term=100859876
ALS2	protein_coding	chr7:11597294-11675373	-	21.8226	29.7205	0.445635389	4.44E-16	1.03E-14	amyotrophic lateral sclerosis 2 (juvenile)	http://www.ncbi.nlm.nih.gov/gene/?term=424085
ALS2CL	protein_coding	chr2:3258981-3301497	-	2.4476	2.03055	-0.269497252	0.183385284	0.319901567	ALS2 C-terminal like	http://www.ncbi.nlm.nih.gov/gene/?term=428401
ALX1	protein_coding	chr1:41850128-41873707	+	0.24732	0.166074	-0.574552683	0.384331336	0.54512844	ALX homeobox 1	http://www.ncbi.nlm.nih.gov/gene/?term=427871
ALYREF	protein_coding	chr18:10031892-10036686	-	53.3069	76.4468	0.520133827	3.39E-11	4.58E-10	Aly/REF export factor	http://www.ncbi.nlm.nih.gov/gene/?term=769169
AMACR	protein_coding	chrZ:10347474-10368417	-	9.98982	4.38315	-1.188490632	5.42E-10	6.42E-09	alpha-methylacyl-CoA racemase	http://www.ncbi.nlm.nih.gov/gene/?term=427429
AMBRA1	protein_coding	chr5:23507970-23634407	+	18.9371	19.1219	0.014010465	0.826879865	0.894503499	autophagy and beclin 1 regulator 1	http://www.ncbi.nlm.nih.gov/gene/?term=423194
AMD1	protein_coding	chr3:66494139-66511369	-	31.1853	29.6707	-0.071827174	0.270097917	0.425649518	adenosylmethionine decarboxylase 1	http://www.ncbi.nlm.nih.gov/gene/?term=421755
AMDHD1	protein_coding	chr1:45669067-45679558	+	0.35634	0.644936	0.855901564	0.065931878	0.145488484	amidohydrolase domain containing 1	http://www.ncbi.nlm.nih.gov/gene/?term=417917
AMER1	protein_coding	chr4:11713138-11729514	+	0.639358	0.833398	0.382381663	0.080552102	0.171039585	APC membrane recruitment protein 1	http://www.ncbi.nlm.nih.gov/gene/?term=422314
AMER3	protein_coding	chr9:2486839-2520916	-	0.174601	0.0314046	-2.475014023	0.001225645	0.005015022	APC membrane recruitment protein 3	http://www.ncbi.nlm.nih.gov/gene/?term=100859787
AMFR	protein_coding	chr11:2223241-2244564	+	42.9236	42.7334	-0.006406973	0.910091024	0.946396981	autocrine motility factor receptor	http://www.ncbi.nlm.nih.gov/gene/?term=415697
AMH	protein_coding	chr28:2018795-2022986	-	0.324332	0.612528	0.917304421	0.115963659	0.226994079	anti-Mullerian hormone	http://www.ncbi.nlm.nih.gov/gene/?term=395887
AMHR2	protein_coding	chr7:28272880-28300689	+	1.34548	2.06589	0.618642493	0.003853275	0.013583436	anti-Mullerian hormone receptor, type II	http://www.ncbi.nlm.nih.gov/gene/?term=424261
AMICA1	protein_coding	chr24:5430006-5435542	-	13.277	14.7521	0.151991141	0.132260193	0.2506401	junction adhesion molecule like	http://www.ncbi.nlm.nih.gov/gene/?term=419777
AMIGO2	protein_coding	chr1:31248889-31258419	-	2.74088	1.09553	-1.323010174	0.000161468	0.000818561	adhesion molecule with Ig like domain 2	http://www.ncbi.nlm.nih.gov/gene/?term=417810
AMMECR1	protein_coding	chr4:13672429-13743991	+	15.3871	19.1662	0.316842975	2.15E-07	1.82E-06	Alport syndrome, mental retardation, midface hypoplasia and elliptocytosis chromosomal region gene 1	http://www.ncbi.nlm.nih.gov/gene/?term=422343
AMMECR1L	protein_coding	chr9:1455863-1470387	-	12.2857	12.2658	-0.002338728	0.980719777	0.992500707	AMMECR1 like	http://www.ncbi.nlm.nih.gov/gene/?term=424755
AMN1	protein_coding	chr1:59452450-59475534	+	5.09593	3.67249	-0.472586898	0.000585658	0.002602114	antagonist of mitotic exit network 1 homolog	http://www.ncbi.nlm.nih.gov/gene/?term=418137
AMOT	protein_coding	chr4:13005959-13068262	+	9.00168	8.69447	-0.050096193	0.527507929	0.676263381	microRNA 4329	http://www.ncbi.nlm.nih.gov/gene/?term=422336
AMOTL1	protein_coding	chr1:185568349-185636962	-	2.9882	3.92589	0.393743039	0.00498398	0.016962457	angiomotin like 1	http://www.ncbi.nlm.nih.gov/gene/?term=428091
AMOTL2	protein_coding	chr9:4459218-4466250	+	1.87788	2.08204	0.148892911	0.556277673	0.702064365	angiomotin like 2	http://www.ncbi.nlm.nih.gov/gene/?term=424863
AMPD1	protein_coding	chr26:3892276-3902376	-	0.0369898	0.232861	2.654269629	0.065364248	0.144600675	adenosine monophosphate deaminase 1	http://www.ncbi.nlm.nih.gov/gene/?term=772125
AMPD3	protein_coding	chr5:8916986-8945952	-	7.96045	7.19759	-0.145336064	0.124823505	0.240241163	adenosine monophosphate deaminase 3	http://www.ncbi.nlm.nih.gov/gene/?term=423041
AMPH	protein_coding	chr2:49313930-49418881	-	0.199554	0.0717856	-1.47501282	0.215914719	0.361887389	amphiphysin	http://www.ncbi.nlm.nih.gov/gene/?term=420761
AMT	protein_coding	chr12:2412852-2415070	-	14.3919	21.529	0.581024242	2.34E-05	0.000139375	aminomethyltransferase	http://www.ncbi.nlm.nih.gov/gene/?term=395566
AMY1A	protein_coding	chr8:11025382-11044432	-	5.3428	5.36856	0.006939155	0.956733227	0.975928331	amylase, alpha 1A; hepatic	http://www.ncbi.nlm.nih.gov/gene/?term=414139
AMY1AP	misc_RNA	chr8:11023066-11024404	-	1.37355	1.32246	-0.054685342	0.941619889	0.967643443	hepatic amylase pseudogene	http://www.ncbi.nlm.nih.gov/gene/?term=768251
AMY2A	protein_coding	chr8:46119-407031	-	2.96618	1.80161	-0.719319409	6.52E-09	6.83E-08	amylase, alpha 2A (pancreatic)	http://www.ncbi.nlm.nih.gov/gene/?term=414140
ANAPC1	protein_coding	chr3:3158583-3192635	-	13.4094	16.3297	0.284253601	2.97E-05	0.000173069	anaphase promoting complex subunit 1	http://www.ncbi.nlm.nih.gov/gene/?term=421228
ANAPC10	protein_coding	chr4:30947456-31263941	-	5.50849	5.81081	0.077082385	0.557472948	0.702754988	anaphase promoting complex subunit 10	http://www.ncbi.nlm.nih.gov/gene/?term=422461
ANAPC13	protein_coding	chr9:3653228-3662009	-	8.20281	9.35346	0.189381929	0.34794582	0.50489492	anaphase promoting complex subunit 13	http://www.ncbi.nlm.nih.gov/gene/?term=769605
ANAPC16	protein_coding	chr6:11462944-11470069	-	58.6321	60.163	0.037185778	0.655577013	0.782198107	anaphase promoting complex subunit 16	http://www.ncbi.nlm.nih.gov/gene/?term=423708
ANAPC2	protein_coding	chr17:2279423-2289178	+	13.2931	18.3205	0.462781292	4.46E-06	3.04E-05	anaphase promoting complex subunit 2	http://www.ncbi.nlm.nih.gov/gene/?term=417258
ANAPC4	protein_coding	chr4:73971371-73988487	-	24.151	23.3177	-0.050657435	0.474671617	0.632810819	anaphase promoting complex subunit 4	http://www.ncbi.nlm.nih.gov/gene/?term=422805
ANAPC5	protein_coding	chr15:5492605-5504258	-	14.5471	16.9251	0.218432781	0.040164405	0.0980441	anaphase promoting complex subunit 5	http://www.ncbi.nlm.nih.gov/gene/?term=416842
ANG	protein_coding	chr6:9290892-9292328	-	21.0031	17.3464	-0.275965999	0.075584849	0.162230668	ribonuclease A family member k6	http://www.ncbi.nlm.nih.gov/gene/?term=396194
ANGEL1	protein_coding	chr5:38923979-38941281	-	18.3296	18.6224	0.022863712	0.676511264	0.794724145	angel homolog 1	http://www.ncbi.nlm.nih.gov/gene/?term=423370
ANGEL2	protein_coding	chr3:21756490-21768768	+	23.0869	22.928	-0.009963953	0.914043796	0.948923072	angel homolog 2	http://www.ncbi.nlm.nih.gov/gene/?term=421363
ANGPT1	protein_coding	chr2:131784819-131949415	-	1.75612	1.21768	-0.528256381	0.069542409	0.151897554	angiopoietin 1	http://www.ncbi.nlm.nih.gov/gene/?term=395129
ANGPT2	protein_coding	chr3:88945371-88991533	+	8.91688	7.9938	-0.157657524	0.211976473	0.357510418	angiopoietin 2	http://www.ncbi.nlm.nih.gov/gene/?term=395610
ANGPT4	protein_coding	chr20:10094974-10102753	+	2.73504	2.36745	-0.208227976	0.373043286	0.533719081	angiopoietin 4	http://www.ncbi.nlm.nih.gov/gene/?term=771763
ANGPTL1	protein_coding	chr8:6349558-6363825	+	0.517915	0.296401	-0.805165028	0.323080544	0.480703854	angiopoietin like 1	http://www.ncbi.nlm.nih.gov/gene/?term=770850
ANGPTL2	protein_coding	chr17:10786882-10804616	-	9.84546	12.2518	0.315463203	0.0132327	0.03894769	angiopoietin-like 2	http://www.ncbi.nlm.nih.gov/gene/?term=776031
ANGPTL3	protein_coding	chr8:27634292-27640775	+	0.295943	0.0745216	-1.989588778	0.219157644	0.364162949	angiopoietin like 3	http://www.ncbi.nlm.nih.gov/gene/?term=100189558
ANGPTL4	protein_coding	chr28:837443-846080	-	2.62754	3.38605	0.36589055	0.095369787	0.19402999	angiopoietin like 4	http://www.ncbi.nlm.nih.gov/gene/?term=769087
ANGPTL6	protein_coding	chr19:188379-192896	-	0.428371	0.059927	-2.837582757	0.031388231	0.080355162	angiopoietin-related protein-like 2	http://www.ncbi.nlm.nih.gov/gene/?term=417458
ANGPTL7	protein_coding	chr21:4162679-4171364	+	1.36982	2.0265	0.565003846	0.009794135	0.030176664	angiopoietin like 7	http://www.ncbi.nlm.nih.gov/gene/?term=101750033
ANK1	protein_coding	chr22:2641683-2691584	-	0.062836	0.045208	-0.47501325	0.645662753	0.775408908	ankyrin 1	http://www.ncbi.nlm.nih.gov/gene/?term=396311
ANK2	protein_coding	chr4:57097883-57277907	-	1.39139	1.2283	-0.17986389	0.294582926	0.4526993	ankyrin 2	http://www.ncbi.nlm.nih.gov/gene/?term=422689
ANK3	protein_coding	chr6:8745768-9091849	+	1.62078	1.42191	-0.188858125	0.120907355	0.234590939	ankyrin 3	http://www.ncbi.nlm.nih.gov/gene/?term=396309
ANKDD1A	protein_coding	chr10:17728973-17749483	+	11.672	10.6878	-0.127086872	0.215212559	0.361887389	ankyrin repeat and death domain containing 1A	http://www.ncbi.nlm.nih.gov/gene/?term=415525
ANKDD1B	protein_coding	chrZ:23841913-23867687	-	5.21924	3.71279	-0.491336027	0.003512181	0.01258712	ankyrin repeat and death domain containing 1B	http://www.ncbi.nlm.nih.gov/gene/?term=431596
ANKEF1	protein_coding	chr3:13763589-13777791	-	1.52761	1.14582	-0.414895844	0.234083188	0.381548888	ankyrin repeat and EF-hand domain containing 1	http://www.ncbi.nlm.nih.gov/gene/?term=416735
ANKFN1	protein_coding	chr18:6119368-6244796	+	0.0318553	0.0300807	-0.082695284	0.98825953	0.992928383	ankyrin repeat and fibronectin type III domain containing 1	http://www.ncbi.nlm.nih.gov/gene/?term=427807
ANKFN1L	protein_coding	chr14:14116345-14250519	-	0.77044	1.0437	0.437952572	0.051474451	0.119976337	ankyrin repeat and fibronectin type-III domain-containing 1-like	http://www.ncbi.nlm.nih.gov/gene/?term=416752
ANKFY1	protein_coding	chr19:3143412-3175447	+	28.1618	24.8663	-0.179547692	0.000122402	0.000636615	ankyrin repeat and FYVE domain containing 1	http://www.ncbi.nlm.nih.gov/gene/?term=417494
ANKH	protein_coding	chr2:76382006-76473528	+	7.10923	7.51877	0.08080336	0.665822339	0.787151771	ANKH inorganic pyrophosphate transport regulator	http://www.ncbi.nlm.nih.gov/gene/?term=420917
ANKHD1	protein_coding	chr13:1544103-1648497	+	15.7821	16.5572	0.069169532	0.145763197	0.269104848	ankyrin repeat and KH domain containing 1	http://www.ncbi.nlm.nih.gov/gene/?term=416143
ANKIB1	protein_coding	chr2:22560127-22645360	+	13.5918	14.0467	0.047494708	0.468573526	0.627585653	ankyrin repeat and IBR domain containing 1	http://www.ncbi.nlm.nih.gov/gene/?term=420550
ANKLE1	protein_coding	chr28:3402639-3406301	+	4.17807	7.68515	0.879236755	7.76E-08	7.03E-07	ankyrin repeat and LEM domain containing 1	http://www.ncbi.nlm.nih.gov/gene/?term=100857739
ANKLE2	protein_coding	chr15:1429015-1448324	-	16.2025	19.1479	0.240969743	0.000250592	0.001215596	ankyrin repeat and LEM domain containing 2	http://www.ncbi.nlm.nih.gov/gene/?term=416790
ANKMY1	protein_coding	chr17:735811-762910	-	2.61474	3.97089	0.602794899	0.002259403	0.008608637	ankyrin repeat and MYND domain containing 1	http://www.ncbi.nlm.nih.gov/gene/?term=417300
ANKMY2	protein_coding	chr2:28519380-28540347	-	25.5458	19.7771	-0.369255223	8.96E-06	5.77E-05	ankyrin repeat and MYND domain containing 2	http://www.ncbi.nlm.nih.gov/gene/?term=420593
ANKRA2	protein_coding	chrZ:24717771-24724816	+	29.2547	16.7324	-0.806024032	1.09E-16	3.04E-15	ankyrin repeat family A member 2	http://www.ncbi.nlm.nih.gov/gene/?term=426153
ANKRD1	protein_coding	chr6:19643920-19652608	-	1.14209	1.61769	0.502258825	0.107566989	0.214212712	ankyrin repeat domain 1	http://www.ncbi.nlm.nih.gov/gene/?term=378926
ANKRD10	protein_coding	chr1:139241471-139275752	-	54.744	53.77	-0.025899381	0.640143439	0.771490078	ankyrin repeat domain 10	http://www.ncbi.nlm.nih.gov/gene/?term=418760
ANKRD11	protein_coding	chr11:18857696-18939049	-	52.6792	73.5059	0.480626617	8.88E-16	1.81E-14	ankyrin repeat domain 11	http://www.ncbi.nlm.nih.gov/gene/?term=415845
ANKRD12	protein_coding	chr2:98811835-98874593	-	18.67	19.4705	0.060568005	0.258861802	0.412137678	ankyrin repeat domain 12	http://www.ncbi.nlm.nih.gov/gene/?term=425900
ANKRD13A	protein_coding	chr15:6935940-6948293	+	49.7833	53.7257	0.109950509	0.01944769	0.053790368	ankyrin repeat domain 13A	http://www.ncbi.nlm.nih.gov/gene/?term=416902
ANKRD13B	protein_coding	chr19:6071556-6078737	+	6.51802	8.41915	0.369240807	0.011331805	0.034039871	ankyrin repeat domain 13B	http://www.ncbi.nlm.nih.gov/gene/?term=100859164
ANKRD13C	protein_coding	chr8:29125261-29149258	-	28.4979	37.5301	0.397192523	4.44E-16	1.03E-14	ankyrin repeat domain 13C	http://www.ncbi.nlm.nih.gov/gene/?term=424715
ANKRD13D	protein_coding	chrWrandom_Scaffold356:32763-37351	-	6.5735	8.38977	0.351969536	0.036218969	0.090347963	ankyrin repeat domain 13D	http://www.ncbi.nlm.nih.gov/gene/?term=107049270
ANKRD16	protein_coding	chr1:1044337-1060891	+	1.93267	2.40132	0.313232349	0.180325409	0.315320847	ankyrin repeat domain 16	http://www.ncbi.nlm.nih.gov/gene/?term=416688
ANKRD17	protein_coding	chr4:51062692-51125702	-	36.645	38.6236	0.075866276	0.042993763	0.103501964	ankyrin repeat domain 17	http://www.ncbi.nlm.nih.gov/gene/?term=422651
ANKRD2	protein_coding	chr6:22314447-22317328	-	1.76751	1.50364	-0.233259178	0.54720232	0.693209095	ankyrin repeat domain 2	http://www.ncbi.nlm.nih.gov/gene/?term=423841
ANKRD22	protein_coding	chr6:19178093-19190000	-	3.30327	2.32622	-0.505907352	0.021737781	0.059241312	ankyrin repeat domain 22	http://www.ncbi.nlm.nih.gov/gene/?term=771419
ANKRD26	protein_coding	chr1:24294540-24342686	+	8.82648	6.67562	-0.402936372	4.56E-07	3.68E-06	ankyrin repeat domain 26	http://www.ncbi.nlm.nih.gov/gene/?term=417764
ANKRD27	protein_coding	chr11:9994327-10039018	-	14.5182	13.2722	-0.129455064	0.036116633	0.090131363	ankyrin repeat domain 27	http://www.ncbi.nlm.nih.gov/gene/?term=415766
ANKRD28	protein_coding	chr2:34105406-34212779	-	5.6823	6.15077	0.114292028	0.25597586	0.40815242	ankyrin repeat domain 28	http://www.ncbi.nlm.nih.gov/gene/?term=420640
ANKRD29	protein_coding	chr2:103378263-103412207	-	1.67329	1.29063	-0.374612037	0.092138198	0.189659825	ankyrin repeat domain 29	http://www.ncbi.nlm.nih.gov/gene/?term=428523
ANKRD31	protein_coding	chrZ:24029476-24087020	+	0.964653	1.86766	0.95314986	3.04E-14	5.36E-13	ankyrin repeat domain 31	http://www.ncbi.nlm.nih.gov/gene/?term=427208
ANKRD32	protein_coding	chrZ:57807565-57848705	-	10.4678	4.77854	-1.131316465	9.54E-29	4.49E-27	SMC5-SMC6 complex localization factor 1	http://www.ncbi.nlm.nih.gov/gene/?term=427111
ANKRD33B	protein_coding	chr2:78416316-78456549	-	4.12157	1.63258	-1.336040309	1.19E-10	1.52E-09	ankyrin repeat domain 33B	http://www.ncbi.nlm.nih.gov/gene/?term=420924
ANKRD34B	protein_coding	chrZ:64085211-64090423	+	0.949469	0.796956	-0.252620822	0.45424564	0.61579522	ankyrin repeat domain 34B	http://www.ncbi.nlm.nih.gov/gene/?term=431626
ANKRD39	protein_coding	chr22random_Scaffold1011:5043-6031	+	21.115	22.9453	0.119930422	0.459311674	0.620540462	ankyrin repeat domain 39	http://www.ncbi.nlm.nih.gov/gene/?term=107057371
ANKRD40	protein_coding	chr18:10224257-10230965	+	3.6857	4.70925	0.353558666	0.042969151	0.103485572	ankyrin repeat domain 40	http://www.ncbi.nlm.nih.gov/gene/?term=428678
ANKRD42	protein_coding	chr1:189195433-189216428	+	0.3671	0.462199	0.332341024	0.492966106	0.642077052	ankyrin repeat domain 42	http://www.ncbi.nlm.nih.gov/gene/?term=772327
ANKRD44	protein_coding	chr7:10074583-10185696	-	88.485	80.1917	-0.141979987	5.32E-10	6.31E-09	ankyrin repeat domain 44	http://www.ncbi.nlm.nih.gov/gene/?term=424055
ANKRD46	protein_coding	chr2:129153458-129170151	-	12.7495	10.9634	-0.217745389	0.046337097	0.109911947	ankyrin repeat domain 46	http://www.ncbi.nlm.nih.gov/gene/?term=426304
ANKRD47	protein_coding	chr28:863931-873327	+	4.45873	6.1409	0.461817271	0.000723207	0.003155366	KN motif and ankyrin repeat domains 3	http://www.ncbi.nlm.nih.gov/gene/?term=428321
ANKRD49	protein_coding	chr1:185689480-185691512	-	10.2362	11.3717	0.151767704	0.462086856	0.623256524	ankyrin repeat domain 49	http://www.ncbi.nlm.nih.gov/gene/?term=418997
ANKRD50	protein_coding	chr4:53218464-53260011	+	2.39447	2.91132	0.281967063	0.050123316	0.117344679	ankyrin repeat domain 50	http://www.ncbi.nlm.nih.gov/gene/?term=422663
ANKRD52	protein_coding	chr33:728697-744086	-	4.54554	5.91946	0.381013879	0.007109178	0.022878198	ankyrin repeat domain 52	http://www.ncbi.nlm.nih.gov/gene/?term=426469
ANKRD54	protein_coding	chr1:51141319-51146829	+	4.29733	5.41057	0.33234002	0.088249353	0.183693062	ankyrin repeat domain 54	http://www.ncbi.nlm.nih.gov/gene/?term=418034
ANKRD55	protein_coding	chrZ:17091886-17145084	-	0.461534	0.185951	-1.311514425	0.020514889	0.056269133	ankyrin repeat domain 55	http://www.ncbi.nlm.nih.gov/gene/?term=100858831
ANKRD6	protein_coding	chr3:75818622-75924377	-	16.7218	4.86022	-1.782636628	6.53E-77	5.67E-75	ankyrin repeat domain 6	http://www.ncbi.nlm.nih.gov/gene/?term=421813
ANKRD60	protein_coding	chr20:11460701-11468496	+	1.24684	0.713563	-0.805163629	0.009949612	0.030596241	ankyrin repeat domain 60	http://www.ncbi.nlm.nih.gov/gene/?term=419320
ANKRD61	protein_coding	chr14:971697-974144	-	1.52706	2.79095	0.86999953	0.009053231	0.028238114	ankyrin repeat domain 61	http://www.ncbi.nlm.nih.gov/gene/?term=101752127
ANKRD9	protein_coding	chr5:49728456-49730049	-	1.50096	1.23247	-0.284333	0.573117728	0.714921321	ankyrin repeat domain 9	http://www.ncbi.nlm.nih.gov/gene/?term=423469
ANKS1A	protein_coding	chr26:4186369-4271993	-	5.89218	6.41723	0.123149188	0.126505738	0.242086423	ankyrin repeat and sterile alpha motif domain containing 1A	http://www.ncbi.nlm.nih.gov/gene/?term=419898
ANKS1B	protein_coding	chr1:46756364-47168914	-	0.282659	0.177941	-0.667663669	0.242462301	0.390893969	ankyrin repeat and sterile alpha motif domain containing 1B	http://www.ncbi.nlm.nih.gov/gene/?term=417927
ANKS3	protein_coding	chr14:12888389-12904260	-	9.78019	9.54517	-0.0350916	0.732576894	0.833050201	ankyrin repeat and sterile alpha motif domain containing 3	http://www.ncbi.nlm.nih.gov/gene/?term=769431
ANKS4B	protein_coding	chr14:14984236-14990861	+	0.753485	0.711509	-0.082696786	0.889056767	0.934385642	ankyrin repeat and sterile alpha motif domain containing 4B	http://www.ncbi.nlm.nih.gov/gene/?term=427007
ANKS6	protein_coding	chr2:88113525-88155443	-	3.48557	2.72945	-0.352784332	0.052207221	0.121053466	ankyrin repeat and sterile alpha motif domain containing 6	http://www.ncbi.nlm.nih.gov/gene/?term=420977
ANKZF1	protein_coding	chr7:22337067-22344365	-	9.12906	9.77409	0.098496072	0.440440874	0.601523095	ankyrin repeat and zinc finger domain containing 1	http://www.ncbi.nlm.nih.gov/gene/?term=429038
ANLN	protein_coding	chr2:46899947-46928910	-	11.2296	14.4322	0.361984697	1.82E-05	0.000110797	anillin actin binding protein	http://www.ncbi.nlm.nih.gov/gene/?term=420738
ANO1	protein_coding	chr5:17726981-17803019	+	0.818759	0.544607	-0.588223334	0.08077358	0.171405508	anoctamin 1	http://www.ncbi.nlm.nih.gov/gene/?term=423144
ANO10	protein_coding	chr2:41035880-41154076	+	3.46879	2.80115	-0.308413262	0.108258588	0.215347851	anoctamin 10	http://www.ncbi.nlm.nih.gov/gene/?term=420674
ANO2	protein_coding	chr1:74111594-74163089	-	0.302167	0.25363	-0.25262071	0.777501901	0.859678903	anoctamin 2	http://www.ncbi.nlm.nih.gov/gene/?term=428100
ANO3	protein_coding	chr5:3185015-3364210	+	0.121915	0.14169	0.2168623	0.691652584	0.806083157	anoctamin 3	http://www.ncbi.nlm.nih.gov/gene/?term=422968
ANO4	protein_coding	chr1:47448637-47635438	+	0.0705703	0.0740433	0.069308052	0.904610611	0.942389678	anoctamin 4	http://www.ncbi.nlm.nih.gov/gene/?term=427878
ANO5	protein_coding	chr5:2699314-2749644	+	24.3779	19.962	-0.28831758	1.44E-07	1.25E-06	anoctamin 5	http://www.ncbi.nlm.nih.gov/gene/?term=422973
ANO6	protein_coding	chr1:30599431-30669824	+	1.4894	1.3741	-0.116244263	0.580376669	0.720625756	anoctamin 6	http://www.ncbi.nlm.nih.gov/gene/?term=417802
ANO8	protein_coding	chr28:3429136-3438114	-	1.02817	1.52989	0.573349103	0.05136284	0.119764216	anoctamin 8	http://www.ncbi.nlm.nih.gov/gene/?term=429912
ANO9	protein_coding	chr5:1493655-1508545	+	0.366881	0.291741	-0.330624042	0.557196948	0.702645878	anoctamin 9	http://www.ncbi.nlm.nih.gov/gene/?term=422996
ANP32A	protein_coding	chr10:19262688-19281916	-	60.8259	56.7103	-0.101074974	0.104534782	0.209177516	acidic nuclear phosphoprotein 32 family member A	http://www.ncbi.nlm.nih.gov/gene/?term=415562
ANP32B	protein_coding	chr28:1724060-1732847	+	181.226	187.897	0.052152083	0.072254072	0.156487674	acidic (leucine-rich) nuclear phosphoprotein 32 family, member B	http://www.ncbi.nlm.nih.gov/gene/?term=420087
ANP32E	protein_coding	chr25:162050-174225	-	211.295	221.606	0.068738315	0.002830523	0.010471254	acidic nuclear phosphoprotein 32 family member E	http://www.ncbi.nlm.nih.gov/gene/?term=426109
ANPEP	protein_coding	chr10:20022608-20029726	-	5.43336	2.87188	-0.919849171	1.83E-07	1.57E-06	alanyl aminopeptidase, membrane	http://www.ncbi.nlm.nih.gov/gene/?term=395667
ANTXR1	protein_coding	chr22:152626-246889	-	0.651795	1.03558	0.667948818	0.024244012	0.06502182	anthrax toxin receptor 1	http://www.ncbi.nlm.nih.gov/gene/?term=428199
ANTXR2	protein_coding	chr4:45519003-45620592	-	23.933	36.4512	0.60696506	2.22E-16	5.42E-15	anthrax toxin receptor 2	http://www.ncbi.nlm.nih.gov/gene/?term=422580
ANTXRL	protein_coding	chr6:17906736-17958436	-	2.09624	1.85274	-0.178143463	0.334190924	0.49043886	anthrax toxin receptor-like	http://www.ncbi.nlm.nih.gov/gene/?term=423775
ANXA1	protein_coding	chrZ:36022638-36040372	+	4.72662	8.69773	0.879830042	2.71E-05	0.000159441	annexin A1	http://www.ncbi.nlm.nih.gov/gene/?term=404271
ANXA10	protein_coding	chr4:25133611-25149458	+	0.444776	0.0799996	-2.475014251	0.084562026	0.177650545	annexin A10	http://www.ncbi.nlm.nih.gov/gene/?term=770326
ANXA11	protein_coding	chr6:5164859-5184130	-	65.338	67.4708	0.046340973	0.367771311	0.527344507	annexin A11	http://www.ncbi.nlm.nih.gov/gene/?term=423637
ANXA13	protein_coding	chr2:138238157-138261615	-	4.96009	1.99494	-1.314020942	5.86E-05	0.000324295	annexin A13	http://www.ncbi.nlm.nih.gov/gene/?term=420342
ANXA2	protein_coding	chr10:5019804-5044071	+	172.516	134.885	-0.35500025	5.70E-16	1.30E-14	annexin A2	http://www.ncbi.nlm.nih.gov/gene/?term=396297
ANXA4	protein_coding	chr22:4584810-4594055	+	18.7421	13.3355	-0.491010694	6.38E-06	4.22E-05	annexin A4	http://www.ncbi.nlm.nih.gov/gene/?term=772393
ANXA5	protein_coding	chr4:54326491-54351754	+	47.3951	48.6623	0.038066598	0.584609294	0.72423112	annexin A5	http://www.ncbi.nlm.nih.gov/gene/?term=428767
ANXA6	protein_coding	chr13:13030906-13043366	+	45.6553	50.823	0.154699189	0.007815778	0.024863071	annexin A6	http://www.ncbi.nlm.nih.gov/gene/?term=395481
ANXA7	protein_coding	chr6:16201310-16215922	-	14.5504	11.226	-0.37421485	0.008789549	0.02751902	annexin A7	http://www.ncbi.nlm.nih.gov/gene/?term=423747
ANXA8	protein_coding	chr6:17882147-17895745	-	25.0377	16.4724	-0.604051272	1.02E-09	1.17E-08	annexin A8	http://www.ncbi.nlm.nih.gov/gene/?term=423774
AOAH	protein_coding	chr2:46830279-46899503	+	1.30047	1.63736	0.332338438	0.151337764	0.277050101	acyloxyacyl hydrolase	http://www.ncbi.nlm.nih.gov/gene/?term=420737
AOC3	protein_coding	chr27:5490347-5504360	+	0.485478	0.394761	-0.298426452	0.379113928	0.540355324	amine oxidase, copper containing 3	http://www.ncbi.nlm.nih.gov/gene/?term=420015
AOX1	protein_coding	chr7:11249260-11287554	+	0.494778	0.471933	-0.068199297	0.875607938	0.92661455	aldehyde oxidase 1	http://www.ncbi.nlm.nih.gov/gene/?term=424071
AOX2	protein_coding	chr7:11285807-11332344	+	0.430434	0.295604	-0.542126249	0.308282185	0.468042932	aldehyde oxidase 2	http://www.ncbi.nlm.nih.gov/gene/?term=424072
AP000295.9	protein_coding	chr1:105251521-105262186	+	17.836	11.9157	-0.581928398	8.03E-06	5.22E-05	None	http://www.ncbi.nlm.nih.gov/gene/?term=AP000295.9
AP000304.12	protein_coding	chr1:105581781-105585201	-	151.234	156.639	0.050660941	0.381133313	0.542091497	None	http://www.ncbi.nlm.nih.gov/gene/?term=AP000304.12
AP000350.10	protein_coding	chr15:8067910-8088072	+	0.418101	0.45121	0.109947548	0.796496248	0.8728774	None	http://www.ncbi.nlm.nih.gov/gene/?term=AP000350.10
AP000721.4	protein_coding	chrUn_Scaffold600:9633-10558	-	28.5581	41.4041	0.535873638	9.69E-06	6.21E-05	None	http://www.ncbi.nlm.nih.gov/gene/?term=AP000721.4
AP002884.2	protein_coding	chr24:6145622-6148525	-	120.983	93.6151	-0.369991182	5.92E-09	6.24E-08	None	http://www.ncbi.nlm.nih.gov/gene/?term=AP002884.2
AP1AR	protein_coding	chr4:57553746-57572285	-	41.705	33.8104	-0.302753274	2.90E-07	2.41E-06	adaptor related protein complex 1 associated regulatory protein	http://www.ncbi.nlm.nih.gov/gene/?term=422693
AP1B1	protein_coding	chr15:11196283-11209416	+	12.8827	16.6278	0.36816231	3.66E-05	0.000209843	adaptor related protein complex 1 beta 1 subunit	http://www.ncbi.nlm.nih.gov/gene/?term=417021
AP1G1	protein_coding	chr11:19994665-20039204	+	47.0607	43.1595	-0.124844629	0.00063022	0.002785908	adaptor related protein complex 1 gamma 1 subunit	http://www.ncbi.nlm.nih.gov/gene/?term=415880
AP1M1	protein_coding	chr28:4424048-4431816	-	40.3237	33.5677	-0.264554333	1.41E-05	8.79E-05	adaptor related protein complex 1 mu 1 subunit	http://www.ncbi.nlm.nih.gov/gene/?term=420149
AP1S3	protein_coding	chr9:8269421-8290943	-	1.40627	1.06234	-0.404628043	0.168942802	0.300846883	adaptor related protein complex 1 sigma 3 subunit	http://www.ncbi.nlm.nih.gov/gene/?term=424807
AP2A2	protein_coding	chr5:15100354-15143261	-	35.1416	38.9622	0.148895263	0.00108214	0.004499627	adaptor related protein complex 2 alpha 2 subunit	http://www.ncbi.nlm.nih.gov/gene/?term=423102
AP2B1	protein_coding	chr19:4365124-4430023	-	25.0723	34.6148	0.465294665	2.22E-16	5.42E-15	adaptor related protein complex 2 beta 1 subunit	http://www.ncbi.nlm.nih.gov/gene/?term=417525
AP2M1	protein_coding	chr9:15866340-15889113	+	114.687	124.743	0.121256992	0.001468572	0.005871258	adaptor related protein complex 2 mu 1 subunit	http://www.ncbi.nlm.nih.gov/gene/?term=770246
AP3B1	protein_coding	chrZ:22790022-22949379	+	21.4595	12.1907	-0.815835493	1.80E-35	9.88E-34	adaptor related protein complex 3 beta 1 subunit	http://www.ncbi.nlm.nih.gov/gene/?term=427646
AP3B2	protein_coding	chr10:1290817-1301813	-	0.428266	0.412338	-0.054679724	0.941619889	0.967643443	adaptor related protein complex 3 beta 2 subunit	http://www.ncbi.nlm.nih.gov/gene/?term=769343
AP3D1	protein_coding	chr28:2096486-2123726	+	10.389	13.3498	0.361761335	7.63E-06	4.98E-05	adaptor related protein complex 3 delta 1 subunit	http://www.ncbi.nlm.nih.gov/gene/?term=420079
AP3M1	protein_coding	chr6:15373749-15390456	+	46.0067	42.5407	-0.113000205	0.066314166	0.146201358	adaptor related protein complex 3 mu 1 subunit	http://www.ncbi.nlm.nih.gov/gene/?term=423736
AP3M2	protein_coding	chr22:2725280-2736731	+	28.3	29.6156	0.065555262	0.266984792	0.421823106	adaptor related protein complex 3 mu 2 subunit	http://www.ncbi.nlm.nih.gov/gene/?term=426790
AP3S1	protein_coding	chrZ:72903092-72932128	-	37.1777	22.2534	-0.740411745	6.60E-16	1.41E-14	adaptor related protein complex 3 sigma 1 subunit	http://www.ncbi.nlm.nih.gov/gene/?term=427389
AP3S2	protein_coding	chr10:20031637-20035333	-	49.9336	58.3358	0.224370598	0.013252527	0.038969114	adaptor related protein complex 3 sigma 2 subunit	http://www.ncbi.nlm.nih.gov/gene/?term=415581
AP4B1	protein_coding	chr26:3763580-3770851	-	10.8539	12.4523	0.198198718	0.049544348	0.116169279	adaptor related protein complex 4 beta 1 subunit	http://www.ncbi.nlm.nih.gov/gene/?term=419879
AP4E1	protein_coding	chr10:9120712-9139661	+	14.5291	13.4148	-0.115119793	0.123042724	0.237544788	adaptor related protein complex 4 epsilon 1 subunit	http://www.ncbi.nlm.nih.gov/gene/?term=415425
AP4S1	protein_coding	chr5:34340100-34361220	+	3.73489	3.55765	-0.070141167	0.607246767	0.744395921	adaptor related protein complex 4 sigma 1 subunit	http://www.ncbi.nlm.nih.gov/gene/?term=423309
AP5M1	protein_coding	chr5:55699098-55709323	-	16.2659	16.1833	-0.007344826	0.959952663	0.97794962	adaptor related protein complex 5 mu 1 subunit	http://www.ncbi.nlm.nih.gov/gene/?term=423548
AP5Z1	protein_coding	chr14:4018167-4027868	+	11.8255	13.2302	0.161933687	0.134222708	0.253296159	adaptor related protein complex 5 zeta 1 subunit	http://www.ncbi.nlm.nih.gov/gene/?term=416478
APAF1	protein_coding	chr1:46718009-46745676	+	18.8919	15.8854	-0.250066386	0.000220393	0.001082049	apoptotic peptidase activating factor 1	http://www.ncbi.nlm.nih.gov/gene/?term=417926
APBA1	protein_coding	chrZ:34699905-34781022	-	1.77336	1.48851	-0.252616526	0.222383447	0.368397315	amyloid beta precursor protein binding family A member 1	http://www.ncbi.nlm.nih.gov/gene/?term=427246
APBA2	protein_coding	chr10:5745429-5834011	+	8.7976	7.83471	-0.167230133	0.152757073	0.279384435	amyloid beta precursor protein binding family A member 2	http://www.ncbi.nlm.nih.gov/gene/?term=415386
APBA3	protein_coding	chr28:974942-980349	+	11.3216	12.6665	0.161940077	0.134222708	0.253296159	amyloid beta (A4) precursor protein-binding, family A, member 3	http://www.ncbi.nlm.nih.gov/gene/?term=420069
APBB1	protein_coding	chr1:194443725-194449356	+	20.2037	26.2596	0.378225416	1.04E-05	6.61E-05	amyloid beta precursor protein binding family B member 1	http://www.ncbi.nlm.nih.gov/gene/?term=100859045
APBB1IP	protein_coding	chr2:16147118-16204934	-	36.9011	53.4824	0.535400384	8.88E-16	1.81E-14	amyloid beta precursor protein binding family B member 1 interacting protein	http://www.ncbi.nlm.nih.gov/gene/?term=420492
APBB2	protein_coding	chr4:69072411-69238753	+	1.82945	2.28606	0.321453283	0.06921673	0.151337833	amyloid beta precursor protein binding family B member 2	http://www.ncbi.nlm.nih.gov/gene/?term=422781
APC2	protein_coding	chr28:3228730-3242550	+	0.312746	0.366608	0.229246836	0.543450126	0.691134832	APC2, WNT signaling pathway regulator	http://www.ncbi.nlm.nih.gov/gene/?term=429363
APCDD1	protein_coding	chr2:98537292-98568148	+	1.84508	2.05204	0.153375483	0.420961293	0.58332491	APC down-regulated 1	http://www.ncbi.nlm.nih.gov/gene/?term=426765
APCDD1L	protein_coding	chr20:11367659-11383124	+	1.86393	1.17339	-0.667665078	0.031167509	0.080013276	APC down-regulated 1 like	http://www.ncbi.nlm.nih.gov/gene/?term=419316
APEH	protein_coding	chr12:2465249-2469863	-	10.945	14.0336	0.358613192	0.003579151	0.012787709	acylaminoacyl-peptide hydrolase	http://www.ncbi.nlm.nih.gov/gene/?term=415926
APELA	protein_coding	chr4:23911661-23939009	+	0.358542	0.246231	-0.542129722	0.490373615	0.642077052	apelin receptor early endogenous ligand	http://www.ncbi.nlm.nih.gov/gene/?term=770154
APH1A	protein_coding	chrZ:9221531-9226026	+	10.4522	7.20996	-0.535743475	0.002206426	0.008430731	aph-1 homolog A, gamma-secretase subunit	http://www.ncbi.nlm.nih.gov/gene/?term=769986
API5	protein_coding	chr5:21406791-21420777	+	70.9697	70.869	-0.002048516	0.96743935	0.98208131	apoptosis inhibitor 5	http://www.ncbi.nlm.nih.gov/gene/?term=423168
APIP	protein_coding	chr5:18851333-18864276	-	16.2256	13.9172	-0.221402843	0.013291115	0.039037243	APAF1 interacting protein	http://www.ncbi.nlm.nih.gov/gene/?term=428860
APITD1	protein_coding	chr21:3726466-3729265	+	15.3228	19.6859	0.36148272	0.030629315	0.078987175	centromere protein S	http://www.ncbi.nlm.nih.gov/gene/?term=771417
APLF	protein_coding	chr3:11370086-11391751	+	25.0127	15.4292	-0.696997537	1.07E-14	1.97E-13	aprataxin and PNKP like factor	http://www.ncbi.nlm.nih.gov/gene/?term=421264
APLN	protein_coding	chr4:1659423-1660999	+	0.274323	0.460517	0.747378828	0.493072761	0.642077052	apelin	http://www.ncbi.nlm.nih.gov/gene/?term=101747811
APLNR	protein_coding	chr5:17052883-17054353	+	0.124573	0.941069	2.917309095	0.001829678	0.007127039	apelin receptor	http://www.ncbi.nlm.nih.gov/gene/?term=429337
APLP2	protein_coding	chr24:1440223-1481449	-	26.0229	20.0175	-0.378519939	9.00E-08	8.07E-07	amyloid beta precursor like protein 2	http://www.ncbi.nlm.nih.gov/gene/?term=419727
APMAP	protein_coding	chr3:15835500-15848505	-	28.7114	25.2005	-0.188171321	0.042041093	0.101559029	adipocyte plasma membrane associated protein	http://www.ncbi.nlm.nih.gov/gene/?term=416715
APOA1	protein_coding	chr24:5110447-5112019	-	192.616	179.857	-0.098877238	0.034228398	0.086270997	apolipoprotein A1	http://www.ncbi.nlm.nih.gov/gene/?term=396536
APOA1BP_ID:426569	protein_coding	chr25:224358-227444	+	10.2705	15.7669	0.618392615	0.000661085	0.002910542	apolipoprotein A-I binding protein	http://www.ncbi.nlm.nih.gov/gene/?term=426569
APOA4	protein_coding	chr24:5107037-5108506	-	18.2941	5.20418	-1.813635675	1.18E-20	4.03E-19	apolipoprotein A4	http://www.ncbi.nlm.nih.gov/gene/?term=395780
APOA5	protein_coding	chr24:5103890-5106411	-	0.451843	1.201	1.410342673	0.012731794	0.037606667	apolipoprotein A5	http://www.ncbi.nlm.nih.gov/gene/?term=419802
APOB	protein_coding	chr3:102659050-102693303	-	3.15341	0.75004	-2.071873316	6.17E-48	4.34E-46	apolipoprotein B	http://www.ncbi.nlm.nih.gov/gene/?term=396535
APOBEC2	protein_coding	chr26:4710803-4718654	+	4.37461	2.06545	-1.082698269	0.000560059	0.002501758	apolipoprotein B mRNA editing enzyme catalytic subunit 2	http://www.ncbi.nlm.nih.gov/gene/?term=419915
APOC3	protein_coding	chr24:5109261-5109974	+	1.79215	0.282052	-2.667658322	0.051723853	0.120140154	apolipoprotein C3	http://www.ncbi.nlm.nih.gov/gene/?term=100859721
APOD	protein_coding	chr9:12704211-12707168	+	1.2204	1.41835	0.216859499	0.691652584	0.806083157	apolipoprotein D	http://www.ncbi.nlm.nih.gov/gene/?term=424893
APOH	protein_coding	chr18:7515417-7521011	+	2.3154	0.583044	-1.989584783	0.000201406	0.000997252	apolipoprotein H	http://www.ncbi.nlm.nih.gov/gene/?term=417431
APOLD1	protein_coding	chr1:48213965-48219039	+	0.198966	3.25662	4.032781564	4.44E-16	1.03E-14	apolipoprotein L domain containing 1	http://www.ncbi.nlm.nih.gov/gene/?term=769889
APOO	protein_coding	chr1:118276564-118307777	+	25.0103	17.4602	-0.518452278	1.01E-05	6.41E-05	apolipoprotein O	http://www.ncbi.nlm.nih.gov/gene/?term=418599
APOOL	protein_coding	chr4:8755607-8772130	-	16.2978	20.1952	0.309335202	0.000148005	0.000757128	apolipoprotein O like	http://www.ncbi.nlm.nih.gov/gene/?term=422271
APOPT1	protein_coding	chr5:50489531-50498468	+	18.4305	16.4433	-0.164595348	0.118407312	0.23068988	apoptogenic 1, mitochondrial	http://www.ncbi.nlm.nih.gov/gene/?term=423483
APP	protein_coding	chr1:102610038-102809880	-	62.4788	53.7428	-0.217295257	9.37E-06	6.01E-05	amyloid beta (A4) precursor protein	http://www.ncbi.nlm.nih.gov/gene/?term=374198
APPBP2	protein_coding	chr19:8001048-8019015	+	29.3023	28.0794	-0.061501801	0.390693961	0.552176999	amyloid beta precursor protein binding protein 2	http://www.ncbi.nlm.nih.gov/gene/?term=417645
APPL1	protein_coding	chr12:8610322-8639959	+	16.4297	13.9157	-0.239592655	0.000120658	0.000628669	adaptor protein, phosphotyrosine interacting with PH domain and leucine zipper 1	http://www.ncbi.nlm.nih.gov/gene/?term=416002
APPL2	protein_coding	chr1:54262045-54295309	+	15.3794	13.2159	-0.218724545	0.018920777	0.052491689	adaptor protein, phosphotyrosine interacting with PH domain and leucine zipper 2	http://www.ncbi.nlm.nih.gov/gene/?term=418075
APRT	protein_coding	chr11:18706797-18709506	-	16.699	18.5776	0.153802424	0.312916959	0.472096102	adenine phosphoribosyltransferase	http://www.ncbi.nlm.nih.gov/gene/?term=100857155
APTX	protein_coding	chrZ:70584679-70593677	-	18.4735	7.70503	-1.261584747	8.92E-17	2.52E-15	aprataxin	http://www.ncbi.nlm.nih.gov/gene/?term=395173
AQP11	protein_coding	chr1:193071612-193085775	-	0.530494	0.620212	0.225425006	0.670374676	0.790797022	aquaporin 11	http://www.ncbi.nlm.nih.gov/gene/?term=426725
AQP3	protein_coding	chrZ:7195193-7209421	-	1.74089	1.09594	-0.667656231	0.069191003	0.151300553	aquaporin 3 (Gill blood group)	http://www.ncbi.nlm.nih.gov/gene/?term=426894
AQP4	protein_coding	chr2:104732271-104744725	-	0.173057	0.0726292	-1.252625704	0.204099476	0.346844319	aquaporin 4	http://www.ncbi.nlm.nih.gov/gene/?term=421088
AQP9	protein_coding	chr10:7007994-7035140	-	0.885643	1.62192	0.872905486	0.00179406	0.007032279	aquaporin 9	http://www.ncbi.nlm.nih.gov/gene/?term=415402
AQR	protein_coding	chr5:32217897-32274093	+	12.6964	11.9454	-0.087964322	0.096446913	0.19548323	aquarius intron-binding spliceosomal factor	http://www.ncbi.nlm.nih.gov/gene/?term=423296
AR	protein_coding	chr4:453408-497574	+	0.628573	0.442258	-0.507192063	0.226365677	0.372589999	androgen receptor	http://www.ncbi.nlm.nih.gov/gene/?term=422165
ARAP2	protein_coding	chr4:70638973-70772169	+	27.3687	27.8421	0.024741122	0.509860659	0.658821876	ArfGAP with RhoGAP domain, ankyrin repeat and PH domain 2	http://www.ncbi.nlm.nih.gov/gene/?term=428790
ARAP3	protein_coding	chr13:1938727-1954894	-	1.11241	1.74127	0.646451305	0.003941793	0.013856264	ArfGAP with RhoGAP domain, ankyrin repeat and PH domain 3	http://www.ncbi.nlm.nih.gov/gene/?term=416196
ARCN1	protein_coding	chr24:5475455-5483503	-	64.2113	66.3533	0.047341011	0.296380348	0.455020415	archain 1	http://www.ncbi.nlm.nih.gov/gene/?term=770561
AREG	protein_coding	chr4:45060421-45066999	+	0.262082	0.26398	0.010410359	0.952996493	0.97346088	amphiregulin	http://www.ncbi.nlm.nih.gov/gene/?term=428752
AREL1	protein_coding	chr5:38049540-38071586	-	23.771	23.4124	-0.021929764	0.686196319	0.802372107	apoptosis resistant E3 ubiquitin protein ligase 1	http://www.ncbi.nlm.nih.gov/gene/?term=423354
ARF1	protein_coding	chr2:2395984-2407971	-	16.7706	14.8138	-0.17899254	0.120040275	0.233349945	ADP ribosylation factor 1	http://www.ncbi.nlm.nih.gov/gene/?term=420398
ARF3	protein_coding	chrUn_Scaffold1016:18350-21869	-	13.0543	15.668	0.263295934	0.185495863	0.322808338	ADP ribosylation factor 3	http://www.ncbi.nlm.nih.gov/gene/?term=107049507
ARF4	protein_coding	chr12:8722016-8732445	-	67.8109	69.04	0.025915272	0.644248272	0.775365467	ADP ribosylation factor 4	http://www.ncbi.nlm.nih.gov/gene/?term=769725
ARF6	protein_coding	chr5:57835096-57835623	+	86.5914	108.368	0.323643153	0.000404635	0.001865301	ADP ribosylation factor 6	http://www.ncbi.nlm.nih.gov/gene/?term=428927
ARFGAP1	protein_coding	chr20:8976416-9002069	+	16.9361	15.4089	-0.136337818	0.079463041	0.169159665	ADP ribosylation factor GTPase activating protein 1	http://www.ncbi.nlm.nih.gov/gene/?term=419241
ARFGAP2	protein_coding	chr5:23201879-23213378	+	17.7897	18.7783	0.07802428	0.274403247	0.431226298	ADP ribosylation factor GTPase activating protein 2	http://www.ncbi.nlm.nih.gov/gene/?term=423187
ARFGAP3	protein_coding	chr1:68427143-68460888	-	29.715	58.3234	0.972883444	2.22E-16	5.42E-15	ADP ribosylation factor GTPase activating protein 3	http://www.ncbi.nlm.nih.gov/gene/?term=418224
ARFGEF1	protein_coding	chr2:115784187-115869658	-	28.232	25.6427	-0.138783159	0.00369456	0.01313814	ADP ribosylation factor guanine nucleotide exchange factor 1	http://www.ncbi.nlm.nih.gov/gene/?term=420170
ARFGEF2	protein_coding	chr20:6557793-6592956	+	14.8332	12.1458	-0.288372349	1.84E-06	1.34E-05	ADP ribosylation factor guanine nucleotide exchange factor 2	http://www.ncbi.nlm.nih.gov/gene/?term=419211
ARFGEF3	protein_coding	chr3:54564986-54650855	-	9.41444	11.6544	0.307927546	5.42E-08	5.05E-07	ARFGEF family member 3	http://www.ncbi.nlm.nih.gov/gene/?term=421681
ARFIP1	protein_coding	chr4:34140471-34181242	+	36.3513	31.7248	-0.19639589	0.002828837	0.010469051	ADP ribosylation factor interacting protein 1	http://www.ncbi.nlm.nih.gov/gene/?term=770884
ARFIP2	protein_coding	chr1:194413343-194419471	+	13.4228	15.7588	0.231472031	0.028691179	0.074879597	ADP ribosylation factor interacting protein 2	http://www.ncbi.nlm.nih.gov/gene/?term=419075
ARFRP1	protein_coding	chr20:9829349-9840351	+	15.9971	18.3314	0.196506578	0.080378645	0.17073364	ADP ribosylation factor related protein 1	http://www.ncbi.nlm.nih.gov/gene/?term=419261
ARG2	protein_coding	chr5:28877624-28894686	+	5.15337	5.05711	-0.027203019	0.929552937	0.959814015	arginase 2	http://www.ncbi.nlm.nih.gov/gene/?term=423272
ARGLU1	protein_coding	chr1:141031865-141042350	+	201.927	189.18	-0.094074253	2.43E-05	0.000144418	arginine and glutamate rich 1	http://www.ncbi.nlm.nih.gov/gene/?term=418765
ARHGAP1	protein_coding	chr5:23454296-23480013	+	12.0088	12.2985	0.034390372	0.6060176	0.743202597	Rho GTPase activating protein 1	http://www.ncbi.nlm.nih.gov/gene/?term=428865
ARHGAP10	protein_coding	chr4:32240308-32369007	+	8.92195	6.5284	-0.450629608	0.000802498	0.003458912	Rho GTPase activating protein 10	http://www.ncbi.nlm.nih.gov/gene/?term=422471
ARHGAP11A	protein_coding	chr5:30629266-30675319	-	19.3857	26.7425	0.46414151	2.98E-12	4.47E-11	Rho GTPase activating protein 11A	http://www.ncbi.nlm.nih.gov/gene/?term=423289
ARHGAP12	protein_coding	chr2:14258996-14330199	+	5.82531	3.98152	-0.549015522	1.87E-05	0.000113772	Rho GTPase activating protein 12	http://www.ncbi.nlm.nih.gov/gene/?term=420473
ARHGAP15	protein_coding	chr7:32874820-33193631	+	174.263	140.182	-0.313965172	1.13E-21	4.11E-20	Rho GTPase activating protein 15	http://www.ncbi.nlm.nih.gov/gene/?term=424303
ARHGAP17	protein_coding	chr14:6615075-6654562	-	31.1141	33.4581	0.104787005	0.085751936	0.179307915	Rho GTPase activating protein 17	http://www.ncbi.nlm.nih.gov/gene/?term=416564
ARHGAP18	protein_coding	chr3:58188401-58272602	+	5.4519	5.15446	-0.080937807	0.548616233	0.69449176	Rho GTPase activating protein 18	http://www.ncbi.nlm.nih.gov/gene/?term=421706
ARHGAP19	protein_coding	chr6:22356938-22376065	+	8.70124	18.7055	1.104169613	0	0	Rho GTPase activating protein 19	http://www.ncbi.nlm.nih.gov/gene/?term=423846
ARHGAP20	protein_coding	chr1:179517122-179577089	+	1.77213	1.0553	-0.747831255	0.010344303	0.031559535	Rho GTPase activating protein 20	http://www.ncbi.nlm.nih.gov/gene/?term=418962
ARHGAP21	protein_coding	chr2:16798393-16935397	+	5.41238	4.08241	-0.406842053	0.000290419	0.001389469	Rho GTPase activating protein 21	http://www.ncbi.nlm.nih.gov/gene/?term=420500
ARHGAP22	protein_coding	chr6:18282050-18422570	-	3.9629	4.33977	0.131062022	0.210098781	0.354892739	Rho GTPase activating protein 22	http://www.ncbi.nlm.nih.gov/gene/?term=423779
ARHGAP24	protein_coding	chr4:46374006-46577441	-	2.47939	1.7502	-0.502465428	0.00022841	0.001116068	Rho GTPase activating protein 24	http://www.ncbi.nlm.nih.gov/gene/?term=422593
ARHGAP25	protein_coding	chr22:299878-316574	-	23.8741	25.4323	0.091215592	0.157984745	0.287228521	Rho GTPase activating protein 25	http://www.ncbi.nlm.nih.gov/gene/?term=419516
ARHGAP26	protein_coding	chr13:17375816-17482168	+	4.73272	4.60244	-0.040270657	0.63956565	0.770900288	Rho GTPase activating protein 26	http://www.ncbi.nlm.nih.gov/gene/?term=396113
ARHGAP27	protein_coding	chr27:1738391-1756450	-	17.6829	20.2023	0.192164654	0.00894525	0.027956309	Rho GTPase activating protein 27	http://www.ncbi.nlm.nih.gov/gene/?term=770740
ARHGAP28	protein_coding	chr2:99849944-99924459	-	0.584615	0.662456	0.180337788	0.577677291	0.718501839	Rho GTPase activating protein 28	http://www.ncbi.nlm.nih.gov/gene/?term=421053
ARHGAP29	protein_coding	chr8:13620609-13671275	+	23.477	20.7466	-0.178373142	0.002547421	0.009545439	Rho GTPase activating protein 29	http://www.ncbi.nlm.nih.gov/gene/?term=424488
ARHGAP32	protein_coding	chr24:1145375-1271592	-	1.75005	1.88391	0.106333903	0.475267312	0.63326239	Rho GTPase activating protein 32	http://www.ncbi.nlm.nih.gov/gene/?term=419724
ARHGAP35	protein_coding	chrUn_Scaffold1265:6064-13389	+	7.69866	9.74211	0.339626915	0.00092538	0.003921678	Rho GTPase activating protein 35	http://www.ncbi.nlm.nih.gov/gene/?term=425730
ARHGAP36	protein_coding	chr4:9543717-9562771	+	0.436375	0.814658	0.90062608	0.00861457	0.027044012	Rho GTPase activating protein 36	http://www.ncbi.nlm.nih.gov/gene/?term=100859007
ARHGAP39	protein_coding	chr20:979376-1021289	-	11.5228	20.7167	0.846302883	2.22E-16	5.42E-15	Rho GTPase activating protein 39	http://www.ncbi.nlm.nih.gov/gene/?term=419132
ARHGAP40	protein_coding	chr20:3845798-3884088	-	0.391707	0.538015	0.457871486	0.278153323	0.435549591	Rho GTPase activating protein 40	http://www.ncbi.nlm.nih.gov/gene/?term=419168
ARHGAP42	protein_coding	chr1:183291270-183451831	-	1.98305	1.81968	-0.124036286	0.463034875	0.62386941	Rho GTPase activating protein 42	http://www.ncbi.nlm.nih.gov/gene/?term=418990
ARHGAP44	protein_coding	chr18:2249399-2269942	-	0.388346	0.260773	-0.574548103	0.384331336	0.54512844	Rho GTPase activating protein 44	http://www.ncbi.nlm.nih.gov/gene/?term=427797
ARHGAP5	protein_coding	chr5:34694587-34742535	+	17.8597	16.4683	-0.117016212	0.031675002	0.080899292	Rho GTPase activating protein 5	http://www.ncbi.nlm.nih.gov/gene/?term=428883
ARHGAP6	protein_coding	chr1:124025810-124330385	+	6.72235	8.10138	0.269202021	0.009317715	0.028969805	Rho GTPase activating protein 6	http://www.ncbi.nlm.nih.gov/gene/?term=418642
ARHGAP8	protein_coding	chr1:69904874-69982240	+	1.79975	1.54499	-0.220199018	0.532373713	0.680350665	Rho GTPase activating protein 8	http://www.ncbi.nlm.nih.gov/gene/?term=418239
ARHGDIA	protein_coding	chr18:10022896-10031722	-	154.464	180.895	0.227881895	1.17E-11	1.64E-10	Rho GDP dissociation inhibitor alpha	http://www.ncbi.nlm.nih.gov/gene/?term=769231
ARHGDIB	protein_coding	chr1:48011214-48019519	+	74.7203	78.354	0.068506679	0.290920852	0.449527622	Rho GDP dissociation inhibitor beta	http://www.ncbi.nlm.nih.gov/gene/?term=417941
ARHGDIG	protein_coding	chr14:12286185-12289275	-	0.678695	1.28177	0.917302119	0.115963659	0.226994079	Rho GDP dissociation inhibitor gamma	http://www.ncbi.nlm.nih.gov/gene/?term=100858938
ARHGEF1	protein_coding	chr7:26409544-26448083	-	0.693705	1.95369	1.493807379	2.96E-08	2.85E-07	Rho guanine nucleotide exchange factor (GEF) 1	http://www.ncbi.nlm.nih.gov/gene/?term=424241
ARHGEF10	protein_coding	chr3:91221401-91335971	-	4.3276	3.97841	-0.121375194	0.290241784	0.448749839	Rho guanine nucleotide exchange factor 10	http://www.ncbi.nlm.nih.gov/gene/?term=421900
ARHGEF10L	protein_coding	chr21:116715-143500	-	2.39019	2.81729	0.237182771	0.173201524	0.305869506	Rho guanine nucleotide exchange factor 10 like	http://www.ncbi.nlm.nih.gov/gene/?term=419360
ARHGEF11	protein_coding	chr25:1357481-1378565	+	5.64875	8.8303	0.644530801	1.57E-09	1.76E-08	Rho guanine nucleotide exchange factor 11	http://www.ncbi.nlm.nih.gov/gene/?term=425979
ARHGEF12	protein_coding	chr24:3714858-3780527	-	21.6549	23.1945	0.099089236	0.039387945	0.096676477	Rho guanine nucleotide exchange factor 12	http://www.ncbi.nlm.nih.gov/gene/?term=419752
ARHGEF16	protein_coding	chr21:1012672-1020545	-	4.48869	5.3842	0.262437537	0.121232917	0.235117976	Rho guanine nucleotide exchange factor 16	http://www.ncbi.nlm.nih.gov/gene/?term=419386
ARHGEF17	protein_coding	chr1:195423563-195459334	+	0.498497	0.774084	0.634905307	0.071705904	0.155493567	Rho guanine nucleotide exchange factor 17	http://www.ncbi.nlm.nih.gov/gene/?term=777518
ARHGEF18	protein_coding	chr28:4084269-4127105	-	30.1165	26.9682	-0.159294885	6.77E-05	0.000369713	Rho/Rac guanine nucleotide exchange factor 18	http://www.ncbi.nlm.nih.gov/gene/?term=420132
ARHGEF19	protein_coding	chr1:74542237-74578180	-	1.71485	1.42008	-0.272110182	0.148398264	0.272584508	Rho guanine nucleotide exchange factor 5	http://www.ncbi.nlm.nih.gov/gene/?term=419033
ARHGEF26	protein_coding	chr9:23307547-23349903	-	3.41163	4.98665	0.547609756	0.000234556	0.001142894	Rho guanine nucleotide exchange factor 26	http://www.ncbi.nlm.nih.gov/gene/?term=429163
ARHGEF3	protein_coding	chr12:8432702-8544404	-	113.374	69.1892	-0.712471061	5.17E-100	4.79E-98	Rho guanine nucleotide exchange factor 3	http://www.ncbi.nlm.nih.gov/gene/?term=416000
ARHGEF33	protein_coding	chr3:16582929-16621640	+	0.980594	0.713337	-0.459072128	0.024586767	0.065812531	Rho guanine nucleotide exchange factor 33	http://www.ncbi.nlm.nih.gov/gene/?term=425963
ARHGEF37	protein_coding	chr13:8424063-8436741	-	0.219478	0.170053	-0.368091877	0.600321049	0.737512655	Rho guanine nucleotide exchange factor 37	http://www.ncbi.nlm.nih.gov/gene/?term=416149
ARHGEF38	protein_coding	chr4:38974253-39012419	-	0.377177	0.151964	-1.311512112	0.020514889	0.056269133	Rho guanine nucleotide exchange factor 38	http://www.ncbi.nlm.nih.gov/gene/?term=428744
ARHGEF39	protein_coding	chrZ:9280894-9296320	+	11.5291	8.7921	-0.391000195	0.008684754	0.027239825	rho guanine nucleotide exchange factor 39	http://www.ncbi.nlm.nih.gov/gene/?term=431661
ARHGEF4	protein_coding	chr9:2268844-2476249	-	0.573239	0.560409	-0.032656641	0.900599866	0.940790607	Rho guanine nucleotide exchange factor 4	http://www.ncbi.nlm.nih.gov/gene/?term=424761
ARHGEF6	protein_coding	chr4:4400222-4431430	-	67.5325	81.3969	0.269391885	2.23E-13	3.69E-12	Rac/Cdc42 guanine nucleotide exchange factor 6	http://www.ncbi.nlm.nih.gov/gene/?term=422247
ARHGEF7	protein_coding	chr1:139308292-139416316	+	5.59911	6.2663	0.162416317	0.030656126	0.079028192	Rho guanine nucleotide exchange factor 7	http://www.ncbi.nlm.nih.gov/gene/?term=418761
ARHGEF9	protein_coding	chr4:11737154-11924050	+	0.490533	0.690267	0.492804319	0.075278064	0.16195092	Cdc42 guanine nucleotide exchange factor 9	http://www.ncbi.nlm.nih.gov/gene/?term=422315
ARID1A	protein_coding	chr23:32546-89079	-	29.2712	35.1186	0.262753442	8.32E-11	1.08E-09	AT-rich interaction domain 1A	http://www.ncbi.nlm.nih.gov/gene/?term=419542
ARID1B	protein_coding	chr3:51306805-51625729	+	17.1754	20.3575	0.245216704	2.47E-06	1.76E-05	AT-rich interaction domain 1B	http://www.ncbi.nlm.nih.gov/gene/?term=421650
ARID2	protein_coding	chr1:30749892-30857508	+	18.9291	21.3442	0.173238272	0.000232246	0.001132589	AT-rich interaction domain 2	http://www.ncbi.nlm.nih.gov/gene/?term=417804
ARID3A	protein_coding	chr28:2872863-2896518	+	3.38756	3.59521	0.085829543	0.573463176	0.715301075	AT-rich interaction domain 3A	http://www.ncbi.nlm.nih.gov/gene/?term=100858440
ARID3B	protein_coding	chr10:2414830-2445827	-	7.59149	7.52728	-0.012254437	0.91122503	0.947124406	AT-rich interaction domain 3B	http://www.ncbi.nlm.nih.gov/gene/?term=100859297
ARID4A	protein_coding	chr5:55350964-55396364	-	36.9965	36.2512	-0.029360041	0.493919579	0.642987723	AT-rich interaction domain 4A	http://www.ncbi.nlm.nih.gov/gene/?term=423541
ARID4B	protein_coding	chr3:38242110-38327020	+	37.813	31.6742	-0.255574133	2.68E-08	2.60E-07	AT-rich interaction domain 4B	http://www.ncbi.nlm.nih.gov/gene/?term=425840
ARID5A	protein_coding	chr22:2799661-2807704	-	5.7906	6.47829	0.161900209	0.149012232	0.273424275	AT rich interactive domain 5A (MRF1-like)	http://www.ncbi.nlm.nih.gov/gene/?term=101749459
ARID5B	protein_coding	chr6:8294733-8438645	-	5.11889	6.17416	0.270411866	0.001389809	0.005605081	AT-rich interaction domain 5B	http://www.ncbi.nlm.nih.gov/gene/?term=423661
ARIH1	other	chrUn_Scaffold2843:381-1382	+	26.2516	29.7111	0.178596664	0.009797124	0.030178243	ariadne RBR E3 ubiquitin protein ligase 1	http://www.ncbi.nlm.nih.gov/gene/?term=415319
ARIH2	protein_coding	chr12:11694961-11726292	-	9.16921	8.77127	-0.064011693	0.502491982	0.651714836	ariadne RBR E3 ubiquitin protein ligase 2	http://www.ncbi.nlm.nih.gov/gene/?term=416061
ARL1	protein_coding	chr1:47732343-47737806	-	23.6816	22.9603	-0.044625065	0.697793131	0.808081935	ADP ribosylation factor like GTPase 1	http://www.ncbi.nlm.nih.gov/gene/?term=417934
ARL10	protein_coding	chr13:10418403-10420966	-	2.72626	2.42295	-0.170158523	0.600759355	0.737739765	ADP ribosylation factor like GTPase 10	http://www.ncbi.nlm.nih.gov/gene/?term=416229
ARL11	protein_coding	chr1:169271015-169279110	+	2.73282	2.62017	-0.06073002	0.674473733	0.793078514	ADP ribosylation factor like GTPase 11	http://www.ncbi.nlm.nih.gov/gene/?term=418869
ARL13B	protein_coding	chr1:89695578-89745220	+	7.27895	5.3842	-0.434998354	5.01E-05	0.000280602	ADP ribosylation factor like GTPase 13B	http://www.ncbi.nlm.nih.gov/gene/?term=418431
ARL14EP	protein_coding	chr5:4538529-4546321	+	21.9885	16.4291	-0.42049574	2.01E-06	1.45E-05	ADP ribosylation factor like GTPase 14 effector protein	http://www.ncbi.nlm.nih.gov/gene/?term=421605
ARL15	protein_coding	chrZ:16200052-16414582	-	6.21057	4.83098	-0.362409804	0.003599628	0.012852972	ADP ribosylation factor like GTPase 15	http://www.ncbi.nlm.nih.gov/gene/?term=769515
ARL16	protein_coding	chr18:9970579-9972872	-	8.2748	9.37077	0.179443157	0.250143324	0.400359254	ADP ribosylation factor like GTPase 16	http://www.ncbi.nlm.nih.gov/gene/?term=768991
ARL2	protein_coding	chr13:10105068-10108507	-	0.140851	0.443349	1.654273015	0.044429896	0.10610969	ADP-ribosylation factor-like 2	http://www.ncbi.nlm.nih.gov/gene/?term=769546
ARL3	protein_coding	chr6:23304951-23329755	-	8.06943	8.35938	0.050929175	0.823772717	0.893782892	ADP ribosylation factor like GTPase 3	http://www.ncbi.nlm.nih.gov/gene/?term=423865
ARL4A	protein_coding	chr2:26855397-26858311	+	13.3775	12.1046	-0.144253123	0.202481822	0.345506897	ADP ribosylation factor like GTPase 4A	http://www.ncbi.nlm.nih.gov/gene/?term=420589
ARL4C	protein_coding	chr7:5716702-5720307	-	17.532	15.8035	-0.149746477	0.078383185	0.167494714	ADP ribosylation factor like GTPase 4C	http://www.ncbi.nlm.nih.gov/gene/?term=424026
ARL5A	protein_coding	chr7random_Scaffold414:79006-95790	-	42.329	39.25	-0.108953752	0.003284078	0.01188689	ADP ribosylation factor like GTPase 5A	http://www.ncbi.nlm.nih.gov/gene/?term=100857935
ARL5B	protein_coding	chr2:19106288-19122376	-	5.67125	5.47122	-0.051804186	0.776699087	0.859678903	ADP ribosylation factor like GTPase 5B	http://www.ncbi.nlm.nih.gov/gene/?term=420513
ARL6	protein_coding	chr1:91211031-91229743	+	10.1509	7.76859	-0.385882967	0.041481424	0.100529976	ADP ribosylation factor like GTPase 6	http://www.ncbi.nlm.nih.gov/gene/?term=418433
ARL6IP4	protein_coding	chr15:5235350-5242282	-	35.1733	40.4711	0.202411365	0.000211066	0.001040064	ADP ribosylation factor like GTPase 6 interacting protein 4	http://www.ncbi.nlm.nih.gov/gene/?term=427695
ARL6IP5	protein_coding	chr12:15348523-15358051	+	66.2152	42.2984	-0.64655934	1.05E-25	4.46E-24	ADP ribosylation factor like GTPase 6 interacting protein 5	http://www.ncbi.nlm.nih.gov/gene/?term=426074
ARL8A	protein_coding	chr26:344889-354803	-	23.7526	28.0619	0.240527252	0.008232913	0.025995612	ADP ribosylation factor like GTPase 8A	http://www.ncbi.nlm.nih.gov/gene/?term=421175
ARL8B	protein_coding	chr12:18642828-18658983	+	40.3585	27.9873	-0.528100241	1.24E-25	5.26E-24	ADP ribosylation factor like GTPase 8B	http://www.ncbi.nlm.nih.gov/gene/?term=416109
ARL8BL	protein_coding	chr1:22062046-22089723	-	2.63972	2.89471	0.133033914	0.714026841	0.822179866	ADP-ribosylation factor-like 8B-like	http://www.ncbi.nlm.nih.gov/gene/?term=769134
ARL9	protein_coding	chr4:49583459-49587731	+	21.6234	18.3513	-0.236711119	0.026821492	0.070741078	ADP ribosylation factor like GTPase 9	http://www.ncbi.nlm.nih.gov/gene/?term=771078
ARMC1	protein_coding	chr2:115183803-115214448	-	14.9964	12.9073	-0.216428969	0.004808895	0.016472663	armadillo repeat containing 1	http://www.ncbi.nlm.nih.gov/gene/?term=429406
ARMC10	protein_coding	chr1:12916974-12927293	+	3.54839	2.14645	-0.725212017	9.27E-05	0.000494314	armadillo repeat containing 10	http://www.ncbi.nlm.nih.gov/gene/?term=417720
ARMC2	protein_coding	chr3:67309290-67371773	-	1.38022	2.51978	0.868399535	0.000288913	0.001382643	armadillo repeat containing 2	http://www.ncbi.nlm.nih.gov/gene/?term=421767
ARMC4	protein_coding	chr2:15602832-15674256	+	0.192134	0.0302384	-2.667659131	0.051723853	0.120140154	armadillo repeat containing 4	http://www.ncbi.nlm.nih.gov/gene/?term=420482
ARMC6	protein_coding	chr28:3671406-3676466	-	23.5017	25.4132	0.112812931	0.231975668	0.379495655	armadillo repeat containing 6	http://www.ncbi.nlm.nih.gov/gene/?term=420112
ARMC7	protein_coding	chr18:10749329-10751449	+	18.8045	16.3677	-0.200226339	0.079138923	0.168593168	armadillo repeat containing 7	http://www.ncbi.nlm.nih.gov/gene/?term=422118
ARMC8	protein_coding	chr9:555199-617326	-	17.0886	14.8801	-0.199649986	0.005607562	0.018760049	armadillo repeat containing 8	http://www.ncbi.nlm.nih.gov/gene/?term=424731
ARMC9	protein_coding	chr9:15251958-15308917	+	4.93562	4.79435	-0.04189609	0.72995563	0.831299957	armadillo repeat containing 9	http://www.ncbi.nlm.nih.gov/gene/?term=424929
ARNT	protein_coding	chr25:2589829-2610524	-	28.9869	37.4085	0.367965065	3.76E-08	3.56E-07	aryl hydrocarbon receptor nuclear translocator	http://www.ncbi.nlm.nih.gov/gene/?term=374026
ARNT2	protein_coding	chr10:12408756-12501814	-	9.81114	7.24181	-0.438070453	1.33E-07	1.17E-06	microRNA 5572	http://www.ncbi.nlm.nih.gov/gene/?term=415481
ARNTL	protein_coding	chr5:7560351-7605130	-	24.9908	29.6917	0.248662612	0.000305694	0.001454174	aryl hydrocarbon receptor nuclear translocator like	http://www.ncbi.nlm.nih.gov/gene/?term=374115
ARNTL2	protein_coding	chr1:68192300-68229112	+	6.16027	7.36832	0.258342133	0.030302423	0.078369265	aryl hydrocarbon receptor nuclear translocator-like 2	http://www.ncbi.nlm.nih.gov/gene/?term=373925
ARPC1A	protein_coding	chr14:4366676-4381814	+	39.0268	40.8511	0.065909752	0.392682487	0.554403327	actin related protein 2/3 complex subunit 1A	http://www.ncbi.nlm.nih.gov/gene/?term=770269
ARPC1B	protein_coding	chr14:4384337-4390007	+	123.381	120.94	-0.02882876	0.537195536	0.685151673	actin related protein 2/3 complex subunit 1B	http://www.ncbi.nlm.nih.gov/gene/?term=416490
ARPC2	protein_coding	chr7:22696567-22713954	-	217.751	216.213	-0.010226075	0.779924698	0.86121593	actin related protein 2/3 complex subunit 2	http://www.ncbi.nlm.nih.gov/gene/?term=429041
ARPC3	protein_coding	chr15:5321685-5326271	+	216.331	223.131	0.044650547	0.382279145	0.543588227	actin related protein 2/3 complex subunit 3	http://www.ncbi.nlm.nih.gov/gene/?term=416837
ARPC4	protein_coding	chr12:11506589-11508357	+	189.665	207.527	0.129845574	0.014221701	0.04136295	actin related protein 2/3 complex subunit 4	http://www.ncbi.nlm.nih.gov/gene/?term=416051
ARPC5	protein_coding	chr8:7647635-7653452	-	298.236	305.192	0.03326273	0.272136995	0.428514407	actin related protein 2/3 complex subunit 5	http://www.ncbi.nlm.nih.gov/gene/?term=429075
ARPC5L	protein_coding	chr17:10066086-10069817	-	22.694	24.4677	0.108567574	0.338160061	0.494148928	actin related protein 2/3 complex subunit 5 like	http://www.ncbi.nlm.nih.gov/gene/?term=101752218
ARPP19	protein_coding	chr10:8721096-8729387	+	98.388	100.185	0.026112249	0.729080823	0.830900567	cAMP regulated phosphoprotein 19	http://www.ncbi.nlm.nih.gov/gene/?term=768853
ARPP21	protein_coding	chr2:45519248-45705504	+	81.1962	91.3094	0.169351178	1.25E-07	1.10E-06	cAMP regulated phosphoprotein 21	http://www.ncbi.nlm.nih.gov/gene/?term=428459
ARR3	protein_coding	chr4:1253552-1268536	+	1.70925	2.05195	0.263632152	0.397032073	0.558783862	arrestin 3	http://www.ncbi.nlm.nih.gov/gene/?term=769109
ARRDC1	protein_coding	chr17:2456051-2482795	+	11.9589	18.2368	0.608767909	5.26E-10	6.24E-09	arrestin domain containing 1	http://www.ncbi.nlm.nih.gov/gene/?term=427772
ARRDC2	protein_coding	chr28:4062308-4068689	-	3.85529	3.93569	0.029777204	0.876048001	0.926914276	arrestin domain containing 2	http://www.ncbi.nlm.nih.gov/gene/?term=771165
ARRDC3	protein_coding	chrZ:59332514-59346072	+	45.2753	17.9035	-1.33848255	9.38E-106	8.99E-104	arrestin domain containing 3	http://www.ncbi.nlm.nih.gov/gene/?term=427107
ARRDC4	protein_coding	chr10:16471445-16480873	+	8.13513	5.27232	-0.625727464	6.76E-07	5.30E-06	arrestin domain containing 4	http://www.ncbi.nlm.nih.gov/gene/?term=415509
ARSA	protein_coding	chr1:116105-121720	-	2.62564	3.16808	0.270939644	0.19610948	0.336775305	arylsulfatase A	http://www.ncbi.nlm.nih.gov/gene/?term=426863
ARSB	protein_coding	chrZ:22502252-22571045	+	9.32481	4.62044	-1.013044085	5.11E-17	1.46E-15	arylsulfatase B	http://www.ncbi.nlm.nih.gov/gene/?term=771459
ARSD	protein_coding	chr1:128513710-128528605	+	0.069124	0.174062	1.332342669	0.287101066	0.445718463	arylsulfatase D	http://www.ncbi.nlm.nih.gov/gene/?term=418658
ARSE	protein_coding	chr1:128530830-128554756	+	0.0993751	0.297157	1.580269054	0.006750596	0.021918384	arylsulfatase E (chondrodysplasia punctata 1)	http://www.ncbi.nlm.nih.gov/gene/?term=418659
ARSH	protein_coding	chr1:128491414-128505634	+	0.922722	0.910567	-0.019130879	0.972778515	0.986410311	arylsulfatase family, member H	http://www.ncbi.nlm.nih.gov/gene/?term=378798
ARSI	protein_coding	chr13:13183133-13189023	+	0.497415	0.450916	-0.141591311	0.771327225	0.856271797	arylsulfatase family member I	http://www.ncbi.nlm.nih.gov/gene/?term=427639
ARSK	protein_coding	chrZ:57413183-57424563	-	15.1395	7.48984	-1.015310755	1.30E-17	3.87E-16	arylsulfatase family member K	http://www.ncbi.nlm.nih.gov/gene/?term=427116
ART7B	protein_coding	chr1:194197428-194202909	-	0.0915323	0.0460977	-0.989586162	0.465826209	0.624359639	GPI-anchored ADP-ribosyltransferase	http://www.ncbi.nlm.nih.gov/gene/?term=428124
ART7C	protein_coding	chr1:194205081-194208030	+	0.947469	0.353457	-1.422544027	0.010282469	0.031398354	erythroblast NAD--arginine ADP-ribosyltransferase-like	http://www.ncbi.nlm.nih.gov/gene/?term=428125
ARV1	protein_coding	chr3:40717229-40742003	+	6.53252	6.5987	0.014542193	0.895126891	0.938055396	ARV1 homolog, fatty acid homeostasis modulator	http://www.ncbi.nlm.nih.gov/gene/?term=421546
ARVCF	protein_coding	chr15:1060477-1269188	-	4.05791	4.18924	0.04595167	0.660890163	0.783918299	armadillo repeat gene deleted in velocardiofacial syndrome	http://www.ncbi.nlm.nih.gov/gene/?term=395119
ARX	protein_coding	chr1:117839213-117844037	+	0.120823	0.152122	0.332333698	0.752406615	0.844025406	aristaless related homeobox	http://www.ncbi.nlm.nih.gov/gene/?term=107057587
AS3MT	protein_coding	chr6:23394627-23398845	+	9.84974	13.9181	0.49880473	0.00297883	0.010940991	arsenite methyltransferase	http://www.ncbi.nlm.nih.gov/gene/?term=423870
ASAH1	protein_coding	chr4:63189346-63204561	+	83.6803	53.6849	-0.640371667	2.00E-29	9.60E-28	N-acylsphingosine amidohydrolase (acid ceramidase) 1	http://www.ncbi.nlm.nih.gov/gene/?term=422727
ASAH2	protein_coding	chr6:9797074-9814943	+	0.204594	0	#NAME?	0.033410031	0.084440221	N-acylsphingosine amidohydrolase 2	http://www.ncbi.nlm.nih.gov/gene/?term=423679
ASAP1	protein_coding	chr2:140679136-140838476	-	13.9402	14.7845	0.084834194	0.196135989	0.336787664	ArfGAP with SH3 domain, ankyrin repeat and PH domain 1	http://www.ncbi.nlm.nih.gov/gene/?term=428385
ASAP2	protein_coding	chr3:96512031-96597152	+	2.81548	2.05939	-0.451163834	0.05157357	0.120140154	ArfGAP with SH3 domain, ankyrin repeat and PH domain 2	http://www.ncbi.nlm.nih.gov/gene/?term=768599
ASB1	protein_coding	chr7:5973653-5987798	+	8.4057	8.80211	0.066481434	0.480047619	0.63778382	ankyrin repeat and SOCS box containing 1	http://www.ncbi.nlm.nih.gov/gene/?term=424030
ASB12	protein_coding	chr4:11706884-11711453	+	0.212338	0.467854	1.139695809	0.070366656	0.153256414	ankyrin repeat and SOCS box containing 12	http://www.ncbi.nlm.nih.gov/gene/?term=422313
ASB13	protein_coding	chr1:1116147-1127777	+	5.07846	4.8336	-0.071292989	0.681234666	0.797693637	ankyrin repeat and SOCS box containing 13	http://www.ncbi.nlm.nih.gov/gene/?term=416691
ASB14	protein_coding	chr12:8635950-8650846	-	3.57788	4.18973	0.227752274	0.188461247	0.326243368	ankyrin repeat and SOCS box containing 14	http://www.ncbi.nlm.nih.gov/gene/?term=416003
ASB16	protein_coding	chrUn_Scaffold1142:20738-24092	-	0.2905	0.219453	-0.404626171	0.756999712	0.84499251	ankyrin repeat and SOCS box containing 16	http://www.ncbi.nlm.nih.gov/gene/?term=107049519
ASB2	protein_coding	chr5:45438455-45471733	-	1.63097	1.47939	-0.140727816	0.393855774	0.55574487	ankyrin repeat and SOCS box containing 2	http://www.ncbi.nlm.nih.gov/gene/?term=423428
ASB3	protein_coding	chr3:3040531-3073142	+	7.96729	8.1464	0.032073566	0.787169449	0.866686535	ankyrin repeat and SOCS box containing 3	http://www.ncbi.nlm.nih.gov/gene/?term=428545
ASB5	protein_coding	chr4:44659406-44693908	-	4.87361	5.77251	0.24420796	0.169474225	0.30151612	ankyrin repeat and SOCS box containing 5	http://www.ncbi.nlm.nih.gov/gene/?term=422572
ASB6	protein_coding	chr17:6111327-6116395	-	11.4568	10.1753	-0.171132811	0.143096721	0.265168561	ankyrin repeat and SOCS box containing 6	http://www.ncbi.nlm.nih.gov/gene/?term=417194
ASB7	protein_coding	chr10:17354180-17383777	+	5.53695	7.66556	0.469299696	0.000253519	0.001227408	ankyrin repeat and SOCS box containing 7	http://www.ncbi.nlm.nih.gov/gene/?term=415518
ASB8	protein_coding	chrUn_Scaffold707:38339-41371	-	11.3923	13.7319	0.269472213	0.035734001	0.089329879	ankyrin repeat and SOCS box containing 8	http://www.ncbi.nlm.nih.gov/gene/?term=426183
ASB9	protein_coding	chr1:122125760-122140056	+	10.1976	9.45441	-0.10917032	0.373877724	0.534402234	ankyrin repeat and SOCS box containing 9	http://www.ncbi.nlm.nih.gov/gene/?term=418625
ASCC1	protein_coding	chr6:11469736-11497209	+	18.9448	21.6841	0.194835656	0.067192759	0.14769026	activating signal cointegrator 1 complex subunit 1	http://www.ncbi.nlm.nih.gov/gene/?term=423709
ASCC2	protein_coding	chr15:11066473-11090940	+	17.4684	19.6498	0.169767156	0.054961584	0.126135919	activating signal cointegrator 1 complex subunit 2	http://www.ncbi.nlm.nih.gov/gene/?term=417016
ASCC3	protein_coding	chr3:70898793-71165070	+	14.0658	11.8503	-0.247268026	0.00035337	0.00164991	activating signal cointegrator 1 complex subunit 3	http://www.ncbi.nlm.nih.gov/gene/?term=421790
ASCL1	protein_coding	chr1:55116730-55118741	-	2.02857	1.45948	-0.475008646	0.20314841	0.346305485	achaete-scute family bHLH transcription factor 1	http://www.ncbi.nlm.nih.gov/gene/?term=386573
ASCL3	protein_coding	chr5:9567545-9568572	+	4.45641	2.91765	-0.611075141	0.079536242	0.169287992	achaete-scute complex homolog 3 (Drosophila)	http://www.ncbi.nlm.nih.gov/gene/?term=107053378
ASCL4	protein_coding	chr1:53367656-53370762	-	21.2029	21.8318	0.042169482	0.596323736	0.734881595	achaete-scute family bHLH transcription factor 4	http://www.ncbi.nlm.nih.gov/gene/?term=427912
ASF1A	protein_coding	chr3:62944948-62955171	-	53.4872	53.5525	0.001760244	0.979479133	0.991302687	anti-silencing function 1A histone chaperone	http://www.ncbi.nlm.nih.gov/gene/?term=723780
ASH1L	protein_coding	chr25:2205058-2244183	-	22.8933	23.7935	0.055642068	0.175929483	0.309059559	ASH1 like histone lysine methyltransferase	http://www.ncbi.nlm.nih.gov/gene/?term=425064
ASH2L	protein_coding	chr22:2281515-2288929	+	21.3764	26.1625	0.291481497	0.000688546	0.003018491	ASH2 like histone lysine methyltransferase complex subunit	http://www.ncbi.nlm.nih.gov/gene/?term=426774
ASIC2	protein_coding	chr27:1939182-2351988	-	0.37825	0.183168	-1.0461726	0.174883734	0.307377287	acid sensing ion channel subunit 2	http://www.ncbi.nlm.nih.gov/gene/?term=419945
ASL1	protein_coding	chr19:4932052-4939847	-	1.06354	1.00429	-0.082698371	0.889056767	0.934385642	argininosuccinate lyase 1	http://www.ncbi.nlm.nih.gov/gene/?term=396498
ASL2	protein_coding	chr19:4919229-4928278	-	4.50266	4.15294	-0.116644514	0.635588084	0.766938213	argininosuccinate lyase 2	http://www.ncbi.nlm.nih.gov/gene/?term=417545
ASMTL	protein_coding	chr1:129163996-129190485	+	14.3115	18.1143	0.339954166	0.001180056	0.004847844	acetylserotonin O-methyltransferase-like	http://www.ncbi.nlm.nih.gov/gene/?term=769097
ASNA1	protein_coding	chr30random_Scaffold3847:5-2384	-	37.1598	40.0825	0.109229757	0.344265462	0.50075788	arsA arsenite transporter, ATP-binding, homolog 1 (bacterial)	http://www.ncbi.nlm.nih.gov/gene/?term=100859771
ASNS	protein_coding	chr2:24690802-24704528	-	43.0297	34.5161	-0.318063319	1.04E-07	9.26E-07	asparagine synthetase (glutamine-hydrolyzing)	http://www.ncbi.nlm.nih.gov/gene/?term=420574
ASNSD1	protein_coding	chr7:318274-324970	-	35.1125	36.6185	0.060587976	0.37069972	0.531019584	asparagine synthetase domain containing 1	http://www.ncbi.nlm.nih.gov/gene/?term=423983
ASPA	protein_coding	chr19:6701705-6715115	-	1.79983	0.790494	-1.187034228	0.00439155	0.015237611	aspartoacylase	http://www.ncbi.nlm.nih.gov/gene/?term=417609
ASPG	protein_coding	chr5:50708727-50758337	+	11.9799	11.9642	-0.001891933	0.992782148	0.995835165	asparaginase	http://www.ncbi.nlm.nih.gov/gene/?term=772201
ASPH	protein_coding	chr2:113644946-113776438	-	10.921	6.16733	-0.824387016	5.18E-24	2.08E-22	aspartate beta-hydroxylase	http://www.ncbi.nlm.nih.gov/gene/?term=421142
ASPHD2	protein_coding	chr15:7185460-7191933	+	0.110523	0.231925	1.069311714	0.309398412	0.468042932	aspartate beta-hydroxylase domain containing 2	http://www.ncbi.nlm.nih.gov/gene/?term=425447
ASPM	protein_coding	chr8:2613532-2645516	+	32.2539	47.9979	0.573497671	8.88E-16	1.81E-14	abnormal spindle microtubule assembly	http://www.ncbi.nlm.nih.gov/gene/?term=424354
ASPN	protein_coding	chr12:3383126-3397887	+	1.81323	2.46932	0.445551872	0.117645056	0.229433519	asporin	http://www.ncbi.nlm.nih.gov/gene/?term=415954
ASPSCR1	protein_coding	chr18:5063516-5105611	-	15.2375	17.3271	0.185403993	0.040123127	0.097970766	ASPSCR1, UBX domain containing tether for SLC2A4	http://www.ncbi.nlm.nih.gov/gene/?term=417384
ASRGL1	protein_coding	chr3:82581609-82604352	+	6.35591	8.1486	0.358453517	0.008966135	0.028011542	asparaginase like 1	http://www.ncbi.nlm.nih.gov/gene/?term=421868
ASS1	protein_coding	chr17:6346906-6367473	+	20.9461	18.0442	-0.215146468	0.078952802	0.168299464	argininosuccinate synthase 1	http://www.ncbi.nlm.nih.gov/gene/?term=417185
ASTE1	protein_coding	chr2:41876489-41881686	-	7.71331	7.23282	-0.092791846	0.520878899	0.669047672	asteroid homolog 1 (Drosophila)	http://www.ncbi.nlm.nih.gov/gene/?term=420684
ASTN1	protein_coding	chr8:6745930-6787715	+	0.0645147	0.0812276	0.332342095	0.696250906	0.806772063	astrotactin 1	http://www.ncbi.nlm.nih.gov/gene/?term=429070
ASTN2	protein_coding	chr17:3724394-3998800	-	0.33197	0.208984	-0.667660379	0.269823434	0.425293823	astrotactin 2	http://www.ncbi.nlm.nih.gov/gene/?term=417242
ASUN	protein_coding	chr1:68025275-68045131	-	99.2243	99.0739	-0.002188435	0.959263825	0.977880508	integrator complex subunit 13	http://www.ncbi.nlm.nih.gov/gene/?term=418213
ASXL1	protein_coding	chr20:10359763-10375156	+	11.1327	14.16	0.347017735	1.88E-06	1.37E-05	additional sex combs like 1, transcriptional regulator	http://www.ncbi.nlm.nih.gov/gene/?term=428158
ASXL2	protein_coding	chr3:105228677-105318265	-	30.0129	40.1608	0.420205282	2.22E-16	5.42E-15	additional sex combs like 2, transcriptional regulator	http://www.ncbi.nlm.nih.gov/gene/?term=421993
ASXL3	protein_coding	chr2:107222670-107355660	+	5.0198	5.73187	0.191376004	0.014860924	0.042850473	additional sex combs like 3, transcriptional regulator	http://www.ncbi.nlm.nih.gov/gene/?term=421102
ATAD1	protein_coding	chr6:9626544-9642313	+	21.781	26.0372	0.25750412	0.000173344	0.000873432	ATPase family, AAA domain containing 1	http://www.ncbi.nlm.nih.gov/gene/?term=423676
ATAD2	protein_coding	chr2:138116297-138150327	-	20.695	24.9365	0.268976739	3.16E-06	2.21E-05	ATPase family, AAA domain containing 2	http://www.ncbi.nlm.nih.gov/gene/?term=420346
ATAD2B	protein_coding	chr3:104444004-104516692	-	28.201	26.8747	-0.069497671	0.122199304	0.23651872	ATPase family, AAA domain containing 2B	http://www.ncbi.nlm.nih.gov/gene/?term=421972
ATAD3A	protein_coding	chr21:2151087-2168547	-	7.9711	9.5949	0.267488943	0.079830329	0.169610272	ATPase family, AAA domain containing 3A	http://www.ncbi.nlm.nih.gov/gene/?term=419412
ATAD5	protein_coding	chr18:6696057-6712568	+	14.8472	17.0769	0.201855222	0.001445096	0.005788016	ATPase family, AAA domain containing 5	http://www.ncbi.nlm.nih.gov/gene/?term=417408
ATAT1	protein_coding	chrUn_Scaffold20775:246-2000	-	7.47147	11.0903	0.569834368	0.004500946	0.015555291	alpha tubulin acetyltransferase 1	http://www.ncbi.nlm.nih.gov/gene/?term=107051422
ATCAY	protein_coding	chr28:1476383-1491658	-	0.22792	0.163979	-0.475016459	0.483858775	0.640310606	ATCAY, caytaxin	http://www.ncbi.nlm.nih.gov/gene/?term=420094
ATE1	protein_coding	chr6:31043988-31115702	-	22.1893	18.6975	-0.247018772	9.57E-05	0.000508769	arginyltransferase 1	http://www.ncbi.nlm.nih.gov/gene/?term=423936
ATF1	protein_coding	chr33:142878-156460	-	38.2914	42.375	0.14619296	0.001679175	0.00663866	activating transcription factor 1	http://www.ncbi.nlm.nih.gov/gene/?term=426873
ATF2	protein_coding	chr7:16722645-16766908	+	33.5259	30.5533	-0.133947851	0.122983785	0.237532317	activating transcription factor 2	http://www.ncbi.nlm.nih.gov/gene/?term=395727
ATF3	protein_coding	chr3:21872436-21896620	-	5.20021	4.10922	-0.339705313	0.023395598	0.063147475	activating transcription factor 3	http://www.ncbi.nlm.nih.gov/gene/?term=421369
ATF4	protein_coding	chr1:50633580-50636513	-	304.11	370.277	0.284011681	6.66E-16	1.41E-14	activating transcription factor 4	http://www.ncbi.nlm.nih.gov/gene/?term=395693
ATF6	protein_coding	chr8:3720709-3791821	+	15.8884	16.2888	0.035906475	0.662194264	0.784338434	activating transcription factor 6	http://www.ncbi.nlm.nih.gov/gene/?term=424365
ATF7	protein_coding	chr33:867075-913514	-	4.86342	7.48757	0.622526399	8.10E-06	5.26E-05	activating transcription factor 7	http://www.ncbi.nlm.nih.gov/gene/?term=769661
ATF7IP	protein_coding	chr1:48816352-48927398	+	9.10788	8.43318	-0.111038535	0.024220203	0.065020953	activating transcription factor 7 interacting protein	http://www.ncbi.nlm.nih.gov/gene/?term=417966
ATG12	protein_coding	chrZ:72932175-72935862	+	21.5433	15.873	-0.440664435	6.27E-06	4.15E-05	autophagy related 12	http://www.ncbi.nlm.nih.gov/gene/?term=427390
ATG13	protein_coding	chr5:23482193-23504642	-	25.5112	24.8109	-0.040156693	0.488063711	0.642077052	autophagy related 13	http://www.ncbi.nlm.nih.gov/gene/?term=423192
ATG14	protein_coding	chr5:56311784-56329818	+	7.57181	9.59523	0.341679179	0.003236619	0.011737035	autophagy related 14	http://www.ncbi.nlm.nih.gov/gene/?term=428922
ATG16L1	protein_coding	chr9:1162599-1182968	+	23.5198	23.4298	-0.005531153	0.942067642	0.967825887	autophagy related 16 like 1	http://www.ncbi.nlm.nih.gov/gene/?term=424746
ATG2B	protein_coding	chr5:46492601-46532281	-	17.1276	15.5281	-0.141441694	0.032444349	0.082646364	autophagy related 2B	http://www.ncbi.nlm.nih.gov/gene/?term=423441
ATG3	protein_coding	chr1:83574965-83598582	+	47.8729	42.2468	-0.180367135	0.038840842	0.095616239	autophagy related 3	http://www.ncbi.nlm.nih.gov/gene/?term=418369
ATG4A	protein_coding	chr4:14154128-14166280	-	17.2545	17.462	0.017246139	0.85788967	0.915309756	autophagy related 4A cysteine peptidase	http://www.ncbi.nlm.nih.gov/gene/?term=772074
ATG4B	protein_coding	chr9:4782696-4802216	-	11.6695	10.7006	-0.125051054	0.11302824	0.222371332	autophagy related 4B cysteine peptidase	http://www.ncbi.nlm.nih.gov/gene/?term=404750
ATG4C	protein_coding	chr8:27684388-27706447	+	9.85969	10.658	0.112322546	0.353784357	0.5114096	autophagy related 4C cysteine peptidase	http://www.ncbi.nlm.nih.gov/gene/?term=424688
ATG5	protein_coding	chr3:68405527-68479099	+	17.1224	16.1195	-0.08707794	0.275116248	0.432229933	autophagy related 5	http://www.ncbi.nlm.nih.gov/gene/?term=421784
ATG7	protein_coding	chr12:4378996-4489826	+	8.47684	8.38131	-0.016350802	0.770803315	0.856126298	autophagy related 7	http://www.ncbi.nlm.nih.gov/gene/?term=415961
ATG9A	protein_coding	chr7:22344495-22352746	+	7.46385	9.54979	0.355549016	0.000763852	0.003313115	autophagy related 9A	http://www.ncbi.nlm.nih.gov/gene/?term=425722
ATHL1	protein_coding	chr5:1558887-1570781	-	4.51496	7.61076	0.75332732	6.05E-10	7.12E-09	protein-glucosylgalactosylhydroxylysine glucosidase	http://www.ncbi.nlm.nih.gov/gene/?term=422991
ATIC	protein_coding	chr7:4369488-4387212	+	144.636	152.802	0.079236742	0.034558275	0.086946149	5-aminoimidazole-4-carboxamide ribonucleotide formyltransferase/IMP cyclohydrolase	http://www.ncbi.nlm.nih.gov/gene/?term=396091
ATL1	protein_coding	chr5:57999379-58025517	+	5.90449	4.9852	-0.244161067	0.163676536	0.293820865	atlastin GTPase 1	http://www.ncbi.nlm.nih.gov/gene/?term=423577
ATL2	protein_coding	chr3:16432975-16473253	-	36.5272	36.6477	0.00475149	0.9223577	0.954507786	atlastin GTPase 2	http://www.ncbi.nlm.nih.gov/gene/?term=100859117
ATM	protein_coding	chr1:180285849-180345559	-	12.0148	12.0843	0.008321272	0.883629842	0.931545207	ATM serine/threonine kinase	http://www.ncbi.nlm.nih.gov/gene/?term=395401
ATMIN	protein_coding	chr11:15596730-15615655	+	10.2814	8.85032	-0.216235203	0.002248754	0.00857368	ATM interactor	http://www.ncbi.nlm.nih.gov/gene/?term=426138
ATN1	protein_coding	chr1:77302544-77325707	+	2.9127	4.09509	0.491538044	1.77E-05	0.000108459	atrophin 1	http://www.ncbi.nlm.nih.gov/gene/?term=427946
ATOH8	protein_coding	chr4:85899147-85919215	+	0.866191	2.18116	1.332338516	0.020262573	0.055682165	atonal bHLH transcription factor 8	http://www.ncbi.nlm.nih.gov/gene/?term=771738
ATOX1	protein_coding	chr13:12905941-12910078	+	97.1826	133.218	0.455019092	2.89E-07	2.41E-06	antioxidant 1 copper chaperone	http://www.ncbi.nlm.nih.gov/gene/?term=770231
ATP10A	protein_coding	chr1:131727581-131838289	+	11.2508	9.91797	-0.181910823	0.039475495	0.096823229	ATPase phospholipid transporting 10A (putative)	http://www.ncbi.nlm.nih.gov/gene/?term=418685
ATP10B	protein_coding	chr13:7700514-7752211	+	8.69854	7.11795	-0.289311475	0.001005963	0.004227225	ATPase phospholipid transporting 10B (putative)	http://www.ncbi.nlm.nih.gov/gene/?term=416159
ATP10D	protein_coding	chr4:67189360-67228010	-	4.32857	3.78813	-0.192404649	0.136691198	0.256581689	ATPase phospholipid transporting 10D (putative)	http://www.ncbi.nlm.nih.gov/gene/?term=422768
ATP11A	protein_coding	chr1:137764523-137886131	-	7.23673	5.08363	-0.509478915	1.51E-08	1.52E-07	ATPase phospholipid transporting 11A	http://www.ncbi.nlm.nih.gov/gene/?term=418749
ATP11B	protein_coding	chr9:16480427-16580464	-	44.8997	45.9272	0.032643025	0.295609808	0.454037294	ATPase phospholipid transporting 11B (putative)	http://www.ncbi.nlm.nih.gov/gene/?term=424964
ATP11C	protein_coding	chr4:5116592-5167185	-	27.8111	28.2173	0.020919141	0.640914315	0.772205661	ATPase phospholipid transporting 11C	http://www.ncbi.nlm.nih.gov/gene/?term=422254
ATP12A	protein_coding	chr24:2848185-2865777	-	0.383363	0.150836	-1.345730306	0.063233917	0.141739882	ATPase H+/K+ transporting non-gastric alpha2 subunit	http://www.ncbi.nlm.nih.gov/gene/?term=419743
ATP13A1	protein_coding	chrUn_Scaffold696:17872-31119	+	22.163	27.6474	0.318990635	1.10E-06	8.35E-06	ATPase 13A1	http://www.ncbi.nlm.nih.gov/gene/?term=426090
ATP13A2	protein_coding	chr21:4413160-4423782	-	34.6428	39.9064	0.204064597	5.89E-06	3.92E-05	ATPase 13A2	http://www.ncbi.nlm.nih.gov/gene/?term=419466
ATP13A3	protein_coding	chr9:12871579-12924625	+	21.694	19.4429	-0.158052666	0.001648329	0.006519668	ATPase 13A3	http://www.ncbi.nlm.nih.gov/gene/?term=424898
ATP13A4	protein_coding	chr9:13108724-13142109	+	0.21953	0.175891	-0.319736441	0.680797635	0.797367252	ATPase 13A4	http://www.ncbi.nlm.nih.gov/gene/?term=424901
ATP13A5	protein_coding	chr9:13142985-13174751	+	0.259705	0.340062	0.388924012	0.330900123	0.488057007	ATPase 13A5	http://www.ncbi.nlm.nih.gov/gene/?term=424902
ATP1A1	protein_coding	chr1:80243658-80267671	-	72.5604	55.4367	-0.388341029	1.17E-18	3.69E-17	ATPase Na+/K+ transporting subunit alpha 1	http://www.ncbi.nlm.nih.gov/gene/?term=396530
ATP1B1	protein_coding	chr1:83773420-83787119	-	26.5779	17.9644	-0.565086366	2.01E-08	1.98E-07	ATPase Na+/K+ transporting subunit beta 1	http://www.ncbi.nlm.nih.gov/gene/?term=396529
ATP1B3	protein_coding	chr9:10273648-10329985	+	98.2603	85.2412	-0.205057741	5.00E-05	0.000280155	ATPase Na+/K+ transporting subunit beta 3	http://www.ncbi.nlm.nih.gov/gene/?term=396549
ATP1B4	protein_coding	chr4:16506354-16513518	-	0.44327	0.669721	0.595374481	0.330231061	0.487463981	ATPase Na+/K+ transporting family member beta 4	http://www.ncbi.nlm.nih.gov/gene/?term=422365
ATP2A1	protein_coding	chrUn_Scaffold8045:1283-7694	+	1.18224	3.2251	1.447820956	0.03642295	0.090739976	ATPase sarcoplasmic/endoplasmic reticulum Ca2+ transporting 1	http://www.ncbi.nlm.nih.gov/gene/?term=396528
ATP2A2	protein_coding	chr15:5344147-5385167	-	27.2608	24.7029	-0.142147483	0.007883681	0.025010644	ATPase sarcoplasmic/endoplasmic reticulum Ca2+ transporting 2	http://www.ncbi.nlm.nih.gov/gene/?term=396446
ATP2A3	protein_coding	chr19:3247289-3283999	+	75.0938	75.8145	0.01378	0.636278376	0.767549937	ATPase sarcoplasmic/endoplasmic reticulum Ca2+ transporting 3	http://www.ncbi.nlm.nih.gov/gene/?term=395707
ATP2B1	protein_coding	chr1:43397796-43455131	-	14.1454	11.5484	-0.29263999	0.000179241	0.000898987	ATPase plasma membrane Ca2+ transporting 1	http://www.ncbi.nlm.nih.gov/gene/?term=374244
ATP2B2	protein_coding	chr12:3612830-4010440	+	0.888556	0.731484	-0.280636395	0.164992173	0.29550154	ATPase plasma membrane Ca2+ transporting 2	http://www.ncbi.nlm.nih.gov/gene/?term=415958
ATP2B4	protein_coding	chr26:5210403-5247582	+	8.88769	13.8954	0.644726963	2.22E-16	5.42E-15	ATPase plasma membrane Ca2+ transporting 4	http://www.ncbi.nlm.nih.gov/gene/?term=419934
ATP2C1	protein_coding	chr2:41801314-41872142	+	37.8709	31.5592	-0.263029073	3.78E-06	2.61E-05	ATPase secretory pathway Ca2+ transporting 1	http://www.ncbi.nlm.nih.gov/gene/?term=428450
ATP2C2	protein_coding	chr11:16970203-16994282	+	0.759997	0.801107	0.076001226	0.803701812	0.878455399	ATPase secretory pathway Ca2+ transporting 2	http://www.ncbi.nlm.nih.gov/gene/?term=100859316
ATP4B	protein_coding	chr1:137293765-137299478	+	2.0174	1.41112	-0.515656484	0.205526203	0.348673925	ATPase H+/K+ transporting beta subunit	http://www.ncbi.nlm.nih.gov/gene/?term=386581
ATP5A1	protein_coding	chrZ:2151416-2159390	+	171.601	104.651	-0.713471863	1.27E-66	1.03E-64	ATP synthase, H+ transporting, mitochondrial F1 complex, alpha subunit 1, cardiac muscle	http://www.ncbi.nlm.nih.gov/gene/?term=374159
ATP5B	protein_coding	chr33:1630552-1633524	+	176.437	234.805	0.412309995	0	0	ATP synthase, H+ transporting, mitochondrial F1 complex, beta polypeptide	http://www.ncbi.nlm.nih.gov/gene/?term=426673
ATP5C1	protein_coding	chr1:4248407-4255205	+	158.059	150.665	-0.069118873	0.166684042	0.29767568	ATP synthase, H+ transporting, mitochondrial F1 complex, gamma polypeptide 1	http://www.ncbi.nlm.nih.gov/gene/?term=419108
ATP5D	protein_coding	chr28:3060312-3063382	+	50.9687	61.659	0.274699935	0.000227171	0.001110944	ATP synthase, H+ transporting, mitochondrial F1 complex, delta subunit	http://www.ncbi.nlm.nih.gov/gene/?term=771478
ATP5E	protein_coding	chr20:11088111-11089342	+	165.493	174.143	0.073502287	0.343202064	0.500075787	ATP synthase, H+ transporting, mitochondrial F1 complex, epsilon subunit	http://www.ncbi.nlm.nih.gov/gene/?term=768660
ATP5F1	protein_coding	chr26:3215740-3219199	+	318.933	298.685	-0.094628594	0.014136912	0.041171278	ATP synthase, H+ transporting, mitochondrial Fo complex subunit B1	http://www.ncbi.nlm.nih.gov/gene/?term=419866
ATP5G1	protein_coding	chr27:3707200-3709533	-	49.8728	44.4182	-0.167102272	0.140209499	0.26164938	ATP synthase, H+ transporting, mitochondrial Fo complex subunit C1 (subunit 9)	http://www.ncbi.nlm.nih.gov/gene/?term=419992
ATP5G2	protein_coding	chr33:914333-916307	-	63.4529	73.3479	0.20906956	0.030736499	0.079208107	ATP synthase, H+ transporting, mitochondrial Fo complex subunit C2 (subunit 9)	http://www.ncbi.nlm.nih.gov/gene/?term=100858216
ATP5G3	protein_coding	chr7:16713222-16716391	+	114.053	111.406	-0.033877461	0.62332892	0.75631654	ATP synthase, H+ transporting, mitochondrial Fo complex subunit C3 (subunit 9)	http://www.ncbi.nlm.nih.gov/gene/?term=424142
ATP5H	protein_coding	chr18:10720624-10723378	-	114.279	102.121	-0.162280747	0.028436735	0.074293367	ATP synthase, H+ transporting, mitochondrial Fo complex subunit D	http://www.ncbi.nlm.nih.gov/gene/?term=422115
ATP5I	protein_coding	chrZ:53483791-53485659	+	235.986	146.877	-0.684092777	3.78E-18	1.16E-16	ATP synthase, H+ transporting, mitochondrial Fo complex subunit E	http://www.ncbi.nlm.nih.gov/gene/?term=769146
ATP5J	protein_coding	chr1:102544392-102548543	-	117.99	105.184	-0.165749325	0.01137615	0.034134322	ATP synthase, H+ transporting, mitochondrial Fo complex subunit F6	http://www.ncbi.nlm.nih.gov/gene/?term=418477
ATP5J2	protein_coding	chr14:4414466-4415525	-	131.442	129.105	-0.025881463	0.772431892	0.857269722	ATP synthase, H+ transporting, mitochondrial Fo complex subunit F2	http://www.ncbi.nlm.nih.gov/gene/?term=416495
ATP5L	protein_coding	chr24:4392636-4395761	-	150.593	155.264	0.04406865	0.56352369	0.706057597	ATP synthase, H+ transporting, mitochondrial Fo complex subunit G	http://www.ncbi.nlm.nih.gov/gene/?term=101749042
ATP5S	protein_coding	chr5:57918026-57922917	+	4.00796	4.92889	0.298394674	0.335903775	0.491840968	ATP synthase, H+ transporting, mitochondrial Fo complex subunit s (factor B)	http://www.ncbi.nlm.nih.gov/gene/?term=423574
ATP5SL	protein_coding	chrUn_Scaffold6191:995-3753	-	7.78301	8.44093	0.117073749	0.572942005	0.714921321	ATP5S like	http://www.ncbi.nlm.nih.gov/gene/?term=107050327
ATP6AP1	protein_coding	chr1:22343252-22397259	+	65.2333	51.5855	-0.338643013	3.28E-09	3.57E-08	ATPase H+ transporting accessory protein 1	http://www.ncbi.nlm.nih.gov/gene/?term=427854
ATP6AP2	protein_coding	chr1:112273187-112282377	-	47.1182	41.4347	-0.18544495	0.0081179	0.025674294	ATPase H+ transporting accessory protein 2	http://www.ncbi.nlm.nih.gov/gene/?term=418573
ATP6V0A1	protein_coding	chr27:5352689-5381019	+	10.5368	9.73248	-0.114557411	0.263059487	0.417234597	ATPase H+ transporting V0 subunit a1	http://www.ncbi.nlm.nih.gov/gene/?term=395474
ATP6V0A2	protein_coding	chr15:4955234-4970595	-	27.7032	23.898	-0.213162746	0.002062987	0.007936563	ATPase H+ transporting V0 subunit a2	http://www.ncbi.nlm.nih.gov/gene/?term=395473
ATP6V0A4	protein_coding	chr1:56383284-56408799	+	0.98314	0.6642	-0.565779149	0.140153073	0.261572071	ATPase H+ transporting V0 subunit a4	http://www.ncbi.nlm.nih.gov/gene/?term=418104
ATP6V0B	protein_coding	chr8:20435601-20440433	+	28.7934	27.45	-0.068932007	0.583586103	0.723386231	ATPase H+ transporting V0 subunit b	http://www.ncbi.nlm.nih.gov/gene/?term=424575
ATP6V0C	protein_coding	chr14:13928969-13939858	-	114.882	118.376	0.043223843	0.415505021	0.577185921	ATPase H+ transporting V0 subunit c	http://www.ncbi.nlm.nih.gov/gene/?term=416753
ATP6V0D1	protein_coding	chr11:1432057-1456454	-	33.5925	37.1846	0.146566086	0.052468959	0.121498629	ATPase H+ transporting V0 subunit d1	http://www.ncbi.nlm.nih.gov/gene/?term=415674
ATP6V0D2	protein_coding	chr2:123562671-123580454	+	1.68867	1.7832	0.078581098	0.823659479	0.893715633	ATPase H+ transporting V0 subunit d2	http://www.ncbi.nlm.nih.gov/gene/?term=420210
ATP6V0E1	protein_coding	chr13:9143608-9153207	+	59.7547	45.5586	-0.391328778	4.66E-07	3.75E-06	ATPase H+ transporting V0 subunit e1	http://www.ncbi.nlm.nih.gov/gene/?term=768854
ATP6V0E2	protein_coding	chr6:22093227-22094596	+	10.7645	8.40506	-0.356951286	0.082274288	0.173912885	ATPase H+ transporting V0 subunit e2	http://www.ncbi.nlm.nih.gov/gene/?term=769770
ATP6V1A	protein_coding	chr1:79181777-79210146	-	24.6973	18.7456	-0.397801326	3.62E-09	3.92E-08	ATPase H+ transporting V1 subunit A	http://www.ncbi.nlm.nih.gov/gene/?term=395821
ATP6V1B2	protein_coding	chr22:1603939-1612319	-	30.6917	24.0569	-0.351397811	1.22E-06	9.16E-06	ATPase H+ transporting V1 subunit B2	http://www.ncbi.nlm.nih.gov/gene/?term=395497
ATP6V1C1	protein_coding	chr2:129894927-129916437	+	25.1605	19.0752	-0.399462409	5.30E-05	0.000295917	ATPase H+ transporting V1 subunit C1	http://www.ncbi.nlm.nih.gov/gene/?term=420259
ATP6V1C2	protein_coding	chr3:97348033-97364928	+	2.39299	2.31762	-0.046170328	0.892414881	0.936673073	ATPase H+ transporting V1 subunit C2	http://www.ncbi.nlm.nih.gov/gene/?term=421939
ATP6V1D	protein_coding	chr5:28983479-28991363	+	64.3316	63.8158	-0.011613909	0.867413932	0.920256802	ATPase H+ transporting V1 subunit D	http://www.ncbi.nlm.nih.gov/gene/?term=423280
ATP6V1E1	protein_coding	chr1:61854552-61869769	-	23.4035	20.0475	-0.223301963	0.069020679	0.15109143	ATPase H+ transporting V1 subunit E1	http://www.ncbi.nlm.nih.gov/gene/?term=418162
ATP6V1G1	protein_coding	chr17:3005469-3008362	+	129.641	94.698	-0.453116192	3.94E-13	6.38E-12	ATPase H+ transporting V1 subunit G1	http://www.ncbi.nlm.nih.gov/gene/?term=417249
ATP6V1G3	protein_coding	chr8:2118620-2129673	+	2.12749	1.78575	-0.252622229	0.695950689	0.806772063	ATPase H+ transporting V1 subunit G3	http://www.ncbi.nlm.nih.gov/gene/?term=424349
ATP6V1H	protein_coding	chr2:110590632-110632452	-	10.1693	9.94912	-0.031579545	0.805803727	0.880201139	ATPase H+ transporting V1 subunit H	http://www.ncbi.nlm.nih.gov/gene/?term=426199
ATP7B	protein_coding	chr1:170306088-170360121	-	0.157629	0.292472	0.891765533	0.035643107	0.089204957	ATPase copper transporting beta	http://www.ncbi.nlm.nih.gov/gene/?term=418879
ATP8A1	protein_coding	chr4:68572806-68666979	+	13.8146	10.4035	-0.409124821	3.48E-10	4.22E-09	ATPase phospholipid transporting 8A1	http://www.ncbi.nlm.nih.gov/gene/?term=422776
ATP8A2	protein_coding	chr1:176736710-177052754	+	0.405262	0.20627	-0.974320895	0.011013441	0.033263491	ATPase phospholipid transporting 8A2	http://www.ncbi.nlm.nih.gov/gene/?term=418936
ATP8B1	protein_coding	chrZ:333691-366889	+	0.868876	0.429005	-1.018155838	0.00596505	0.019784046	ATPase phospholipid transporting 8B1	http://www.ncbi.nlm.nih.gov/gene/?term=426857
ATP8B2	protein_coding	chr25:2154823-2162921	+	19.9896	22.6657	0.181261114	0.02268673	0.061472015	ATPase phospholipid transporting 8B2	http://www.ncbi.nlm.nih.gov/gene/?term=770035
ATP8B3	protein_coding	chr28:2283037-2298551	+	1.1996	4.2107	1.811506664	2.22E-16	5.42E-15	ATPase phospholipid transporting 8B3	http://www.ncbi.nlm.nih.gov/gene/?term=428328
ATP9A	protein_coding	chr20:13326254-13378631	+	1.41016	1.15792	-0.284323282	0.186642524	0.324415328	ATPase phospholipid transporting 9A (putative)	http://www.ncbi.nlm.nih.gov/gene/?term=419345
ATP9B	protein_coding	chr2:56885557-57062941	-	9.97071	7.29697	-0.450398718	1.23E-05	7.74E-05	ATPase phospholipid transporting 9B (putative)	http://www.ncbi.nlm.nih.gov/gene/?term=420817
ATPAF1	protein_coding	chr8:21914437-21924284	-	6.0936	6.56485	0.107467247	0.477156578	0.634958685	ATP synthase mitochondrial F1 complex assembly factor 1	http://www.ncbi.nlm.nih.gov/gene/?term=424616
ATPAF2	protein_coding	chr14:5015949-5022298	-	5.2918	6.53576	0.30459647	0.126768925	0.242324156	ATP synthase mitochondrial F1 complex assembly factor 2	http://www.ncbi.nlm.nih.gov/gene/?term=416511
ATR	protein_coding	chr9:10472160-10508401	-	13.8518	14.9411	0.109212904	0.063083121	0.141547421	ATR serine/threonine kinase	http://www.ncbi.nlm.nih.gov/gene/?term=424777
ATRAID	protein_coding	chr3:104965552-104967028	+	19.2381	28.6258	0.57334969	3.68E-05	0.000210503	all-trans retinoic acid induced differentiation factor	http://www.ncbi.nlm.nih.gov/gene/?term=776812
ATRIP	protein_coding	chr12:3280087-3292727	-	10.226	12.5156	0.291485525	0.000688546	0.003018491	ATR interacting protein	http://www.ncbi.nlm.nih.gov/gene/?term=415949
ATRN	protein_coding	chr4:89755340-89900137	+	25.8455	21.9477	-0.235843351	8.76E-10	1.01E-08	attractin	http://www.ncbi.nlm.nih.gov/gene/?term=422946
ATRNL1	protein_coding	chr6:28168903-28589072	+	2.07852	1.31967	-0.655379419	4.24E-05	0.000240665	attractin like 1	http://www.ncbi.nlm.nih.gov/gene/?term=423915
ATRX	protein_coding	chr4:12858210-12935793	-	75.8189	67.4771	-0.168159554	4.49E-12	6.61E-11	alpha thalassemia/mental retardation syndrome X-linked	http://www.ncbi.nlm.nih.gov/gene/?term=422331
ATXN1	protein_coding	chr2:61766850-61971289	-	2.24144	2.05679	-0.12403138	0.395137072	0.557192156	ataxin 1	http://www.ncbi.nlm.nih.gov/gene/?term=420843
ATXN10	protein_coding	chr1:70660392-70756368	+	9.188	8.01939	-0.196258355	0.169250129	0.301301858	ataxin 10	http://www.ncbi.nlm.nih.gov/gene/?term=418245
ATXN1L	protein_coding	chr11:19986527-19994083	-	13.1946	13.939	0.079179449	0.235643639	0.38355324	ataxin 1 like	http://www.ncbi.nlm.nih.gov/gene/?term=427566
ATXN2	protein_coding	chr15:6177526-6227643	-	33.0265	40.3086	0.287463589	4.52E-09	4.84E-08	ataxin 2	http://www.ncbi.nlm.nih.gov/gene/?term=416877
ATXN3	protein_coding	chr5:44613170-44628313	-	25.7071	21.4205	-0.263174714	1.84E-05	0.000112369	ataxin 3	http://www.ncbi.nlm.nih.gov/gene/?term=378424
ATXN7	protein_coding	chr12:13553875-13633972	+	16.9396	20.8959	0.30282009	7.19E-08	6.54E-07	ataxin 7	http://www.ncbi.nlm.nih.gov/gene/?term=416078
ATXN7L1	protein_coding	chr1:14018564-14128854	-	19.4917	20.7615	0.091050758	0.111747187	0.220647553	ataxin 7 like 1	http://www.ncbi.nlm.nih.gov/gene/?term=427847
ATXN7L2	protein_coding	chr26:1216403-1218720	+	4.8574	6.23564	0.360353345	0.202553787	0.345528269	ataxin 7 like 2	http://www.ncbi.nlm.nih.gov/gene/?term=429691
ATXN7L3	protein_coding	chrUn_Scaffold1142:15576-20245	+	11.7853	17.0551	0.533214731	9.40E-07	7.20E-06	ataxin 7 like 3	http://www.ncbi.nlm.nih.gov/gene/?term=107049520
AUH	protein_coding	chrZ:44207209-44317563	-	4.29129	2.40132	-0.83758373	6.83E-07	5.34E-06	AU RNA binding methylglutaconyl-CoA hydratase	http://www.ncbi.nlm.nih.gov/gene/?term=427269
AUP1	protein_coding	chr4random_Scaffold286:80744-91638	-	33.573	40.1952	0.259721771	0.003211711	0.011661258	ancient ubiquitous protein 1	http://www.ncbi.nlm.nih.gov/gene/?term=769206
AURKA	protein_coding	chr20:12229431-12236357	+	32.4353	37.4396	0.207000239	0.009412523	0.029222894	aurora kinase A	http://www.ncbi.nlm.nih.gov/gene/?term=428167
AURKAIP1	protein_coding	chr21:2229753-2232691	+	25.6215	23.6983	-0.112571369	0.375362043	0.536112914	aurora kinase A interacting protein 1	http://www.ncbi.nlm.nih.gov/gene/?term=419415
AUTS2	protein_coding	chr19:1325415-1988311	-	2.23473	1.80142	-0.310965952	0.084846498	0.178059471	autism susceptibility candidate 2	http://www.ncbi.nlm.nih.gov/gene/?term=417481
AVD	protein_coding	chrZ:9164721-9165901	+	4.07217	9.46539	1.21686416	0.000382993	0.00177589	avidin	http://www.ncbi.nlm.nih.gov/gene/?term=396260
AVEN	protein_coding	chr5:30090917-30175835	+	15.9346	12.5802	-0.341007946	0.021504984	0.058680241	apoptosis and caspase activation inhibitor	http://www.ncbi.nlm.nih.gov/gene/?term=395127
AVL9	protein_coding	chr2:48242089-48279800	-	10.5241	9.16017	-0.200250584	0.038894333	0.095734407	AVL9 cell migration associated	http://www.ncbi.nlm.nih.gov/gene/?term=420750
AVP	protein_coding	chr4:89222770-89224343	-	0.749786	1.13283	0.595380584	0.487891202	0.642077052	arginine vasopressin	http://www.ncbi.nlm.nih.gov/gene/?term=396101
AVPR1A	protein_coding	chr1:33298676-33301273	-	0.583127	0.275321	-1.082695469	0.291762967	0.449752885	arginine vasopressin receptor 1A	http://www.ncbi.nlm.nih.gov/gene/?term=771773
AVPR1B	protein_coding	chr26:2366153-2368135	-	1.14709	0.631859	-0.860304028	0.196362541	0.336845007	arginine vasopressin receptor 1B	http://www.ncbi.nlm.nih.gov/gene/?term=428263
AXDND1	protein_coding	chr8:6155846-6179326	-	0.105177	0.0756703	-0.475020182	0.645662753	0.775408908	axonemal dynein light chain domain containing 1	http://www.ncbi.nlm.nih.gov/gene/?term=100858527
AXIN1	protein_coding	chr14:12212115-12282361	+	8.36359	9.70871	0.215157277	0.033554515	0.084767511	axin 1	http://www.ncbi.nlm.nih.gov/gene/?term=395786
AXIN2	protein_coding	chr18:7687437-7708690	+	2.69385	2.23356	-0.27032451	0.290362041	0.448823225	axin 2	http://www.ncbi.nlm.nih.gov/gene/?term=395152
AZI2	protein_coding	chr2:38972066-38994447	-	52.463	39.3919	-0.413401303	1.19E-13	2.02E-12	5-azacytidine induced 2	http://www.ncbi.nlm.nih.gov/gene/?term=420660
AZIN1	protein_coding	chr2:129840394-129865982	-	37.0073	37.4521	0.017236733	0.792739543	0.871333978	antizyme inhibitor 1	http://www.ncbi.nlm.nih.gov/gene/?term=420254
AZIN2	protein_coding	chr23:5343981-5350028	+	2.99238	7.08662	1.243804297	5.03E-11	6.68E-10	arginine decarboxylase	http://www.ncbi.nlm.nih.gov/gene/?term=428228
AvBD1	protein_coding	chr3:107914854-107917298	-	1.29569	0	#NAME?	0.018620779	0.051890024	avian beta-defensin 1	http://www.ncbi.nlm.nih.gov/gene/?term=395841
AvBD10	protein_coding	chr3:107884729-107887346	+	14.6424	1.09518	-3.740912131	3.95E-19	1.27E-17	avian beta-defensin 10	http://www.ncbi.nlm.nih.gov/gene/?term=414341
AvBD3	protein_coding	chr3:107919467-107922010	-	1.90883	1.80249	-0.082697367	0.950486762	0.97346088	avian beta-defensin 3	http://www.ncbi.nlm.nih.gov/gene/?term=395363
AvBD5	protein_coding	chr3:107924843-107926246	-	146.841	89.7664	-0.710007401	3.29E-19	1.06E-17	avian beta-defensin 5	http://www.ncbi.nlm.nih.gov/gene/?term=414340
AvBD9	protein_coding	chr3:107891531-107894588	+	0.668787	0.168408	-1.989586131	0.219157644	0.364162949	avian beta-defensin 9	http://www.ncbi.nlm.nih.gov/gene/?term=414343
B2M	protein_coding	chr10:1254766-1256770	+	1811.06	1616.13	-0.164291091	2.24E-21	7.94E-20	beta-2-microglobulin	http://www.ncbi.nlm.nih.gov/gene/?term=414830
B3GALNT2	protein_coding	chr3:38173240-38198332	+	10.692	11.037	0.045816339	0.635972353	0.767258517	beta-1,3-N-acetylgalactosaminyltransferase 2	http://www.ncbi.nlm.nih.gov/gene/?term=430770
B3GALT2	protein_coding	chr8:3439466-3451659	+	0.274573	0.240489	-0.191218859	0.705403644	0.814735494	beta-1,3-galactosyltransferase 2	http://www.ncbi.nlm.nih.gov/gene/?term=769122
B3GALT5	protein_coding	chr1:108068315-108084022	+	0.494345	0.466806	-0.082695136	0.849424833	0.908891868	beta-1,3-galactosyltransferase 5	http://www.ncbi.nlm.nih.gov/gene/?term=427985
B3GALT6	protein_coding	chr21:2520862-2526352	-	2.28601	2.20593	-0.051444703	0.791423951	0.870217041	beta-1,3-galactosyltransferase 6	http://www.ncbi.nlm.nih.gov/gene/?term=428185
B3GAT1	protein_coding	chr24:2588691-2620543	-	0.0889552	0.139999	0.654265674	0.492334901	0.642077052	beta-1,3-glucuronyltransferase 1	http://www.ncbi.nlm.nih.gov/gene/?term=373949
B3GAT2	protein_coding	chr3:82815250-82837345	+	2.86121	2.61994	-0.127091616	0.719289443	0.825603577	beta-1,3-glucuronyltransferase 2	http://www.ncbi.nlm.nih.gov/gene/?term=428638
B3GLCT	protein_coding	chr1:174954778-174999966	-	13.1478	11.0704	-0.248114065	0.016845886	0.047764987	beta 3-glucosyltransferase	http://www.ncbi.nlm.nih.gov/gene/?term=428075
B3GNT2	protein_coding	chr3:9067300-9084378	+	18.9729	16.1432	-0.233013624	0.000351831	0.001643604	UDP-GlcNAc:betaGal beta-1,3-N-acetylglucosaminyltransferase 2	http://www.ncbi.nlm.nih.gov/gene/?term=421286
B3GNT4	protein_coding	chr15:5834055-5838728	+	3.09849	4.25127	0.456328576	0.004277619	0.014891149	UDP-GlcNAc:betaGal beta-1,3-N-acetylglucosaminyltransferase 4	http://www.ncbi.nlm.nih.gov/gene/?term=100858043
B3GNT5	protein_coding	chr9:16350048-16368556	-	7.25856	7.85575	0.114065653	0.05977981	0.135565684	UDP-GlcNAc:betaGal beta-1,3-N-acetylglucosaminyltransferase 5	http://www.ncbi.nlm.nih.gov/gene/?term=424960
B3GNT7	protein_coding	chr9:15316884-15321780	+	0.542924	0.246085	-1.141593538	0.037676389	0.093302832	UDP-GlcNAc:betaGal beta-1,3-N-acetylglucosaminyltransferase 7	http://www.ncbi.nlm.nih.gov/gene/?term=424930
B3GNT9	protein_coding	chr11:2491426-2500520	-	3.68888	3.07541	-0.262404102	0.164237817	0.294665724	UDP-GlcNAc:betaGal beta-1,3-N-acetylglucosaminyltransferase 9	http://www.ncbi.nlm.nih.gov/gene/?term=427539
B3GNTL1	protein_coding	chr18:3160349-3271887	+	11.0666	9.81748	-0.172787391	0.023014229	0.062262665	UDP-GlcNAc:betaGal beta-1,3-N-acetylglucosaminyltransferase-like 1	http://www.ncbi.nlm.nih.gov/gene/?term=417333
B3GNTL2	protein_coding	chr17:8755217-8757173	+	0.26771	0.168531	-0.667657042	0.661738705	0.783918299	UDP-GlcNAc:betaGal beta-1,3-N-acetylglucosaminyltransferase-like	http://www.ncbi.nlm.nih.gov/gene/?term=417126
B4GALNT3	protein_coding	chr1:60368188-60429672	+	0.754519	0.68082	-0.148283812	0.618762115	0.753638254	beta-1,4-N-acetyl-galactosaminyltransferase 3	http://www.ncbi.nlm.nih.gov/gene/?term=418150
B4GALNT4	protein_coding	chr5:1529339-1548380	-	3.3342	3.41432	0.034257632	0.838566152	0.900532983	beta-1,4-N-acetyl-galactosaminyltransferase 4	http://www.ncbi.nlm.nih.gov/gene/?term=770601
B4GALT1	protein_coding	chrZ:70631229-70650559	-	14	15.0588	0.105179982	0.187393511	0.324766945	beta-1,4-galactosyltransferase 1	http://www.ncbi.nlm.nih.gov/gene/?term=396121
B4GALT2	protein_coding	chr8:20443156-20450472	+	17.2336	19.5187	0.179632865	0.066448516	0.146423512	beta-1,4-galactosyltransferase 2	http://www.ncbi.nlm.nih.gov/gene/?term=396122
B4GALT3_ID:107049101	protein_coding	chr25:2547966-2550190	-	4.33131	6.99148	0.690794454	0.024171857	0.064928248	beta-1,4-galactosyltransferase 3	http://www.ncbi.nlm.nih.gov/gene/?term=107049101
B4GALT3_ID:418342	protein_coding	chr1:80622112-80636473	-	34.2199	33.1119	-0.047485747	0.550264298	0.696274786	beta-1,4-galactosyltransferase 3	http://www.ncbi.nlm.nih.gov/gene/?term=418342
B4GALT4	protein_coding	chr1:80596018-80621102	+	13.4959	12.0687	-0.161250907	0.061722894	0.139031975	beta-1,4-galactosyltransferase 4	http://www.ncbi.nlm.nih.gov/gene/?term=418341
B4GALT5_ID:107054826	protein_coding	chr20:14079838-14105166	+	0.506209	0.409722	-0.305087797	0.649737839	0.777421697	beta-1,4-galactosyltransferase 5	http://www.ncbi.nlm.nih.gov/gene/?term=107054826
B4GALT5_ID:419358	protein_coding	chr20random_Scaffold4042:4589-14162	-	6.46925	5.76194	-0.167043828	0.222676649	0.368595901	beta-1,4-galactosyltransferase 5	http://www.ncbi.nlm.nih.gov/gene/?term=419358
B4GALT6	protein_coding	chr2:106483864-106507860	-	12.6562	8.97533	-0.495807414	7.40E-08	6.73E-07	beta-1,4-galactosyltransferase 6	http://www.ncbi.nlm.nih.gov/gene/?term=421092
B4GALT7	protein_coding	chr13:10098027-10099984	-	19.9363	19.591	-0.025206643	0.850200782	0.909498922	beta-1,4-galactosyltransferase 7	http://www.ncbi.nlm.nih.gov/gene/?term=416359
B9D1	protein_coding	chr14:5251490-5260447	-	2.84176	2.43819	-0.220974163	0.125425751	0.241024757	B9 domain containing 1	http://www.ncbi.nlm.nih.gov/gene/?term=416525
BAALC	protein_coding	chr2:129933765-129955912	+	0.368559	0.324825	-0.182232916	0.832038816	0.895821602	brain and acute leukemia, cytoplasmic	http://www.ncbi.nlm.nih.gov/gene/?term=420261
BAAT	protein_coding	chr5random_Scaffold1093:22288-24820	+	1.15212	0.83981	-0.456156117	0.423576918	0.585646387	bile acid-CoA:amino acid N-acyltransferase	http://www.ncbi.nlm.nih.gov/gene/?term=769879
BABAM1	protein_coding	chr28:3399453-3402123	+	26.6233	32.0938	0.269605212	0.011256575	0.033851253	BRISC and BRCA1 A complex member 1	http://www.ncbi.nlm.nih.gov/gene/?term=776677
BACE1	protein_coding	chr24:5234643-5244879	-	16.4339	18.0176	0.132731959	0.060970822	0.137533328	beta-secretase 1	http://www.ncbi.nlm.nih.gov/gene/?term=419768
BACE2	protein_coding	chr1:108844348-108901450	+	0.895242	0.818532	-0.129238902	0.603988711	0.741131377	beta-site APP-cleaving enzyme 2	http://www.ncbi.nlm.nih.gov/gene/?term=418526
BACH1	protein_coding	chr1:104089768-104118358	+	20.6552	18.1285	-0.188245472	0.002813566	0.010424002	BTB domain and CNC homolog 1	http://www.ncbi.nlm.nih.gov/gene/?term=418488
BACH2	protein_coding	chr3:75498782-75684137	+	24.2831	22.3962	-0.11669864	0.004548883	0.015683663	BTB domain and CNC homolog 2	http://www.ncbi.nlm.nih.gov/gene/?term=421809
BAG1	protein_coding	chr2:85905841-85915722	-	22.7804	16.4963	-0.465650605	1.07E-05	6.79E-05	BCL2 associated athanogene 1	http://www.ncbi.nlm.nih.gov/gene/?term=420967
BAG2	protein_coding	chr3:87086223-87093829	-	0.811483	0.557292	-0.542127428	0.490373615	0.642077052	BCL2 associated athanogene 2	http://www.ncbi.nlm.nih.gov/gene/?term=421880
BAG3	protein_coding	chr6:30302007-30319965	+	8.43382	6.03219	-0.48350436	0.002985068	0.010959286	BCL2 associated athanogene 3	http://www.ncbi.nlm.nih.gov/gene/?term=423931
BAG4	protein_coding	chr22:2295159-2298180	+	22.8943	24.119	0.075181638	0.433735292	0.594662951	BCL2 associated athanogene 4	http://www.ncbi.nlm.nih.gov/gene/?term=426776
BAG5	protein_coding	chr5:50484677-50489630	-	11.653	10.5676	-0.141053652	0.122682022	0.237110914	BCL2 associated athanogene 5	http://www.ncbi.nlm.nih.gov/gene/?term=423482
BAHCC1	protein_coding	chr18:9287057-9302248	-	23.9381	28.926	0.273058187	2.94E-09	3.22E-08	BAH domain and coiled-coil containing 1	http://www.ncbi.nlm.nih.gov/gene/?term=776014
BAHD1	protein_coding	chr5:808384-820342	+	24.1745	24.9611	0.046195462	0.576012399	0.717813365	bromo adjacent homology domain containing 1	http://www.ncbi.nlm.nih.gov/gene/?term=423010
BAI1	protein_coding	chr2:147680284-147963735	+	0.0412859	0.0259906	-0.667659216	0.661738705	0.783918299	adhesion G protein-coupled receptor B1	http://www.ncbi.nlm.nih.gov/gene/?term=100859755
BAI2	protein_coding	chr23:5006207-5029645	-	0.416966	0.684761	0.715670788	0.071588566	0.155335698	adhesion G protein-coupled receptor B2	http://www.ncbi.nlm.nih.gov/gene/?term=426163
BAI3	protein_coding	chr3:83539402-83990322	-	0.04468	0.0937576	1.069306454	0.309398412	0.468042932	adhesion G protein-coupled receptor B3	http://www.ncbi.nlm.nih.gov/gene/?term=421875
BAIAP2	protein_coding	chr18:9389907-9423783	-	1.30681	1.21344	-0.106946625	0.676119263	0.79445852	BAI1 associated protein 2	http://www.ncbi.nlm.nih.gov/gene/?term=422077
BAIAP2L1	protein_coding	chr14:1148771-1183417	-	6.80837	5.37858	-0.340084105	0.070206551	0.153041505	BAI1 associated protein 2 like 1	http://www.ncbi.nlm.nih.gov/gene/?term=416437
BAIAP2L2	protein_coding	chr1:51033267-51042296	+	0.875387	0.53067	-0.722105967	0.140918834	0.262132467	BAI1 associated protein 2 like 2	http://www.ncbi.nlm.nih.gov/gene/?term=418029
BAK1	protein_coding	chr26:4677808-4689669	+	37.7599	42.0459	0.155110183	0.027879969	0.073123594	BCL2 antagonist/killer 1	http://www.ncbi.nlm.nih.gov/gene/?term=419912
BAMBI	protein_coding	chr2:15317843-15321681	-	8.32944	9.17631	0.139694626	0.54770509	0.693521977	BMP and activin membrane bound inhibitor	http://www.ncbi.nlm.nih.gov/gene/?term=428413
BANF1	protein_coding	chrUn_Scaffold7554:6900-10004	-	78.8772	86.2812	0.129437902	0.03052528	0.078782057	barrier to autointegration factor 1	http://www.ncbi.nlm.nih.gov/gene/?term=777489
BANK1	protein_coding	chr4:60956950-61088463	+	1.00485	0.920115	-0.127094066	0.760072184	0.847608314	B-cell scaffold protein with ankyrin repeats 1	http://www.ncbi.nlm.nih.gov/gene/?term=422711
BANP	protein_coding	chr11:18243614-18386758	+	12.9036	11.8026	-0.128668916	0.217630429	0.363913803	BTG3 associated nuclear protein	http://www.ncbi.nlm.nih.gov/gene/?term=415834
BAP1	protein_coding	chr12:3100372-3112954	-	29.6155	36.0412	0.283294603	6.36E-06	4.20E-05	BRCA1 associated protein 1	http://www.ncbi.nlm.nih.gov/gene/?term=415944
BARD1	protein_coding	chr7:4211637-4254722	-	10.7902	13.1849	0.289165023	0.004545578	0.015675369	BRCA1 associated RING domain 1	http://www.ncbi.nlm.nih.gov/gene/?term=424010
BARX2	protein_coding	chr24:1345215-1371353	+	0.411792	0.388852	-0.082694644	0.98825953	0.992928383	BARX homeobox 2	http://www.ncbi.nlm.nih.gov/gene/?term=395714
BASP1	protein_coding	chr2:75579535-75626937	-	11.9917	9.20044	-0.382261433	0.064942244	0.144271056	brain abundant membrane attached signal protein 1	http://www.ncbi.nlm.nih.gov/gene/?term=373905
BATF	protein_coding	chr5:38320674-38331602	+	5.39458	5.20514	-0.051573674	0.678065863	0.796067765	basic leucine zipper ATF-like transcription factor	http://www.ncbi.nlm.nih.gov/gene/?term=423364
BATF3	protein_coding	chr3:21844019-21848146	+	12.9551	12.1781	-0.089231087	0.553079702	0.698873772	basic leucine zipper ATF-like transcription factor 3	http://www.ncbi.nlm.nih.gov/gene/?term=421368
BAZ1A	protein_coding	chr5:36010288-36064411	-	42.8997	42.469	-0.01455742	0.730975639	0.832135529	bromodomain adjacent to zinc finger domain 1A	http://www.ncbi.nlm.nih.gov/gene/?term=428884
BAZ1B	protein_coding	chr19:212575-261606	+	40.8163	52.917	0.374585866	0	0	bromodomain adjacent to zinc finger domain 1B	http://www.ncbi.nlm.nih.gov/gene/?term=427819
BAZ2B	protein_coding	chr7:36742507-36851144	-	7.84774	9.69854	0.305490338	7.66E-05	0.000414543	bromodomain adjacent to zinc finger domain 2B	http://www.ncbi.nlm.nih.gov/gene/?term=395400
BBIP1	protein_coding	chr6:26171032-26173945	-	46.4018	43.2391	-0.101844276	0.38957516	0.550818974	BBSome interacting protein 1	http://www.ncbi.nlm.nih.gov/gene/?term=100858359
BBOX1	protein_coding	chr5:3484719-3519734	+	2.70893	0.8882	-1.608766638	6.47E-08	5.93E-07	gamma-butyrobetaine hydroxylase 1	http://www.ncbi.nlm.nih.gov/gene/?term=426932
BBS1	protein_coding	chrUn_Scaffold15710:493-5879	-	3.09341	8.90233	1.52498492	2.41E-05	0.000143719	Bardet-Biedl syndrome 1	http://www.ncbi.nlm.nih.gov/gene/?term=107051131
BBS10	protein_coding	chr1:38032664-38034872	-	6.47715	7.45299	0.202460169	0.231439317	0.378724805	Bardet-Biedl syndrome 10	http://www.ncbi.nlm.nih.gov/gene/?term=417865
BBS12	protein_coding	chr4:53968605-53989605	-	1.33324	1.24984	-0.093193089	0.573109913	0.714921321	Bardet-Biedl syndrome 12	http://www.ncbi.nlm.nih.gov/gene/?term=422667
BBS2	protein_coding	chr11:2188618-2203634	+	14.5186	14.1107	-0.041112785	0.711634708	0.820400454	Bardet-Biedl syndrome 2	http://www.ncbi.nlm.nih.gov/gene/?term=415694
BBS4	protein_coding	chr10:1613008-1647497	+	8.15141	8.96863	0.137837991	0.232341384	0.379915743	Bardet-Biedl syndrome 4	http://www.ncbi.nlm.nih.gov/gene/?term=415318
BBS7	protein_coding	chr4:54274812-54289932	+	13.5546	11.6918	-0.213285484	0.054486157	0.125271469	Bardet-Biedl syndrome 7	http://www.ncbi.nlm.nih.gov/gene/?term=771481
BBS9	protein_coding	chr2:47849132-48139102	-	0.54321	0.440956	-0.300875332	0.259907256	0.413212018	Bardet-Biedl syndrome 9	http://www.ncbi.nlm.nih.gov/gene/?term=420745
BBX	protein_coding	chr1:87225428-87369438	+	21.1683	20.3555	-0.056486754	0.212940712	0.358859014	BBX, HMG-box containing	http://www.ncbi.nlm.nih.gov/gene/?term=418407
BCAN	protein_coding	chr25:1473720-1486466	+	0.130258	0.164003	0.332350225	0.696250906	0.806772063	brevican	http://www.ncbi.nlm.nih.gov/gene/?term=425976
BCAP29	protein_coding	chr1:14768856-14792300	+	75.8899	73.5453	-0.045274746	0.407801515	0.570529532	B-cell receptor associated protein 29	http://www.ncbi.nlm.nih.gov/gene/?term=417702
BCAP31	protein_coding	chrUn_Scaffold1148:877-3154	+	36.0487	51.481	0.514092844	6.40E-08	5.88E-07	B-cell receptor-associated protein 31	http://www.ncbi.nlm.nih.gov/gene/?term=100857815
BCAR1	protein_coding	chr11:2032931-2037793	-	1.72316	2.16956	0.332345819	0.190402877	0.328694592	BCAR1, Cas family scaffolding protein	http://www.ncbi.nlm.nih.gov/gene/?term=415691
BCAR3	protein_coding	chr8:13804335-13889343	+	5.53513	3.51818	-0.653787904	5.25E-08	4.90E-07	breast cancer anti-estrogen resistance 3	http://www.ncbi.nlm.nih.gov/gene/?term=424494
BCAS1	protein_coding	chr20:12586565-12628602	+	1.66411	1.6433	-0.018154919	0.965635668	0.981120269	breast carcinoma amplified sequence 1	http://www.ncbi.nlm.nih.gov/gene/?term=419338
BCAS2	protein_coding	chr26:3869908-3872919	-	43.963	48.7562	0.14929585	0.142172931	0.264154459	breast carcinoma amplified sequence 2	http://www.ncbi.nlm.nih.gov/gene/?term=419884
BCAS3	protein_coding	chr19:7659281-7972652	-	3.74438	5.19058	0.471168901	0.000865149	0.003693502	BCAS3, microtubule associated cell migration factor	http://www.ncbi.nlm.nih.gov/gene/?term=417643
BCAT1	protein_coding	chr1:65412642-65478872	+	28.9065	24.4404	-0.242126041	3.39E-08	3.22E-07	branched chain amino acid transaminase 1	http://www.ncbi.nlm.nih.gov/gene/?term=418193
BCCIP	protein_coding	chr6:32571775-32577748	+	56.582	40.5821	-0.47949965	4.91E-08	4.60E-07	BRCA2 and CDKN1A interacting protein	http://www.ncbi.nlm.nih.gov/gene/?term=426225
BCDIN3D	protein_coding	chr33:1391111-1416431	-	2.06843	2.44351	0.240418874	0.29351677	0.451418905	BCDIN3 domain containing RNA methyltransferase	http://www.ncbi.nlm.nih.gov/gene/?term=431303
BCHE	protein_coding	chr9:21043977-21090156	+	4.74994	1.18035	-2.008694576	2.07E-22	7.81E-21	butyrylcholinesterase	http://www.ncbi.nlm.nih.gov/gene/?term=395358
BCKDHA	protein_coding	chr32random_Scaffold15198:2739-6146	+	24.9786	34.7952	0.478195681	0.000226809	0.001109486	branched chain keto acid dehydrogenase E1, alpha polypeptide	http://www.ncbi.nlm.nih.gov/gene/?term=374210
BCKDHB	protein_coding	chr3:79329297-79439703	-	11.801	11.2769	-0.065538589	0.683327763	0.79950036	branched chain keto acid dehydrogenase E1, beta polypeptide	http://www.ncbi.nlm.nih.gov/gene/?term=395375
BCL10	protein_coding	chr8:16349746-16357586	+	26.2704	19.3011	-0.444755096	6.85E-08	6.26E-07	B-cell CLL/lymphoma 10	http://www.ncbi.nlm.nih.gov/gene/?term=424528
BCL11A	protein_coding	chr3:1852361-1913151	-	2.86875	2.10798	-0.444561069	0.001245846	0.005085747	B-cell CLL/lymphoma 11A	http://www.ncbi.nlm.nih.gov/gene/?term=421199
BCL11B	protein_coding	chr5:47863249-47955061	-	67.7981	74.4852	0.135708951	1.33E-05	8.31E-05	B-cell CLL/lymphoma 11B	http://www.ncbi.nlm.nih.gov/gene/?term=423444
BCL2	protein_coding	chr2:68102902-68190463	+	34.3429	37.0105	0.107922757	0.096409762	0.195454885	BCL2, apoptosis regulator	http://www.ncbi.nlm.nih.gov/gene/?term=396282
BCL2A1	protein_coding	chr10:12637320-12639335	+	32.9846	15.8207	-1.059979175	3.16E-08	3.02E-07	BCL2 related protein A1	http://www.ncbi.nlm.nih.gov/gene/?term=395673
BCL2L1	protein_coding	chr20:10216149-10234317	-	74.765	101.097	0.435305227	0	0	BCL2 like 1	http://www.ncbi.nlm.nih.gov/gene/?term=373954
BCL2L11	protein_coding	chr3:3131996-3142602	+	17.8722	20.4591	0.195025446	0.009103364	0.02838433	BCL2 like 11	http://www.ncbi.nlm.nih.gov/gene/?term=107052854
BCL2L13	protein_coding	chr1:61870391-61913299	+	13.923	12.6504	-0.1382871	0.034180082	0.086161672	BCL2 like 13	http://www.ncbi.nlm.nih.gov/gene/?term=418163
BCL2L14	protein_coding	chr1:71720546-71733042	+	8.49873	6.52254	-0.381813383	0.009519476	0.029502424	BCL2 like 14	http://www.ncbi.nlm.nih.gov/gene/?term=419096
BCL2L15	protein_coding	chr26:3760199-3762959	-	10.5812	10.4459	-0.018566453	0.946262592	0.971555686	BCL2 like 15	http://www.ncbi.nlm.nih.gov/gene/?term=772088
BCL6	protein_coding	chr9:14830563-14846808	+	38.5198	42.5626	0.14398607	0.008524297	0.026789549	B-cell CLL/lymphoma 6	http://www.ncbi.nlm.nih.gov/gene/?term=424912
BCL7A	protein_coding	chr15:5751741-5771336	+	28.2401	27.8042	-0.02244237	0.702479782	0.812731755	BCL tumor suppressor 7A	http://www.ncbi.nlm.nih.gov/gene/?term=416856
BCL7B	protein_coding	chr19:160754-164435	-	21.6011	27.4572	0.34607973	0.000509242	0.00229712	BCL tumor suppressor 7B	http://www.ncbi.nlm.nih.gov/gene/?term=100857890
BCL9	protein_coding	chr1:92335567-92390384	+	1.96528	2.43435	0.308801735	0.008042394	0.025479699	B-cell CLL/lymphoma 9	http://www.ncbi.nlm.nih.gov/gene/?term=418456
BCL9L	protein_coding	chr24:5575548-5617242	-	6.48463	7.75058	0.257280016	0.002925761	0.010782405	B-cell CLL/lymphoma 9-like	http://www.ncbi.nlm.nih.gov/gene/?term=419785
BCLAF1	protein_coding	chr3:55382804-55410341	+	44.326	51.4329	0.214538322	1.25E-07	1.10E-06	BCL2-associated transcription factor 1	http://www.ncbi.nlm.nih.gov/gene/?term=100858086
BCMO1	protein_coding	chr11:15638341-15691557	+	14.4185	11.444	-0.333329682	0.000853959	0.003654525	beta-carotene oxygenase 1	http://www.ncbi.nlm.nih.gov/gene/?term=395346
BCO2	protein_coding	chr24:6110296-6131259	-	1.26043	0.36622	-1.783133511	0.000254914	0.001233131	beta-carotene oxygenase 2	http://www.ncbi.nlm.nih.gov/gene/?term=419792
BCOR	protein_coding	chr1:112378844-112422324	+	22.8259	29.1056	0.350625013	8.99E-12	1.28E-10	BCL6 corepressor	http://www.ncbi.nlm.nih.gov/gene/?term=418574
BCORL1	protein_coding	chr4:1604237-1625515	-	3.68505	5.48326	0.573349689	1.89E-06	1.37E-05	BCL6 corepressor-like 1	http://www.ncbi.nlm.nih.gov/gene/?term=428687
BCR	protein_coding	chr15:8618346-8718317	-	3.99899	3.33688	-0.261135868	0.009668191	0.029894729	BCR, RhoGEF and GTPase activating protein	http://www.ncbi.nlm.nih.gov/gene/?term=416952
BCS1L	protein_coding	chr7:22592374-22597668	-	7.76811	6.83379	-0.184877715	0.308597667	0.468042932	BCS1 homolog, ubiquinol-cytochrome c reductase complex chaperone	http://www.ncbi.nlm.nih.gov/gene/?term=424212
BDH1	protein_coding	chr9:12665613-12679239	-	52.1413	60.7273	0.219918674	5.68E-05	0.000314933	3-hydroxybutyrate dehydrogenase, type 1	http://www.ncbi.nlm.nih.gov/gene/?term=101748254
BDH2	protein_coding	chr4:61362628-61376776	-	25.5854	13.5448	-0.917581697	1.70E-19	5.59E-18	3-hydroxybutyrate dehydrogenase, type 2	http://www.ncbi.nlm.nih.gov/gene/?term=422715
BDKRB1	protein_coding	chr5:46460319-46463341	+	1.53042	0.608489	-1.330624545	0.003511156	0.012586033	bradykinin receptor B1	http://www.ncbi.nlm.nih.gov/gene/?term=772372
BDKRB2	protein_coding	chr5:46435672-46457284	+	1.01865	0.727929	-0.484788792	0.225010857	0.370920157	bradykinin receptor B2	http://www.ncbi.nlm.nih.gov/gene/?term=428906
BDNF	protein_coding	chr5:3715001-3758097	-	0.0166075	0.188188	3.502267817	0.00379764	0.013441658	brain derived neurotrophic factor	http://www.ncbi.nlm.nih.gov/gene/?term=396186
BDP1L	protein_coding	chrZ:73045615-73100729	+	0.0874737	0.0856599	-0.030229326	0.997871166	0.998558287	B double prime 1, subunit of RNA polymerase III transcription initiation factor IIIB-like	http://www.ncbi.nlm.nih.gov/gene/?term=427394
BEAN1	protein_coding	chr11:11617304-11657401	-	7.09779	6.30259	-0.171425076	0.198669182	0.340065947	brain expressed, associated with NEDD4, 1	http://www.ncbi.nlm.nih.gov/gene/?term=415796
BECN1	protein_coding	chr27:5478573-5483381	-	40.4007	37.5488	-0.105613488	0.171415964	0.303762118	beclin 1	http://www.ncbi.nlm.nih.gov/gene/?term=420018
BEND2	protein_coding	chr1:120911511-120937767	-	12.7494	11.249	-0.180632598	0.025418952	0.067716911	BEN domain containing 2	http://www.ncbi.nlm.nih.gov/gene/?term=772331
BEND3	protein_coding	chr3:68133550-68154273	+	6.59899	4.04197	-0.707186618	7.39E-09	7.71E-08	BEN domain containing 3	http://www.ncbi.nlm.nih.gov/gene/?term=421778
BEND4	protein_coding	chr4:68715738-68746110	+	1.81736	2.15223	0.24398803	0.234403104	0.381890482	BEN domain containing 4	http://www.ncbi.nlm.nih.gov/gene/?term=422777
BEND6	protein_coding	chr3:87146026-87167863	-	1.10025	1.19984	0.125010662	0.500974906	0.650089635	BEN domain containing 6	http://www.ncbi.nlm.nih.gov/gene/?term=775985
BEND7	protein_coding	chr1:6790345-6838577	-	15.7399	17.5554	0.157488493	0.069645278	0.152084148	BEN domain containing 7	http://www.ncbi.nlm.nih.gov/gene/?term=419037
BEST1	protein_coding	chr5:16816512-16832387	+	10.5774	12.9917	0.296605177	2.78E-07	2.32E-06	bestrophin 1	http://www.ncbi.nlm.nih.gov/gene/?term=423124
BEST4	protein_coding	chr8:20844353-20848677	-	0.246964	0.266521	0.109948457	0.863288073	0.917812639	bestrophin 4	http://www.ncbi.nlm.nih.gov/gene/?term=771694
BET1	protein_coding	chr2:23425660-23431574	-	13.9082	9.00575	-0.627017384	5.61E-05	0.000311312	Bet1 golgi vesicular membrane trafficking protein	http://www.ncbi.nlm.nih.gov/gene/?term=420563
BET1L	protein_coding	chr5:1599696-1604031	+	25.7587	23.9963	-0.102247812	0.180750605	0.315874315	Bet1 golgi vesicular membrane trafficking protein like	http://www.ncbi.nlm.nih.gov/gene/?term=422985
BET3L	protein_coding	chr3:63993335-64012996	+	0.85412	0.293287	-1.542125651	0.095528851	0.194103137	trafficking protein particle complex 3 like	http://www.ncbi.nlm.nih.gov/gene/?term=421743
BF1	protein_coding	chr16:87140-89907	-	433.66	478.574	0.142177642	2.79E-10	3.43E-09	MHC BF1 class I	http://www.ncbi.nlm.nih.gov/gene/?term=693260
BF2	protein_coding	chr16:73928-76131	+	666.992	526.701	-0.340685259	2.78E-45	1.84E-43	Major histocompatibility complex class I antigen BF2	http://www.ncbi.nlm.nih.gov/gene/?term=425389
BFAR	protein_coding	chr14:828570-837888	+	24.2489	21.9973	-0.140592849	0.049987649	0.117058495	bifunctional apoptosis regulator	http://www.ncbi.nlm.nih.gov/gene/?term=416424
BFSP1	protein_coding	chr3:11489065-11507714	+	0.772012	0.795277	0.042834175	0.907553258	0.944039444	beaded filament structural protein 1	http://www.ncbi.nlm.nih.gov/gene/?term=396056
BG1	protein_coding	chr16:128548-133753	+	1.25206	0.731904	-0.774577364	0.110482268	0.218471513	BG-like antigen 1	http://www.ncbi.nlm.nih.gov/gene/?term=426940
BG2	protein_coding	chr16:245786-287816	-	3.04873	1.46068	-1.061568236	1.95E-05	0.000117926	intestinal zipper protein	http://www.ncbi.nlm.nih.gov/gene/?term=396417
BG8	protein_coding	chr16:287966-294390	-	3.21577	11.3753	1.822668464	0	0	MHC B-G antigen	http://www.ncbi.nlm.nih.gov/gene/?term=417035
BGLAP	protein_coding	chr25:594-1789	+	3.71743	4.40513	0.244879019	0.613862555	0.749188123	bone gamma-carboxyglutamate protein	http://www.ncbi.nlm.nih.gov/gene/?term=396348
BHLHA15_ID:107049029	protein_coding	chr14:1108457-1108957	+	4.93781	2.07232	-1.252624529	0.019850678	0.054740033	basic helix-loop-helix family member a15	http://www.ncbi.nlm.nih.gov/gene/?term=107049029
BHLHA15_ID:427655	protein_coding	chr14:1135397-1147372	+	27.5865	30.3071	0.135693383	0.221166205	0.366827741	brain protein I3	http://www.ncbi.nlm.nih.gov/gene/?term=427655
BHLHE22	protein_coding	chr2:114781680-114783740	+	0.311192	0.111945	-1.475014881	0.215914719	0.361887389	basic helix-loop-helix family member e22	http://www.ncbi.nlm.nih.gov/gene/?term=395164
BHLHE23	protein_coding	chr20:8677344-8681420	-	11.6637	6.73425	-0.792436333	5.65E-13	9.03E-12	basic helix-loop-helix family member e23	http://www.ncbi.nlm.nih.gov/gene/?term=395165
BHLHE40	protein_coding	chr12:18624949-18629296	+	10.5414	9.0568	-0.218993179	0.084959445	0.178120293	basic helix-loop-helix family member e40	http://www.ncbi.nlm.nih.gov/gene/?term=416108
BHLHE41	protein_coding	chr1:67640636-67644025	-	3.63883	2.15369	-0.756664048	0.001072291	0.004463998	basic helix-loop-helix family member e41	http://www.ncbi.nlm.nih.gov/gene/?term=101750689
BHMT	protein_coding	chrZ:22435998-22451971	-	3.33288	2.13628	-0.641668622	0.054336526	0.125042844	betaine--homocysteine S-methyltransferase	http://www.ncbi.nlm.nih.gov/gene/?term=416371
BICC1	protein_coding	chr6:759058-857474	-	1.43885	1.45688	0.017965852	0.913335291	0.948416145	BicC family RNA binding protein 1	http://www.ncbi.nlm.nih.gov/gene/?term=423604
BICD1	protein_coding	chr1:59138414-59339666	-	0.884477	1.10095	0.315852417	0.146165527	0.269733399	BICD cargo adaptor 1	http://www.ncbi.nlm.nih.gov/gene/?term=427919
BICD2	protein_coding	chr12:6824648-6901196	-	32.3269	27.58	-0.229112709	3.44E-06	2.39E-05	BICD cargo adaptor 2	http://www.ncbi.nlm.nih.gov/gene/?term=415990
BID	protein_coding	chr1:61913635-61932234	-	34.6874	33.8211	-0.036488124	0.687535874	0.8032383	BH3 interacting domain death agonist	http://www.ncbi.nlm.nih.gov/gene/?term=395236
BIK	protein_coding	chr1:68563240-68578927	+	2.80985	3.01187	0.100166385	0.561655712	0.705531897	BCL2 interacting killer	http://www.ncbi.nlm.nih.gov/gene/?term=776149
BIN1	protein_coding	chr7:23809924-23896240	+	6.63113	8.54189	0.365300581	8.56E-05	0.000460147	bridging integrator 1	http://www.ncbi.nlm.nih.gov/gene/?term=424228
BIN2	protein_coding	chr33:1556563-1565857	+	10.2179	9.89603	-0.046176943	0.782824214	0.862937514	bridging integrator 2	http://www.ncbi.nlm.nih.gov/gene/?term=777552
BIN3	protein_coding	chrUn_Scaffold1018:20239-38662	+	2.76918	3.18337	0.201096016	0.632587577	0.764285351	bridging integrator 3	http://www.ncbi.nlm.nih.gov/gene/?term=107049508
BIRC2	protein_coding	chr1:182634266-182644438	-	142.894	100.347	-0.509947854	1.53E-71	1.30E-69	baculoviral IAP repeat containing 2	http://www.ncbi.nlm.nih.gov/gene/?term=374012
BIRC5	protein_coding	chr3:15427658-15428791	-	63.7013	80.0842	0.330194823	2.73E-05	0.000160422	baculoviral IAP repeat containing 5	http://www.ncbi.nlm.nih.gov/gene/?term=374078
BIRC6	protein_coding	chr3:31571234-31748707	-	22.9734	22.9114	-0.00389877	0.911528011	0.947363689	baculoviral IAP repeat containing 6	http://www.ncbi.nlm.nih.gov/gene/?term=421463
BIRC7	protein_coding	chr20:8905894-8921764	+	0.158916	0.311241	0.969767734	0.112003859	0.220829315	baculoviral IAP repeat containing 7	http://www.ncbi.nlm.nih.gov/gene/?term=419239
BIVM	protein_coding	chr1:142772653-142789699	-	41.698	35.637	-0.226602295	7.31E-05	0.000396561	basic, immunoglobulin-like variable motif containing	http://www.ncbi.nlm.nih.gov/gene/?term=374099
BLB1	protein_coding	chr16:116613-118450	+	149.693	118.546	-0.336559775	3.08E-11	4.19E-10	Major histocompatibility complex class II beta chain BLB1	http://www.ncbi.nlm.nih.gov/gene/?term=693256
BLB3	protein_coding	chr16random_Scaffold866:10093-16022	-	0.116126	0.0974731	-0.252614987	0.833048851	0.895821602	Major histocompatibility complex class II beta chain BLB3	http://www.ncbi.nlm.nih.gov/gene/?term=425256
BLCAP	protein_coding	chr20:5232372-5239935	-	34.2874	36.0948	0.074112501	0.267326818	0.422236427	bladder cancer associated protein	http://www.ncbi.nlm.nih.gov/gene/?term=100857695
BLEC1	protein_coding	chr16:118439-122492	-	12.8024	5.75054	-1.154644947	4.57E-09	4.89E-08	C-type lectin-like receptor 1	http://www.ncbi.nlm.nih.gov/gene/?term=404776
BLEC3	protein_coding	chr16:236033-240191	+	3.39781	3.2454	-0.066208878	0.831174973	0.895821602	c-type lectin-like receptor 3	http://www.ncbi.nlm.nih.gov/gene/?term=100858780
BLK	protein_coding	chr3:107693048-107728280	+	18.5599	15.6982	-0.241589792	0.01519166	0.043695755	BLK proto-oncogene, Src family tyrosine kinase	http://www.ncbi.nlm.nih.gov/gene/?term=422035
BLM	protein_coding	chr10:19934474-19950517	-	9.0454	12.4933	0.465898396	1.15E-06	8.69E-06	Bloom syndrome RecQ like helicase	http://www.ncbi.nlm.nih.gov/gene/?term=415577
BLMH	protein_coding	chr19:6224236-6239598	-	66.2135	67.8826	0.035916431	0.499433341	0.648809448	bleomycin hydrolase	http://www.ncbi.nlm.nih.gov/gene/?term=395996
BLNK	protein_coding	chr6:21081984-21174596	-	10.5384	5.53556	-0.928854667	1.48E-10	1.88E-09	B-cell linker	http://www.ncbi.nlm.nih.gov/gene/?term=395733
BLOC1S1	protein_coding	chr33random_Scaffold409:8757-10088	+	26.9387	26.4027	-0.028994761	0.870909395	0.923382109	biogenesis of lysosomal organelles complex 1 subunit 1	http://www.ncbi.nlm.nih.gov/gene/?term=100857285
BLOC1S2	protein_coding	chr6:17562658-17572080	+	7.13322	6.51058	-0.131767397	0.300598332	0.460159262	biogenesis of lysosomal organelles complex 1 subunit 2	http://www.ncbi.nlm.nih.gov/gene/?term=423768
BLOC1S4	protein_coding	chr2:90085035-90090871	-	16.4567	23.7999	0.532280445	3.32E-06	2.31E-05	biogenesis of lysosomal organelles complex 1 subunit 4	http://www.ncbi.nlm.nih.gov/gene/?term=421000
BLOC1S5	protein_coding	chr2:64526722-64540237	+	45.8851	37.9617	-0.273481151	2.17E-05	0.000130025	biogenesis of lysosomal organelles complex 1 subunit 5	http://www.ncbi.nlm.nih.gov/gene/?term=420866
BLOC1S6	protein_coding	chr10:10695134-10700908	+	34.8833	23.1645	-0.590620985	4.92E-14	8.58E-13	biogenesis of lysosomal organelles complex 1 subunit 6	http://www.ncbi.nlm.nih.gov/gene/?term=415447
BLVRA	protein_coding	chr2:51764763-51796090	+	3.28363	1.41365	-1.2158666	2.35E-08	2.29E-07	biliverdin reductase A	http://www.ncbi.nlm.nih.gov/gene/?term=420776
BLZF1	protein_coding	chr1:83676872-83683835	-	21.3331	16.2444	-0.393151167	1.31E-05	8.19E-05	basic leucine zipper nuclear factor 1	http://www.ncbi.nlm.nih.gov/gene/?term=418371
BMF	protein_coding	chr5:29410452-29434092	+	61.0714	55.8422	-0.129141138	1.73E-05	0.000105989	Bcl2 modifying factor	http://www.ncbi.nlm.nih.gov/gene/?term=769140
BMI1	protein_coding	chr2:17748915-17762554	-	11.3849	13.4769	0.243367062	0.016339976	0.04647585	BMI1 proto-oncogene, polycomb ring finger	http://www.ncbi.nlm.nih.gov/gene/?term=493647
BMP10	protein_coding	chr22:284593-290447	+	0.705084	0.560677	-0.330625254	0.557196948	0.702645878	bone morphogenetic protein 10	http://www.ncbi.nlm.nih.gov/gene/?term=395177
BMP2	protein_coding	chr3:15109539-15114290	-	0.914062	0.602828	-0.600545597	0.275316289	0.432388397	bone morphogenetic protein 2	http://www.ncbi.nlm.nih.gov/gene/?term=378779
BMP2K	protein_coding	chr4:45191376-45252499	+	113.751	111.177	-0.03302087	0.145297155	0.268301259	BMP2 inducible kinase	http://www.ncbi.nlm.nih.gov/gene/?term=422578
BMP3	protein_coding	chr4:45768799-45793318	+	0.204327	0.535957	1.391237401	0.004587673	0.015792426	bone morphogenetic protein 3	http://www.ncbi.nlm.nih.gov/gene/?term=422581
BMP4	protein_coding	chr5:58698093-58700930	-	0.474121	1.19389	1.332342719	0.028796359	0.075086678	bone morphogenetic protein 4	http://www.ncbi.nlm.nih.gov/gene/?term=396165
BMP5	protein_coding	chr3:87684480-87740094	+	1.41959	1.60558	0.177620234	0.508750925	0.65768031	bone morphogenetic protein 5	http://www.ncbi.nlm.nih.gov/gene/?term=396053
BMP6	protein_coding	chr2:64586669-64671805	-	0.47932	0.696334	0.538790329	0.31945639	0.479328462	bone morphogenetic protein 6	http://www.ncbi.nlm.nih.gov/gene/?term=420868
BMP7	protein_coding	chr20:11891047-11935222	+	1.86101	2.42122	0.379648366	0.07439541	0.160487574	bone morphogenetic protein 7	http://www.ncbi.nlm.nih.gov/gene/?term=395494
BMP8B	protein_coding	chr23:5470483-5477628	+	0.104316	0.218898	1.069298318	0.309398412	0.468042932	bone morphogenetic protein 8a	http://www.ncbi.nlm.nih.gov/gene/?term=771058
BMPER	protein_coding	chr2:47686991-47834840	-	0.226679	0.599344	1.402733548	0.009035946	0.02819933	BMP binding endothelial regulator	http://www.ncbi.nlm.nih.gov/gene/?term=420744
BMPR1A	protein_coding	chr6:2497588-2577714	+	2.53783	1.59763	-0.667662103	0.000227281	0.001111173	bone morphogenetic protein receptor type 1A	http://www.ncbi.nlm.nih.gov/gene/?term=396308
BMPR1B	protein_coding	chr4:58732964-58971459	+	1.64817	1.45036	-0.184454014	0.436428828	0.597709688	bone morphogenetic protein receptor type 1B	http://www.ncbi.nlm.nih.gov/gene/?term=396030
BMPR2	protein_coding	chr7:11874050-11976212	+	16.5904	18.1505	0.129660621	0.006992725	0.022590983	bone morphogenetic protein receptor type 2	http://www.ncbi.nlm.nih.gov/gene/?term=374147
BMS1	protein_coding	chr6:5072129-5093056	-	34.4342	34.1328	-0.012683392	0.81154874	0.884835141	BMS1, ribosome biogenesis factor	http://www.ncbi.nlm.nih.gov/gene/?term=423633
BMX	protein_coding	chr1:121962708-121990594	-	0.424606	0.534602	0.332340477	0.531973683	0.680350665	BMX non-receptor tyrosine kinase	http://www.ncbi.nlm.nih.gov/gene/?term=428003
BNC1	protein_coding	chr10:11292816-11364061	-	0.145179	0.203098	0.484343249	0.456972264	0.617954351	basonuclin 1	http://www.ncbi.nlm.nih.gov/gene/?term=427504
BNC2	protein_coding	chrZ:32322686-32692066	-	0.148229	0.291606	0.976192676	0.032350316	0.082442957	basonuclin 2	http://www.ncbi.nlm.nih.gov/gene/?term=431604
BNIP1	protein_coding	chr13:9179277-9184019	+	13.8848	11.3582	-0.289772176	0.09393339	0.191851083	BCL2 interacting protein 1	http://www.ncbi.nlm.nih.gov/gene/?term=416207
BNIP2	protein_coding	chr10:5311373-5330634	+	33.6428	28.6845	-0.230026412	1.41E-06	1.05E-05	BCL2 interacting protein 2	http://www.ncbi.nlm.nih.gov/gene/?term=415379
BNIP3	protein_coding	chr6:34844501-34850171	-	44.2702	39.5855	-0.161363817	0.040918423	0.099550277	BCL2 interacting protein 3	http://www.ncbi.nlm.nih.gov/gene/?term=423971
BNIP3L	protein_coding	chr22:531739-545332	-	107.137	91.5887	-0.226215286	6.36E-12	9.17E-11	BCL2 interacting protein 3 like	http://www.ncbi.nlm.nih.gov/gene/?term=419522
BOC	protein_coding	chr1:83273137-83317280	-	1.83248	5.91844	1.691419503	0	0	BOC cell adhesion associated, oncogene regulated	http://www.ncbi.nlm.nih.gov/gene/?term=418361
BOD1	protein_coding	chr13:9338284-9343873	-	25.2827	24.2031	-0.062958697	0.531551985	0.680147852	biorientation of chromosomes in cell division 1	http://www.ncbi.nlm.nih.gov/gene/?term=416210
BOD1L1	protein_coding	chr4:77944806-77981712	+	32.3296	33.3797	0.046115331	0.190581337	0.328966439	biorientation of chromosomes in cell division 1 like 1	http://www.ncbi.nlm.nih.gov/gene/?term=422838
BOK	protein_coding	chr9:5088270-5100873	+	26.6955	27.3554	0.035229081	0.76615247	0.852045975	BOK, BCL2 family apoptosis regulator	http://www.ncbi.nlm.nih.gov/gene/?term=395445
BOLA3	protein_coding	chr22:2880062-2880858	+	30.7396	30.7126	-0.001267742	0.998338088	0.998853581	bolA family member 3	http://www.ncbi.nlm.nih.gov/gene/?term=107054980
BOLL	protein_coding	chr7:10300056-10331632	-	0.211145	0.199382	-0.082698913	0.905665867	0.94270118	boule homolog, RNA binding protein	http://www.ncbi.nlm.nih.gov/gene/?term=424061
BOP1	protein_coding	chrUn_Scaffold1309:1702-10904	+	11.5058	19.7245	0.777627432	8.22E-15	1.53E-13	block of proliferation 1	http://www.ncbi.nlm.nih.gov/gene/?term=425985
BORA	protein_coding	chr1:156259756-156279329	-	9.42785	13.0572	0.469844847	4.25E-06	2.91E-05	bora, aurora kinase A activator	http://www.ncbi.nlm.nih.gov/gene/?term=769298
BORCS5	protein_coding	chr1:71899133-71960634	+	11.851	10.0489	-0.237971215	0.010990625	0.033206082	BLOC-1 related complex subunit 5	http://www.ncbi.nlm.nih.gov/gene/?term=426116
BORCS7	protein_coding	chr6:23390768-23394145	+	13.2082	12.4855	-0.081180274	0.516029713	0.66486243	BLOC-1 related complex subunit 7	http://www.ncbi.nlm.nih.gov/gene/?term=423869
BPGM	protein_coding	chr1:62238742-62258388	+	8.61112	9.93461	0.20626244	0.030600001	0.078951535	bisphosphoglycerate mutase	http://www.ncbi.nlm.nih.gov/gene/?term=418172
BPHL	protein_coding	chr2:66513071-66541199	-	2.19271	1.90622	-0.202000386	0.249063784	0.399175014	biphenyl hydrolase like	http://www.ncbi.nlm.nih.gov/gene/?term=420885
BPI	protein_coding	chr20:10542090-10549753	-	6.23822	3.81804	-0.708302215	0.000602285	0.002671224	lipopolysaccharide binding protein	http://www.ncbi.nlm.nih.gov/gene/?term=419293
BPIFB2	protein_coding	chr20:10498259-10504081	-	0.670567	0.268635	-1.319734204	0.029665031	0.07697801	BPI fold containing family B member 2	http://www.ncbi.nlm.nih.gov/gene/?term=395882
BPIFB4	protein_coding	chr20:10518561-10526316	+	1.01717	0.426892	-1.252617786	0.004738745	0.016267514	BPI fold containing family B, member 4	http://www.ncbi.nlm.nih.gov/gene/?term=428160
BPIFB6	protein_coding	chr20:10504190-10509655	+	0.156221	0.147518	-0.082697399	0.98825953	0.992928383	BPI fold containing family B member 6	http://www.ncbi.nlm.nih.gov/gene/?term=107049084
BPIL3	protein_coding	chr20:10511898-10517383	+	1.2141	0.509538	-1.252625607	0.013807184	0.040345758	bactericidal/permeability-increasing protein-like 3	http://www.ncbi.nlm.nih.gov/gene/?term=419290
BPNT1	protein_coding	chr3:18832291-18843109	+	22.1543	21.9163	-0.015582486	0.887945177	0.934061765	3'(2'), 5'-bisphosphate nucleotidase 1	http://www.ncbi.nlm.nih.gov/gene/?term=421347
BPTF	protein_coding	chr18:7070790-7117463	-	35.9016	35.3175	-0.023664918	0.460782445	0.62199745	bromodomain PHD finger transcription factor	http://www.ncbi.nlm.nih.gov/gene/?term=100858895
BRAF	protein_coding	chr1:56975890-57058734	-	12.5868	12.6185	0.003628876	0.936115198	0.964430374	B-Raf proto-oncogene, serine/threonine kinase	http://www.ncbi.nlm.nih.gov/gene/?term=396239
BRAP	protein_coding	chr15:6236406-6272982	-	12.987	15.7123	0.274826174	0.00156128	0.006204912	BRCA1 associated protein	http://www.ncbi.nlm.nih.gov/gene/?term=772041
BRAT1	protein_coding	chr14:3345043-3353301	+	0.632511	0.530911	-0.252620537	0.634196624	0.765698901	BRCA1 associated ATM activator 1	http://www.ncbi.nlm.nih.gov/gene/?term=769893
BRCA1	protein_coding	chr27:5572653-5593940	-	24.6486	31.3009	0.344698434	2.96E-13	4.84E-12	BRCA1, DNA repair associated	http://www.ncbi.nlm.nih.gov/gene/?term=373983
BRCA2	protein_coding	chr1:174560560-174597292	-	10.0437	13.5086	0.427587323	5.96E-13	9.50E-12	BRCA2, DNA repair associated	http://www.ncbi.nlm.nih.gov/gene/?term=374139
BRCC3	protein_coding	chr4:2200054-2204274	+	20.542	23.7287	0.208056412	0.076287238	0.163416428	BRCA1/BRCA2-containing complex subunit 3	http://www.ncbi.nlm.nih.gov/gene/?term=422201
BRD1	protein_coding	chr1:18745801-18815324	-	19.4767	17.993	-0.114313508	0.028747608	0.074993198	bromodomain containing 1	http://www.ncbi.nlm.nih.gov/gene/?term=417731
BRD2	protein_coding	chr16:100331-109182	+	85.1864	120.417	0.499344053	0	0	bromodomain containing 2	http://www.ncbi.nlm.nih.gov/gene/?term=417049
BRD3	protein_coding	chr17:7630346-7671727	-	8.49742	9.77999	0.202808116	0.009057834	0.02824742	bromodomain containing 3	http://www.ncbi.nlm.nih.gov/gene/?term=427757
BRD7	protein_coding	chr11:6630401-6644729	+	61.2653	62.1125	0.019813458	0.724156705	0.82707242	bromodomain containing 7	http://www.ncbi.nlm.nih.gov/gene/?term=415730
BRD8	protein_coding	chr13:10065289-10080018	+	25.8176	32.3613	0.32591467	1.72E-06	1.26E-05	bromodomain containing 8	http://www.ncbi.nlm.nih.gov/gene/?term=416219
BRD9	protein_coding	chr2:55725617-55756575	+	9.86484	8.58889	-0.199823958	0.002428045	0.009155175	bromodomain containing 9	http://www.ncbi.nlm.nih.gov/gene/?term=420799
BRE	protein_coding	chr3:27485384-27650357	-	22.5375	22.8546	0.020157078	0.683486948	0.799632959	brain and reproductive organ-expressed (TNFRSF1A modulator)	http://www.ncbi.nlm.nih.gov/gene/?term=421417
BRF1	protein_coding	chr5:52747147-52909946	-	10.7024	11.0611	0.04756051	0.614554143	0.74966492	BRF1, RNA polymerase III transcription initiation factor 90 kDa subunit	http://www.ncbi.nlm.nih.gov/gene/?term=423503
BRF2	protein_coding	chr22:2238375-2241315	-	4.03922	5.3431	0.403600293	0.074310462	0.160383681	BRF2, RNA polymerase III transcription initiation factor subunit	http://www.ncbi.nlm.nih.gov/gene/?term=426772
BRI3BP	protein_coding	chr15:4518239-4520623	+	46.1211	40.1589	-0.199707169	0.043052419	0.103571683	BRI3 binding protein	http://www.ncbi.nlm.nih.gov/gene/?term=416812
BRICD5	protein_coding	chr14:6526710-6532006	-	2.17412	2.65044	0.28580031	0.266992571	0.421823106	BRICHOS domain containing 5	http://www.ncbi.nlm.nih.gov/gene/?term=107054618
BRINP1	protein_coding	chr17:4502517-4580970	-	0.388686	0.177955	-1.127092676	0.189694322	0.327727292	BMP/retinoic acid inducible neural specific 1	http://www.ncbi.nlm.nih.gov/gene/?term=395098
BRIP1	protein_coding	chr19:7493320-7542673	+	6.7156	7.00453	0.060771948	0.580361661	0.720625756	BRCA1 interacting protein C-terminal helicase 1	http://www.ncbi.nlm.nih.gov/gene/?term=417642
BRIX1	protein_coding	chrZ:10563594-10567171	+	102.167	48.6117	-1.071553788	1.31E-51	9.51E-50	BRX1, biogenesis of ribosomes	http://www.ncbi.nlm.nih.gov/gene/?term=427433
BRK1	protein_coding	chr12:2736533-2737291	-	91.1649	117.093	0.361104457	1.42E-05	8.82E-05	BRICK1, SCAR/WAVE actin nucleating complex subunit	http://www.ncbi.nlm.nih.gov/gene/?term=107054369
BRMS1L	protein_coding	chr5:36396648-36415543	+	26.407	23.7753	-0.151456866	0.071186615	0.15466846	breast cancer metastasis-suppressor 1-like	http://www.ncbi.nlm.nih.gov/gene/?term=423328
BROX	protein_coding	chr3:17992124-18015277	-	16.4347	13.6461	-0.268256428	8.58E-05	0.000460462	BRO1 domain and CAAX motif containing	http://www.ncbi.nlm.nih.gov/gene/?term=421334
BRPF1	protein_coding	chr12:11486636-11497816	+	9.78352	15.2972	0.644842077	4.32E-12	6.38E-11	bromodomain and PHD finger containing 1	http://www.ncbi.nlm.nih.gov/gene/?term=427590
BRPF3	protein_coding	chr26:183695-208206	+	7.05364	7.86331	0.156768786	0.073655865	0.159029915	bromodomain and PHD finger containing, 3	http://www.ncbi.nlm.nih.gov/gene/?term=421182
BRSK2	protein_coding	chr5:14327303-14626316	-	7.2865	5.97292	-0.286789598	0.006622074	0.021593558	BR serine/threonine kinase 2	http://www.ncbi.nlm.nih.gov/gene/?term=423098
BRWD1	protein_coding	chr1:107942417-107994037	-	34.2646	36.0215	0.072139414	0.066750837	0.146958688	bromodomain and WD repeat domain containing 1	http://www.ncbi.nlm.nih.gov/gene/?term=418521
BRWD3	protein_coding	chr4:9449010-9504575	+	11.3187	11.7954	0.059516075	0.275217443	0.432349968	bromodomain and WD repeat domain containing 3	http://www.ncbi.nlm.nih.gov/gene/?term=422281
BSDC1	protein_coding	chr23:5208888-5215302	-	16.0764	17.4176	0.115601467	0.199427285	0.341162687	BSD domain containing 1	http://www.ncbi.nlm.nih.gov/gene/?term=419658
BSG	protein_coding	chr28:2698084-2709095	+	58.1608	64.149	0.141379662	0.013992298	0.040818282	basigin (Ok blood group)	http://www.ncbi.nlm.nih.gov/gene/?term=770363
BSN	protein_coding	chr12:2471148-2526987	-	0.746073	1.27144	0.769074678	5.06E-05	0.000283334	bassoon presynaptic cytomatrix protein	http://www.ncbi.nlm.nih.gov/gene/?term=430723
BSND	protein_coding	chr8:25354563-25356241	+	0.502507	0.105447	-2.252625643	0.136934789	0.256581689	Bartter syndrome, infantile, with sensorineural deafness (Barttin)	http://www.ncbi.nlm.nih.gov/gene/?term=107054005
BSPRY	protein_coding	chr17:1948591-1955597	-	0.441561	1.1119	1.332342384	0.059135178	0.13431341	B-box and SPRY domain containing	http://www.ncbi.nlm.nih.gov/gene/?term=417272
BST1	protein_coding	chr4:77203791-77222763	-	2.33276	0.587416	-1.98958342	3.04E-07	2.52E-06	bone marrow stromal cell antigen 1	http://www.ncbi.nlm.nih.gov/gene/?term=422828
BTAF1	protein_coding	chr6:20940954-20984407	-	28.2201	25.1748	-0.164742783	0.000492368	0.002229656	B-TFIID TATA-box binding protein associated factor 1	http://www.ncbi.nlm.nih.gov/gene/?term=423817
BTBD1	protein_coding	chr10:11192898-11206182	-	38.1799	40.4138	0.082034687	0.235717546	0.383589854	BTB domain containing 1	http://www.ncbi.nlm.nih.gov/gene/?term=415461
BTBD10	protein_coding	chr5:7534758-7560031	+	9.61065	10.4328	0.118420493	0.344999656	0.501496124	BTB domain containing 10	http://www.ncbi.nlm.nih.gov/gene/?term=423029
BTBD11	protein_coding	chr1:53421031-53595726	-	2.18728	1.19637	-0.870474277	9.05E-08	8.10E-07	BTB domain containing 11	http://www.ncbi.nlm.nih.gov/gene/?term=771493
BTBD17	protein_coding	chr18:9214741-9222916	-	0.0665967	0.100619	0.595380161	0.487891202	0.642077052	BTB domain containing 17	http://www.ncbi.nlm.nih.gov/gene/?term=427813
BTBD18	protein_coding	chr5:16967478-16974082	+	0.603582	0.790341	0.388925469	0.330900123	0.488057007	BTB domain containing 18	http://www.ncbi.nlm.nih.gov/gene/?term=101747829
BTBD19	protein_coding	chr8:20860529-20867777	+	0.647366	0.760731	0.2328048	0.65041828	0.777421697	BTB domain containing 19	http://www.ncbi.nlm.nih.gov/gene/?term=100858105
BTBD2	protein_coding	chr28:2143322-2156154	+	14.3601	18.1266	0.336042549	0.00115254	0.004748205	BTB domain containing 2	http://www.ncbi.nlm.nih.gov/gene/?term=420080
BTBD3	protein_coding	chr3:13078897-13099494	-	27.3395	30.523	0.158909908	0.000981849	0.004140862	BTB domain containing 3	http://www.ncbi.nlm.nih.gov/gene/?term=427688
BTBD6	protein_coding	chr5:52830351-52833789	+	9.38316	7.18101	-0.385887095	0.003808227	0.013460007	BTB domain containing 6	http://www.ncbi.nlm.nih.gov/gene/?term=101752037
BTBD7	protein_coding	chr5:45149108-45198141	-	15.655	14.75	-0.085908554	0.152750344	0.279384435	BTB domain containing 7	http://www.ncbi.nlm.nih.gov/gene/?term=423424
BTBD9	protein_coding	chr3:29594124-29704099	+	21.9069	20.2598	-0.112765414	0.208716707	0.353242493	BTB domain containing 9	http://www.ncbi.nlm.nih.gov/gene/?term=421429
BTC	protein_coding	chr4:34878996-34884607	+	0.204648	0.294472	0.524985894	0.473814499	0.631969248	betacellulin	http://www.ncbi.nlm.nih.gov/gene/?term=448833
BTD	protein_coding	chr2:34089580-34100249	+	5.93367	3.88148	-0.61231784	0.000759656	0.003298715	biotinidase	http://www.ncbi.nlm.nih.gov/gene/?term=420639
BTF3	protein_coding	chrZ:24736740-24743235	-	119.599	82.5946	-0.53408596	1.13E-13	1.92E-12	basic transcription factor 3	http://www.ncbi.nlm.nih.gov/gene/?term=426154
BTF3L4	protein_coding	chr8:24338651-24348886	+	99.186	82.454	-0.266547017	2.00E-11	2.75E-10	basic transcription factor 3 like 4	http://www.ncbi.nlm.nih.gov/gene/?term=424638
BTG1	protein_coding	chr1:44398412-44400942	-	929.293	853.299	-0.123082183	4.23E-12	6.25E-11	BTG anti-proliferation factor 1	http://www.ncbi.nlm.nih.gov/gene/?term=396295
BTG2	protein_coding	chr26:5123154-5127216	+	132.799	114.112	-0.21879377	1.12E-10	1.44E-09	BTG anti-proliferation factor 2	http://www.ncbi.nlm.nih.gov/gene/?term=419932
BTG3	protein_coding	chr12:3294363-3295333	+	9.8388	8.90358	-0.144096827	0.535189766	0.683451384	protein BTG1-like	http://www.ncbi.nlm.nih.gov/gene/?term=415950
BTK	protein_coding	chr4:2042275-2053847	+	11.5199	12.0868	0.069304146	0.532137146	0.680350665	Bruton tyrosine kinase	http://www.ncbi.nlm.nih.gov/gene/?term=374075
BTLA	protein_coding	chr1:88756373-88767923	-	176.744	146.201	-0.273708061	2.86E-09	3.16E-08	B and T lymphocyte associated	http://www.ncbi.nlm.nih.gov/gene/?term=418426
BTN1	protein_coding	chr16:139473-153697	-	7.16205	7.30927	0.029354736	0.831721322	0.895821602	B-butyrophilin 1	http://www.ncbi.nlm.nih.gov/gene/?term=768783
BTN1A1	protein_coding	chr28:790661-796192	-	20.388	26.2852	0.366530454	0.000224229	0.001098406	butyrophilin subfamily 1 member A1	http://www.ncbi.nlm.nih.gov/gene/?term=420061
BTN3A3	protein_coding	chrLGE64:418511-428266	-	0.474427	0.223999	-1.082693825	0.291762967	0.449752885	butyrophilin, subfamily 3, member A3	http://www.ncbi.nlm.nih.gov/gene/?term=101751667
BTRC	protein_coding	chr6:22825821-22943749	-	12.6512	14.3051	0.177255348	0.006438267	0.021104686	beta-transducin repeat containing E3 ubiquitin protein ligase	http://www.ncbi.nlm.nih.gov/gene/?term=423854
BUB1	protein_coding	chr3:3107192-3126954	+	21.5117	31.6885	0.558837829	4.44E-16	1.03E-14	BUB1 mitotic checkpoint serine/threonine kinase	http://www.ncbi.nlm.nih.gov/gene/?term=421226
BUB1B	protein_coding	chr5:558497-582787	+	32.7404	52.4417	0.679642506	2.22E-16	5.42E-15	BUB1 mitotic checkpoint serine/threonine kinase B	http://www.ncbi.nlm.nih.gov/gene/?term=378922
BUB3	protein_coding	chr6:31536672-31548253	+	95.9811	107.587	0.164681512	0.001819194	0.007110024	BUB3, mitotic checkpoint protein	http://www.ncbi.nlm.nih.gov/gene/?term=423949
BUD13	protein_coding	chr24:5093017-5099052	-	13.5698	15.7351	0.21358689	0.049383841	0.115862343	BUD13 homolog	http://www.ncbi.nlm.nih.gov/gene/?term=428248
BUD31	protein_coding	chr14:4399176-4401508	+	65.3324	67.401	0.044971358	0.545466697	0.69303492	BUD31 homolog	http://www.ncbi.nlm.nih.gov/gene/?term=416492
BVES	protein_coding	chr3:69051906-69078558	+	5.81112	16.764	1.528478275	0	0	blood vessel epicardial substance	http://www.ncbi.nlm.nih.gov/gene/?term=408032
BX255923.2	protein_coding	chrZ:25696036-25715237	-	19.179	13.1282	-0.546858377	1.05E-06	7.99E-06	None	http://www.ncbi.nlm.nih.gov/gene/?term=BX255923.2
BYSL	protein_coding	chr26:5026764-5031080	+	17.5256	21.5625	0.29906062	0.000306895	0.001458293	bystin like	http://www.ncbi.nlm.nih.gov/gene/?term=419927
BZFP1	protein_coding	chr16:216592-218965	+	5.33682	8.98007	0.750746338	4.14E-05	0.000235353	B-locus zinc finger protein 1	http://www.ncbi.nlm.nih.gov/gene/?term=396247
BZFP2	misc_RNA	chr16:219131-224587	-	1.09306	6.53029	2.578774466	2.22E-16	5.42E-15	B-locus zinc finger protein 2	http://www.ncbi.nlm.nih.gov/gene/?term=100858673
BZFP3	protein_coding	chr16:230596-237805	-	12.7051	11.2015	-0.181715793	0.107734556	0.214472935	zinc finger protein 692	http://www.ncbi.nlm.nih.gov/gene/?term=427095
BZRAP1	protein_coding	chr19:443836-506335	-	6.34719	7.17215	0.176287632	0.034286105	0.086391473	TSPO associated protein 1	http://www.ncbi.nlm.nih.gov/gene/?term=417469
BZW1	protein_coding	chr7:11337393-11347069	+	174.775	198.238	0.181734703	8.90E-07	6.84E-06	basic leucine zipper and W2 domains 1	http://www.ncbi.nlm.nih.gov/gene/?term=424073
BZW2	protein_coding	chr2:28540250-28592550	+	83.3525	74.3069	-0.165729288	0.000712908	0.003114615	basic leucine zipper and W2 domains 2	http://www.ncbi.nlm.nih.gov/gene/?term=420594
C10H15ORF26	protein_coding	chr10:12159575-12164743	-	3.40776	3.88579	0.189384202	0.503251632	0.652263487	cilia and flagella associated protein 161	http://www.ncbi.nlm.nih.gov/gene/?term=415471
C10H15ORF40	protein_coding	chr10:11188254-11192827	-	31.1811	41.5451	0.414006506	4.54E-07	3.67E-06	None	http://www.ncbi.nlm.nih.gov/gene/?term=C10H15ORF40
C10H15ORF58	protein_coding	chr10:20075031-20087135	+	1.13116	0.903145	-0.324773473	0.380057281	0.541046442	chromosome 10 open reading frame, human C15orf58	http://www.ncbi.nlm.nih.gov/gene/?term=431480
C10H15ORF60	protein_coding	chr10:2096887-2114997	+	15.206	15.3487	0.013475772	0.901923689	0.941722382	REC114 meiotic recombination protein	http://www.ncbi.nlm.nih.gov/gene/?term=769575
C10H15ORF61	protein_coding	chr10:18959625-18962086	+	18.7235	21.282	0.184783592	0.193374585	0.332734029	chromosome 15 open reading frame 61	http://www.ncbi.nlm.nih.gov/gene/?term=101747767
C10H15orf39	protein_coding	chr10:2277417-2283623	-	46.8886	87.0618	0.892802644	4.44E-16	1.03E-14	chromosome 15 open reading frame 39	http://www.ncbi.nlm.nih.gov/gene/?term=107049034
C10ORF10	protein_coding	chr13:13836306-13843506	+	0.170692	0.334306	0.969773804	0.112003859	0.220829315	None	http://www.ncbi.nlm.nih.gov/gene/?term=C10ORF10
C10ORF11	protein_coding	chr6:14520047-14551551	-	0.406952	0.198118	-1.038498676	0.000659765	0.002905674	chromosome 6 C10orf11 homolog	http://www.ncbi.nlm.nih.gov/gene/?term=770056
C10ORF12	protein_coding	chr6:22415367-22422634	-	4.87686	7.4667	0.61451821	8.15E-08	7.35E-07	chromosome 6 open reading frame, human C10orf12	http://www.ncbi.nlm.nih.gov/gene/?term=428970
C10ORF128	protein_coding	chr6:18611639-18631611	-	42.8467	21.1554	-1.01815813	1.25E-30	6.20E-29	None	http://www.ncbi.nlm.nih.gov/gene/?term=C10ORF128
C10ORF2	protein_coding	chr6:23085368-23088968	-	11.1203	13.9551	0.327596753	0.005071554	0.017216825	None	http://www.ncbi.nlm.nih.gov/gene/?term=C10ORF2
C10ORF54	protein_coding	chr6:11908949-11915098	-	12.7978	6.90563	-0.890050883	2.63E-06	1.86E-05	chromosome 6 C10orf54 homolog	http://www.ncbi.nlm.nih.gov/gene/?term=769500
C10ORF65	protein_coding	chr6:22311260-22313728	-	0.522445	0.411117	-0.345730137	0.716015276	0.822460176	4-hydroxy-2-oxoglutarate aldolase 1	http://www.ncbi.nlm.nih.gov/gene/?term=770036
C11H16ORF70	protein_coding	chr11:2452598-2486130	+	18.0248	16.5664	-0.121723123	0.167453826	0.298775042	None	http://www.ncbi.nlm.nih.gov/gene/?term=C11H16ORF70
C11H16ORF87	protein_coding	chr11:7889806-7903422	+	36.2149	31.2337	-0.213479908	0.059154526	0.13433986	chromosome 11 open reading frame, human C16orf87	http://www.ncbi.nlm.nih.gov/gene/?term=415747
C11H19ORF12	protein_coding	chr11:8519429-8525959	-	36.6776	32.6439	-0.168085811	0.086940173	0.181379313	None	http://www.ncbi.nlm.nih.gov/gene/?term=C11H19ORF12
C11H19ORF40	protein_coding	chr11:10117521-10125171	+	4.97203	6.4214	0.369052868	0.011166164	0.033614143	Fanconi anemia core complex associated protein 24	http://www.ncbi.nlm.nih.gov/gene/?term=415770
C11ORF16	protein_coding	chr5:9569582-9576236	+	0.518099	0.451603	-0.198172729	0.781484588	0.861787639	chromosome 5 C11orf16 homolog	http://www.ncbi.nlm.nih.gov/gene/?term=423053
C11ORF24	protein_coding	chr5:16320398-16343977	+	3.69342	2.77306	-0.413478497	0.067258102	0.147778008	None	http://www.ncbi.nlm.nih.gov/gene/?term=C11ORF24
C11ORF30	protein_coding	chr1:193747151-193786712	-	13.8008	18.33	0.409454887	2.70E-09	2.97E-08	EMSY, BRCA2 interacting transcriptional repressor	http://www.ncbi.nlm.nih.gov/gene/?term=419090
C11ORF31	protein_coding	chr5:16974079-16974902	-	56.5396	63.3712	0.164565658	0.108563291	0.215777894	None	http://www.ncbi.nlm.nih.gov/gene/?term=C11ORF31
C11ORF34	protein_coding	chr24:6097010-6100678	+	4.99403	4.35951	-0.1960385	0.46016891	0.621361643	chromosome 24 C11orf34 homolog	http://www.ncbi.nlm.nih.gov/gene/?term=419791
C11ORF49	protein_coding	chr5:23204920-23293855	-	2.15125	2.74958	0.354036071	0.155360963	0.283225991	chromosome 5 C11orf49 homolog	http://www.ncbi.nlm.nih.gov/gene/?term=423188
C11ORF52	protein_coding	chr24:6199706-6206885	-	2.45812	1.86542	-0.398054856	0.150357593	0.27551603	chromosome 24 open reading frame, human C11orf52	http://www.ncbi.nlm.nih.gov/gene/?term=770939
C11ORF88	protein_coding	chr24:5538396-5542758	+	0.359309	0.0753983	-2.252621172	0.136934789	0.256581689	None	http://www.ncbi.nlm.nih.gov/gene/?term=C11ORF88
C11ORF94	lncRNA	chr5:23927006-23928906	+	1.53099	1.77932	0.216861134	0.691652584	0.806083157	None	http://www.ncbi.nlm.nih.gov/gene/?term=C11ORF94
C11ORF97	protein_coding	chr1:185683602-185688068	-	0.564882	0.497852	-0.182232604	0.832038816	0.895821602	None	http://www.ncbi.nlm.nih.gov/gene/?term=C11ORF97
C12H3ORF14	protein_coding	chr12:13145583-13155471	+	1.88915	1.35917	-0.475011343	0.483858775	0.640310606	None	http://www.ncbi.nlm.nih.gov/gene/?term=C12H3ORF14
C12H3ORF18	protein_coding	chr12:1769079-1780230	-	6.82271	11.52	0.755723916	0	0	None	http://www.ncbi.nlm.nih.gov/gene/?term=C12H3ORF18
C12H3ORF37	protein_coding	chr12:9123009-9126323	+	37.9429	50.2941	0.406559218	2.03E-07	1.73E-06	5-hydroxymethylcytosine (hmC) binding, ES cell-specific	http://www.ncbi.nlm.nih.gov/gene/?term=416015
C12H3ORF67	protein_coding	chr12:11911136-11974663	-	0.205147	0.0968593	-1.082695575	0.291762967	0.449752885	chromosome 12 open reading frame, human C3orf67	http://www.ncbi.nlm.nih.gov/gene/?term=416070
C12H9ORF89	protein_coding	chr12:6636669-6657157	-	30.0664	46.3379	0.624040527	2.22E-16	5.42E-15	caspase recruitment domain family member 19	http://www.ncbi.nlm.nih.gov/gene/?term=415987
C12ORF10	protein_coding	chr33random_Scaffold765:47725-50404	+	16.706	14.4301	-0.211285045	0.134372069	0.253495729	chromosome 33 C12orf10 homolog	http://www.ncbi.nlm.nih.gov/gene/?term=426187
C12ORF29	protein_coding	chr1:42795843-42807632	+	7.27878	7.93501	0.124535381	0.232424239	0.379987395	chromosome 1 C12orf29 homolog	http://www.ncbi.nlm.nih.gov/gene/?term=417886
C12ORF43	protein_coding	chr15:9144083-9168949	+	1.40316	1.66136	0.243685198	0.14731982	0.270888902	chromosome 15 C12orf43 homolog	http://www.ncbi.nlm.nih.gov/gene/?term=416966
C12ORF45	protein_coding	chr1:54371086-54375561	-	27.2275	30.5446	0.165852826	0.129921234	0.246834775	chromosome 1 open reading frame, human C12orf45	http://www.ncbi.nlm.nih.gov/gene/?term=418079
C12ORF50	protein_coding	chr1:42781477-42795697	-	6.69845	4.932	-0.441654499	0.014481194	0.041928862	chromosome 1 C12orf50 homolog	http://www.ncbi.nlm.nih.gov/gene/?term=417885
C12ORF57	protein_coding	chr1:77325963-77327101	+	46.2765	56.0417	0.276220966	0.002781178	0.010314965	chromosome 1 open reading frame, human C12orf57	http://www.ncbi.nlm.nih.gov/gene/?term=771099
C12ORF75	protein_coding	chr1:54221852-54246249	-	1.82645	0.856236	-1.09296186	1.55E-08	1.55E-07	None	http://www.ncbi.nlm.nih.gov/gene/?term=C12ORF75
C13H5ORF15	protein_coding	chr13:16135658-16141739	+	64.7456	50.0126	-0.372490545	5.01E-12	7.32E-11	None	http://www.ncbi.nlm.nih.gov/gene/?term=C13H5ORF15
C13H5ORF24	protein_coding	chr13:15762131-15772820	-	45.5438	41.4642	-0.135388412	0.002521125	0.009459099	None	http://www.ncbi.nlm.nih.gov/gene/?term=C13H5ORF24
C13H5ORF45	protein_coding	chr13:13459451-13462830	+	13.2671	15.9657	0.267122755	0.081091995	0.171997482	MRN complex interacting protein	http://www.ncbi.nlm.nih.gov/gene/?term=416283
C14H16ORF52	protein_coding	chr14:8593556-8629577	+	5.83991	5.44586	-0.100786241	0.348400118	0.505427973	chromosome 14 open reading frame, human C16orf52	http://www.ncbi.nlm.nih.gov/gene/?term=416615
C14H16ORF62	protein_coding	chr14:14717191-14775213	-	29.3807	23.4202	-0.327115373	6.13E-07	4.83E-06	None	http://www.ncbi.nlm.nih.gov/gene/?term=C14H16ORF62
C14H16ORF88	protein_coding	chr14:14704026-14714304	+	22.9895	17.6699	-0.379681214	1.85E-05	0.00011264	lysine-rich nucleolar protein 1	http://www.ncbi.nlm.nih.gov/gene/?term=426994
C14H16ORF96	protein_coding	chr14:12455202-12461469	-	7.50089	9.71483	0.373126965	0.002088973	0.008022375	chromosome 16 open reading frame 96	http://www.ncbi.nlm.nih.gov/gene/?term=768955
C14H17ORF103	protein_coding	chr14:4544154-4550391	+	11.1221	9.96189	-0.158937828	0.159026644	0.288821667	N-acetyltransferase domain containing 1	http://www.ncbi.nlm.nih.gov/gene/?term=416497
C14H7ORF62	protein_coding	chr14:6596835-6615316	+	1.45086	2.15884	0.57334801	0.091313707	0.188296055	chromosome 14 open reading frame, human C7orf62	http://www.ncbi.nlm.nih.gov/gene/?term=771073
C14H8ORF33	protein_coding	chr14:13909902-13922542	-	10.0399	9.48057	-0.082699194	0.400399091	0.562338709	chromosome 14 open reading frame, human C8orf33	http://www.ncbi.nlm.nih.gov/gene/?term=108684026
C14ORF1	protein_coding	chr5:38371233-38372899	-	15.5311	15.988	0.041829465	0.799699063	0.875452101	chromosome 5 C14orf1 homolog	http://www.ncbi.nlm.nih.gov/gene/?term=423366
C14ORF180	protein_coding	chr5:51453576-51473699	+	0.204062	0.428209	1.069307567	0.147112334	0.270621519	None	http://www.ncbi.nlm.nih.gov/gene/?term=C14ORF180
C14ORF2	protein_coding	chr5:50646297-50650785	-	114.671	117.738	0.038079442	0.659771007	0.783918299	None	http://www.ncbi.nlm.nih.gov/gene/?term=C14ORF2
C14ORF4	protein_coding	chr5:39059419-39062888	-	12.4101	17.8192	0.521917827	9.83E-09	1.01E-07	interferon regulatory factor 2 binding protein-like	http://www.ncbi.nlm.nih.gov/gene/?term=429422
C14ORF80	protein_coding	chr8:3921636-3999382	-	2.84416	1.94846	-0.545668312	2.73E-05	0.000160496	chromosome 8 open reading frame, human C14orf80	http://www.ncbi.nlm.nih.gov/gene/?term=424373
C15H12ORF49	protein_coding	chr15:11504654-11510199	+	17.4784	14.4778	-0.271730733	0.004482412	0.015510936	None	http://www.ncbi.nlm.nih.gov/gene/?term=C15H12ORF49
C15H12ORF65	protein_coding	chr15:5096882-5099794	-	14.5678	12.7909	-0.187665241	0.210019692	0.354793511	chromosome 15 open reading frame, human C12orf65	http://www.ncbi.nlm.nih.gov/gene/?term=416827
C15H22ORF39	protein_coding	chr15:664396-665462	-	20.6663	27.1735	0.394920281	0.005273968	0.017773914	chromosome 22 open reading frame 39	http://www.ncbi.nlm.nih.gov/gene/?term=101751757
C15ORF27	protein_coding	chr10:3327926-3406916	-	3.8042	5.15118	0.437309858	0.024394838	0.065337832	transmembrane protein 266	http://www.ncbi.nlm.nih.gov/gene/?term=770288
C15ORF43	protein_coding	chr10:1256788-1261026	+	469.463	441.641	-0.088137347	3.48E-05	0.000200065	None	http://www.ncbi.nlm.nih.gov/gene/?term=C15ORF43
C16ORF45	protein_coding	chr14:7520741-7561630	+	0.470771	0.88909	0.917304015	0.160086427	0.290142092	chromosome 14 C16orf45 homolog	http://www.ncbi.nlm.nih.gov/gene/?term=416594
C16ORF59	lncRNA	chr14:14250599-14259731	+	3.40363	4.65924	0.453020433	0.005598178	0.018752713	chromosome 14 C16orf59 homolog	http://www.ncbi.nlm.nih.gov/gene/?term=416750
C16ORF72	protein_coding	chr14:9908422-9924120	-	45.867	43.1108	-0.089407214	0.064536039	0.143514917	None	http://www.ncbi.nlm.nih.gov/gene/?term=C16ORF72
C17H9ORF114	protein_coding	chr17:5817076-5821752	-	13.6422	15.6288	0.196130692	0.160969775	0.291047372	SPOUT domain containing methyltransferase 1	http://www.ncbi.nlm.nih.gov/gene/?term=417203
C17H9ORF16	protein_coding	chr17:5637888-5641166	-	27.8786	21.1137	-0.400978693	8.10E-05	0.00043725	None	http://www.ncbi.nlm.nih.gov/gene/?term=C17H9ORF16
C17H9ORF78	protein_coding	chr17:6169689-6174380	-	31.1505	37.5193	0.268377591	0.010008825	0.030745798	None	http://www.ncbi.nlm.nih.gov/gene/?term=C17H9ORF78
C17H9ORF91	protein_coding	chr17:3013572-3023060	+	2.76939	2.65194	-0.062520101	0.821762921	0.892346961	transmembrane protein 268	http://www.ncbi.nlm.nih.gov/gene/?term=417248
C17H9ORF96	protein_coding	chr17:7365299-7377093	+	3.39909	3.89753	0.197411566	0.314321828	0.473682886	serine/threonine kinase like domain containing 1	http://www.ncbi.nlm.nih.gov/gene/?term=417154
C17H9orf142	protein_coding	chr17:903452-905429	+	25.845	24.1996	-0.094902001	0.478936244	0.636840958	PAXX, non-homologous end joining factor	http://www.ncbi.nlm.nih.gov/gene/?term=107052183
C17ORF58	protein_coding	chr18:7060782-7067837	+	1.56041	2.26689	0.538789237	0.086412449	0.180494275	chromosome 18 C17orf58 homolog	http://www.ncbi.nlm.nih.gov/gene/?term=417421
C17ORF78	protein_coding	chr19:8569583-8574889	+	0.337473	0.0708161	-2.252622783	0.136934789	0.256581689	chromosome 19 C17orf78 homolog	http://www.ncbi.nlm.nih.gov/gene/?term=417655
C17ORF80	protein_coding	chr18:9087342-9090722	+	13.5966	13.7259	0.013654816	0.903223217	0.942389678	chromosome 18 open reading frame, human C17orf80	http://www.ncbi.nlm.nih.gov/gene/?term=417451
C17ORF89	protein_coding	chr18:9347710-9348299	-	17.0973	17.9387	0.06930683	0.766028283	0.851962195	None	http://www.ncbi.nlm.nih.gov/gene/?term=C17ORF89
C18H17ORF62	protein_coding	chr18:3536004-3546182	+	92.6983	84.0906	-0.140598342	9.93E-05	0.000526074	None	http://www.ncbi.nlm.nih.gov/gene/?term=C18H17ORF62
C18H17ORF67	protein_coding	chr18:6330243-6336774	-	0.606278	0.0954172	-2.667658216	0.051723853	0.120140154	chromosome 18 open reading frame, human C17orf67	http://www.ncbi.nlm.nih.gov/gene/?term=417400
C18H17ORF75	protein_coding	chr18:6799752-6806297	-	13.7643	13.7886	0.002544741	0.973232486	0.986583812	None	http://www.ncbi.nlm.nih.gov/gene/?term=C18H17ORF75
C18ORF21	protein_coding	chr2:83841411-83847071	-	20.4917	18.5346	-0.144818696	0.396675771	0.558684281	chromosome 2 open reading frame, human C18orf21	http://www.ncbi.nlm.nih.gov/gene/?term=420954
C18ORF32	protein_coding	chrZ:1081791-1085507	+	58.8436	28.7676	-1.032440646	1.06E-36	6.05E-35	chromosome Z open reading frame, human C18orf32	http://www.ncbi.nlm.nih.gov/gene/?term=426844
C18ORF42	protein_coding	chr2:100496909-100515567	+	1.03575	0.300938	-1.783137625	0.042609171	0.102760521	None	http://www.ncbi.nlm.nih.gov/gene/?term=C18ORF42
C18ORF8	protein_coding	chr2:103330699-103346168	+	36.2416	34.5189	-0.070260158	0.333018873	0.490127111	chromosome 2 open reading frame, human C18orf8	http://www.ncbi.nlm.nih.gov/gene/?term=421075
C19H17ORF85	protein_coding	chr19:5129955-5145206	-	12.3511	12.9491	0.068212295	0.462278243	0.623256524	nuclear cap binding subunit 3	http://www.ncbi.nlm.nih.gov/gene/?term=417552
C19ORF24	protein_coding	chr28:3108435-3111774	+	5.28983	6.19942	0.228911888	0.163504254	0.293615245	None	http://www.ncbi.nlm.nih.gov/gene/?term=C19ORF24
C19ORF25	protein_coding	chr28:3244108-3245963	-	10.8695	13.7692	0.341159163	0.032297537	0.082332517	None	http://www.ncbi.nlm.nih.gov/gene/?term=C19ORF25
C19ORF44	protein_coding	chr28:4347360-4351708	-	6.79224	7.65162	0.171877791	0.257083236	0.409618507	chromosome 28 open reading frame, human C19orf44	http://www.ncbi.nlm.nih.gov/gene/?term=420145
C19ORF60	protein_coding	chr28:3898654-3900482	-	4.71462	7.95196	0.754169006	0.003728839	0.013241135	None	http://www.ncbi.nlm.nih.gov/gene/?term=C19ORF60
C19ORF70	protein_coding	chr28:1332085-1334767	+	17.5265	23.3778	0.415601247	0.037465472	0.092899242	None	http://www.ncbi.nlm.nih.gov/gene/?term=C19ORF70
C1D	protein_coding	chr3:11233259-11246857	-	45.6514	37.5777	-0.280782337	0.003394554	0.012218292	C1D nuclear receptor corepressor	http://www.ncbi.nlm.nih.gov/gene/?term=421267
C1GALT1	protein_coding	chr2:24716583-24730952	+	29.3679	22.4636	-0.386650956	7.02E-12	1.01E-10	core 1 synthase, glycoprotein-N-acetylgalactosamine 3-beta-galactosyltransferase 1	http://www.ncbi.nlm.nih.gov/gene/?term=420575
C1GALT1C1	protein_coding	chr4:16447434-16449131	+	13.4256	10.9725	-0.291094295	0.055813995	0.127734941	C1GALT1 specific chaperone 1	http://www.ncbi.nlm.nih.gov/gene/?term=422362
C1H11ORF54	protein_coding	chr1:185861450-185870833	-	10.0453	10.7948	0.103815864	0.535866719	0.683927164	chromosome 1 open reading frame, human C11orf54	http://www.ncbi.nlm.nih.gov/gene/?term=419001
C1H11ORF70	protein_coding	chr1:182765820-182785257	-	0.805287	0.337967	-1.252620659	0.204099476	0.346844319	chromosome 1 open reading frame, human C11orf70	http://www.ncbi.nlm.nih.gov/gene/?term=418985
C1H11ORF73	protein_coding	chr1:190562765-190571669	-	38.6837	36.6655	-0.077302578	0.462124935	0.623256524	Hikeshi, heat shock protein nuclear import factor	http://www.ncbi.nlm.nih.gov/gene/?term=427034
C1H11ORF82	protein_coding	chr1:189094024-189102053	+	10.5321	10.027	-0.070903097	0.51960238	0.667896064	DNA damage induced apoptosis suppressor	http://www.ncbi.nlm.nih.gov/gene/?term=101750305
C1H12ORF23	protein_coding	chr1:53686091-53698882	-	42.1528	48.0971	0.190321444	0.00056199	0.002509743	transmembrane protein 263	http://www.ncbi.nlm.nih.gov/gene/?term=418068
C1H12ORF4	protein_coding	chr1:73124794-73151341	+	22.5387	16.7606	-0.427330509	5.46E-05	0.000304124	chromosome 1 open reading frame, human C12orf4	http://www.ncbi.nlm.nih.gov/gene/?term=419041
C1H12ORF40	protein_coding	chr1:15262877-15272992	-	0.1848	0.139604	-0.404624478	0.756999712	0.84499251	chromosome 12 open reading frame 40	http://www.ncbi.nlm.nih.gov/gene/?term=101748677
C1H12ORF5	protein_coding	chr1:73210022-73229541	-	8.75475	9.623	0.136420747	0.371721371	0.532089715	TP53 induced glycolysis regulatory phosphatase	http://www.ncbi.nlm.nih.gov/gene/?term=419040
C1H12ORF63	protein_coding	chr1:45920347-46028422	+	0.204183	0.154247	-0.404620324	0.359458207	0.518108247	cilia and flagella associated protein 54	http://www.ncbi.nlm.nih.gov/gene/?term=417921
C1H12ORF66	protein_coding	chr1:33593600-33602752	-	17.5312	19.947	0.186247032	0.026383642	0.069649461	chromosome 1 open reading frame, human C12orf66	http://www.ncbi.nlm.nih.gov/gene/?term=417822
C1H12ORF69	protein_coding	chr1:48074763-48078317	+	0.11256	0.354298	1.654269088	0.163518049	0.293615245	single-pass membrane protein with coiled-coil domains 3	http://www.ncbi.nlm.nih.gov/gene/?term=769813
C1H12ORF73	protein_coding	chr1:54754183-54755463	+	19.2985	17.7219	-0.12295543	0.418190527	0.580045008	chromosome 1 open reading frame, human C12orf73	http://www.ncbi.nlm.nih.gov/gene/?term=772057
C1H21ORF33	protein_coding	chr1:110334467-110341334	+	37.0518	43.7179	0.238680471	0.002340685	0.008889201	chromosome 1 open reading frame, human C21orf33	http://www.ncbi.nlm.nih.gov/gene/?term=418552
C1H21ORF59	protein_coding	chr1:104998578-105005906	-	27.2875	29.5149	0.113203229	0.303629045	0.463618502	chromosome 1 open reading frame, human C21orf59	http://www.ncbi.nlm.nih.gov/gene/?term=418497
C1H21ORF91	protein_coding	chr1:99381864-99398667	-	42.0584	32.7781	-0.359661737	4.43E-06	3.02E-05	chromosome 1 open reading frame, human C21orf91	http://www.ncbi.nlm.nih.gov/gene/?term=395489
C1H22ORF23	protein_coding	chr1:51105334-51109050	+	0.717914	0.33896	-1.082695998	0.291762967	0.449752885	None	http://www.ncbi.nlm.nih.gov/gene/?term=C1H22ORF23
C1H2ORF40	protein_coding	chr1:135506184-135509382	+	3.22854	3.92474	0.281715182	0.453982867	0.615748492	chromosome 1 open reading frame, human C2orf40	http://www.ncbi.nlm.nih.gov/gene/?term=771055
C1H2ORF49	protein_coding	chr1:135215422-135230110	+	15.3183	13.78	-0.15268031	0.07141494	0.155036119	chromosome 1 open reading frame, human C2orf49	http://www.ncbi.nlm.nih.gov/gene/?term=418725
C1H3ORF38	protein_coding	chr1:88820532-88827793	+	26.7011	20.684	-0.368383968	5.79E-05	0.000320884	chromosome 1 open reading frame, human C3orf38	http://www.ncbi.nlm.nih.gov/gene/?term=418429
C1H7ORF60	protein_coding	chr1:26768477-26802395	+	14.9576	12.5549	-0.252628171	0.004790417	0.01641904	base methyltransferase of 25S rRNA 2 homolog	http://www.ncbi.nlm.nih.gov/gene/?term=417776
C1H7orf55	protein_coding	chr1:49141584-49142445	+	8.44843	13.1839	0.642022034	0.005073224	0.017219143	chromosome 1 C7orf55 homolog	http://www.ncbi.nlm.nih.gov/gene/?term=770530
C1HXORF36	protein_coding	chr1:110801922-110817463	+	1.2478	2.07602	0.734433628	0.040736378	0.099176558	chromosome 1 open reading frame, human CXorf36	http://www.ncbi.nlm.nih.gov/gene/?term=418555
C1HXORF59	protein_coding	chr1:113403041-113666278	+	0.064349	0.0694448	0.109948941	0.863288073	0.917812639	chromosome 1 open reading frame, human CXORF59	http://www.ncbi.nlm.nih.gov/gene/?term=418583
C1ORF100	protein_coding	chr3:34909496-34919437	-	0.114837	0.103276	-0.153082518	0.89631384	0.938055396	chromosome 3 open reading frame, human C1orf100	http://www.ncbi.nlm.nih.gov/gene/?term=421496
C1ORF101	protein_coding	chr3:34847181-34875462	-	0.572828	0.288489	-0.989585703	0.10061395	0.202657273	None	http://www.ncbi.nlm.nih.gov/gene/?term=C1ORF101
C1ORF106	protein_coding	chr26:1129914-1135327	-	0.737203	0.618786	-0.252621386	0.634196624	0.765698901	chromosome 26 C1orf106 homolog	http://www.ncbi.nlm.nih.gov/gene/?term=430729
C1ORF109	protein_coding	chr23:3665136-3666779	+	10.6181	13.3688	0.332344339	0.069145213	0.151219384	chromosome 23 open reading frame, human C1orf109	http://www.ncbi.nlm.nih.gov/gene/?term=419612
C1ORF116	protein_coding	chr26:2605062-2610809	-	4.03591	1.89202	-1.092966664	6.82E-05	0.000372272	chromosome 26 C1orf116 homolog	http://www.ncbi.nlm.nih.gov/gene/?term=419849
C1ORF131	protein_coding	chr3:40811558-40817972	-	13.3203	13.3228	0.000270745	0.990063358	0.994048042	chromosome 3 open reading frame, human C1orf131	http://www.ncbi.nlm.nih.gov/gene/?term=421547
C1ORF145	protein_coding	chr2:63244367-63344758	-	4.51071	3.37204	-0.419732886	0.32609863	0.483862334	None	http://www.ncbi.nlm.nih.gov/gene/?term=C1ORF145
C1ORF146	protein_coding	chr8:14267802-14275723	-	0.437868	0.551299	0.332338965	0.722665697	0.825856297	chromosome 8 open reading frame, human C1orf146	http://www.ncbi.nlm.nih.gov/gene/?term=770460
C1ORF186	protein_coding	chr26:2359875-2365357	+	6.38926	7.15061	0.162417471	0.350861489	0.508364365	None	http://www.ncbi.nlm.nih.gov/gene/?term=C1ORF186
C1ORF198	protein_coding	chr3:40657273-40679395	-	6.19502	6.03015	-0.03891505	0.78955046	0.868759572	chromosome 3 open reading frame, human C1orf198	http://www.ncbi.nlm.nih.gov/gene/?term=768787
C1ORF216	protein_coding	chr23:4261150-4263853	+	5.09854	6.29347	0.303771507	0.133377121	0.252355823	chromosome 23 C1orf216 homolog	http://www.ncbi.nlm.nih.gov/gene/?term=770397
C1ORF35	protein_coding	chr2:2389803-2393287	+	7.52033	9.7291	0.371510383	0.055138284	0.126470673	chromosome 2 C1orf35 homolog	http://www.ncbi.nlm.nih.gov/gene/?term=769525
C1ORF50	protein_coding	chr21:6383469-6386153	-	8.88473	8.62282	-0.04316817	0.905094816	0.94270118	chromosome 21 C1orf50 homolog	http://www.ncbi.nlm.nih.gov/gene/?term=419506
C1ORF74	protein_coding	chr26:3164808-3166054	-	5.6576	3.97791	-0.508179544	0.063841177	0.142533151	chromosome 26 C1orf74 homolog	http://www.ncbi.nlm.nih.gov/gene/?term=771943
C1ORF95	protein_coding	chr3:16952680-16990197	-	0.287222	0.180814	-0.667659871	0.379292937	0.540355324	chromosome 3 C1orf95 homolog	http://www.ncbi.nlm.nih.gov/gene/?term=421315
C1QA	protein_coding	chr21:6088912-6090897	-	54.481	33.6857	-0.693616905	2.64E-14	4.68E-13	complement C1q A chain	http://www.ncbi.nlm.nih.gov/gene/?term=419504
C1QB	protein_coding	chr21:6083111-6085225	-	30.9123	22.1016	-0.484030186	0.000105825	0.000557379	complement C1q B chain	http://www.ncbi.nlm.nih.gov/gene/?term=428197
C1QBP	protein_coding	chr19:3402717-3406163	+	92.054	110.846	0.268004393	3.32E-06	2.31E-05	complement C1q binding protein	http://www.ncbi.nlm.nih.gov/gene/?term=395538
C1QC	protein_coding	chr21:6086542-6088270	-	47.3139	35.577	-0.411319223	7.94E-05	0.000429187	complement C1q C chain	http://www.ncbi.nlm.nih.gov/gene/?term=419503
C1QL1	protein_coding	chr27:1479622-1487255	-	0.303927	0.204086	-0.574547626	0.384331336	0.54512844	complement C1q like 1	http://www.ncbi.nlm.nih.gov/gene/?term=430993
C1QL2	protein_coding	chr7:28589264-28591449	+	0.312531	0.262329	-0.252621994	0.833048851	0.895821602	complement component 1, q subcomponent-like 2	http://www.ncbi.nlm.nih.gov/gene/?term=107053871
C1QL3	protein_coding	chr2:20148373-20155210	+	0.160322	0.235496	0.554730144	0.481423535	0.638153315	complement C1q like 3	http://www.ncbi.nlm.nih.gov/gene/?term=771966
C1QTNF1	protein_coding	chr18:9842983-9847931	-	1.37055	2.81208	1.036882677	0.002808726	0.01040828	C1q and tumor necrosis factor related protein 1	http://www.ncbi.nlm.nih.gov/gene/?term=768784
C1QTNF2	protein_coding	chr13:7836727-7845197	+	3.76077	9.21059	1.292265496	0	0	C1q and tumor necrosis factor related protein 2	http://www.ncbi.nlm.nih.gov/gene/?term=416156
C1QTNF3	protein_coding	chrZ:10370918-10387563	-	0.188397	0.0790674	-1.252621102	0.320239458	0.479328462	C1q and tumor necrosis factor related protein 3	http://www.ncbi.nlm.nih.gov/gene/?term=427430
C1QTNF5	protein_coding	chr24:4193051-4195609	+	0.702343	0.723508	0.042833204	0.922076901	0.954478487	C1q and tumor necrosis factor related protein 5	http://www.ncbi.nlm.nih.gov/gene/?term=769989
C1QTNF6	protein_coding	chr1:51471737-51480017	+	0.751201	1.20375	0.680264909	0.041471617	0.100529976	C1q and tumor necrosis factor related protein 6	http://www.ncbi.nlm.nih.gov/gene/?term=427908
C1QTNF7	protein_coding	chr4:77314732-77363171	-	0.489313	0.885603	0.855902497	0.065931878	0.145488484	C1q and tumor necrosis factor related protein 7	http://www.ncbi.nlm.nih.gov/gene/?term=422831
C1QTNF8	protein_coding	chr14:5610546-5620436	+	0.0997266	0.188342	0.917304485	0.322404896	0.480384397	C1q and tumor necrosis factor related protein 8	http://www.ncbi.nlm.nih.gov/gene/?term=427666
C1R	protein_coding	chr1:77392043-77399501	-	10.4848	15.4153	0.556063624	5.98E-07	4.72E-06	complement C1r	http://www.ncbi.nlm.nih.gov/gene/?term=418295
C1S	protein_coding	chr1:77379603-77388708	+	26.0696	30.5594	0.229247771	0.002458527	0.009256101	complement C1s	http://www.ncbi.nlm.nih.gov/gene/?term=418294
C2	protein_coding	chr23:1796696-1803210	-	3.94587	5.01364	0.345514982	0.075724676	0.162430827	complement C2	http://www.ncbi.nlm.nih.gov/gene/?term=419574
C20H20ORF112	protein_coding	chr20:10376676-10426149	-	1.35788	1.23011	-0.142568659	0.572186318	0.714474953	chromosome 20 open reading frame, human C20orf112	http://www.ncbi.nlm.nih.gov/gene/?term=771902
C20H20ORF195	protein_coding	chr20:9955221-9958703	-	1.06539	0.814414	-0.387547378	0.396675088	0.558684281	chromosome 20 open reading frame, human C20orf195	http://www.ncbi.nlm.nih.gov/gene/?term=419266
C20H20ORF24	protein_coding	chr20:497110-501466	+	49.2847	50.2701	0.028560715	0.646012623	0.77577566	chromosome 20 open reading frame, human C20orf24	http://www.ncbi.nlm.nih.gov/gene/?term=768550
C20H20ORF85	protein_coding	chr20:11480141-11484897	-	1.11397	1.13957	0.032779167	0.930038261	0.959814015	chromosome 20 open reading frame, human C20orf85	http://www.ncbi.nlm.nih.gov/gene/?term=419321
C20ORF196	protein_coding	chr3:16842155-16885489	+	5.34665	10.7514	1.00781739	5.15E-11	6.83E-10	None	http://www.ncbi.nlm.nih.gov/gene/?term=C20ORF196
C20ORF27	protein_coding	chrUn_Scaffold3031:1947-12301	-	6.87295	8.65342	0.332340963	0.047187867	0.11158091	None	http://www.ncbi.nlm.nih.gov/gene/?term=C20ORF27
C20ORF96	protein_coding	chr20:10177073-10184157	+	0.280024	0.141026	-0.989589314	0.465826209	0.624359639	chromosome 20 C20orf96 homolog	http://www.ncbi.nlm.nih.gov/gene/?term=419273
C21H1ORF159	protein_coding	chr21:2640828-2656045	-	5.60117	4.80207	-0.222071782	0.116936136	0.228436124	None	http://www.ncbi.nlm.nih.gov/gene/?term=C21H1ORF159
C21H1ORF174	protein_coding	chr21:898318-900472	+	26.9245	26.0571	-0.047243024	0.669503625	0.790432179	None	http://www.ncbi.nlm.nih.gov/gene/?term=C21H1ORF174
C21H1ORF222	protein_coding	chr21:1833373-1907154	+	0.541071	0.331413	-0.707187724	0.014604512	0.042228918	cilia and flagella associated protein 74	http://www.ncbi.nlm.nih.gov/gene/?term=419400
C21H1orf233	protein_coding	chr21:2103318-2110572	+	1.57863	1.39926	-0.174009013	0.39173034	0.553238208	None	http://www.ncbi.nlm.nih.gov/gene/?term=C21H1orf233
C22H2ORF42	protein_coding	chr22:3556368-3564463	-	7.92812	10.5113	0.406890403	0.001024543	0.004297018	chromosome 22 open reading frame, human C2orf42	http://www.ncbi.nlm.nih.gov/gene/?term=426298
C23H1ORF172	protein_coding	chr23:1853598-1862297	-	1.47809	1.97177	0.415757159	0.057543622	0.131211196	keratinocyte differentiation factor 1	http://www.ncbi.nlm.nih.gov/gene/?term=769268
C23H1ORF63	protein_coding	chr23:2399454-2404397	+	150.028	81.8021	-0.875021993	2.12E-102	1.98E-100	None	http://www.ncbi.nlm.nih.gov/gene/?term=C23H1ORF63
C24H11ORF57	protein_coding	chr24:6149135-6153863	-	16.7669	15.348	-0.127565306	0.264841465	0.419222139	None	http://www.ncbi.nlm.nih.gov/gene/?term=C24H11ORF57
C24H11ORF63	protein_coding	chr24:3105942-3120918	-	3.88297	5.29254	0.446799707	0.01951045	0.05391265	chromosome 11 open reading frame 63	http://www.ncbi.nlm.nih.gov/gene/?term=101749107
C25H1ORF43	other	chr25:2120011-2126177	-	6.64038	4.39143	-0.596574996	0.014832149	0.042774572	chromosome 25 open reading frame, human C1orf43	http://www.ncbi.nlm.nih.gov/gene/?term=430589
C26H1orf194	protein_coding	chr26:1137611-1142050	-	1.05535	1.44954	0.457873606	0.439441359	0.600487217	chromosome 26 open reading frame, human C1orf194	http://www.ncbi.nlm.nih.gov/gene/?term=107055153
C26H6ORF106	protein_coding	chr26:4312154-4344017	+	29.4883	32.7551	0.1515769	0.005308402	0.01787434	None	http://www.ncbi.nlm.nih.gov/gene/?term=C26H6ORF106
C26H6ORF125	protein_coding	chr26:4615609-4620391	+	47.1316	44.6246	-0.078855421	0.576433307	0.717898662	chromosome 26 open reading frame, human C6orf125	http://www.ncbi.nlm.nih.gov/gene/?term=419909
C26H6ORF132	protein_coding	chr26:3194643-3209887	+	2.15093	1.86185	-0.208223728	0.27252679	0.42889583	chromosome 6 open reading frame 132	http://www.ncbi.nlm.nih.gov/gene/?term=101750708
C26H6ORF222	protein_coding	chr26:1521881-1526058	-	1.50543	1.04575	-0.525637629	0.250565359	0.400844812	chromosome 26 open reading frame, human C6orf222	http://www.ncbi.nlm.nih.gov/gene/?term=419812
C26H6ORF89	protein_coding	chr26:1605903-1626559	+	8.87318	8.73057	-0.023375388	0.80716106	0.881458534	None	http://www.ncbi.nlm.nih.gov/gene/?term=C26H6ORF89
C27H17ORF105	protein_coding	chr27:3483419-3485629	-	1.17316	1.77249	0.595377701	0.330231061	0.487463981	chromosome 27 open reading frame, human C17orf105	http://www.ncbi.nlm.nih.gov/gene/?term=771706
C28H19ORF10	protein_coding	chr28:4948938-4953139	+	50.2048	50.9197	0.020398615	0.796581207	0.872915651	myeloid derived growth factor	http://www.ncbi.nlm.nih.gov/gene/?term=420161
C28H19ORF35	protein_coding	chr28:1986216-1990444	+	2.04709	1.70441	-0.26430211	0.370948179	0.531200961	chromosome 19 open reading frame 35	http://www.ncbi.nlm.nih.gov/gene/?term=428323
C2CD2	protein_coding	chr1:109103771-109141936	-	13.9856	17.2437	0.30212722	4.82E-06	3.27E-05	C2 calcium dependent domain containing 2	http://www.ncbi.nlm.nih.gov/gene/?term=418532
C2CD2L	protein_coding	chr24:4737-29547	-	9.97179	8.59688	-0.214039332	0.012117388	0.036023718	C2CD2 like	http://www.ncbi.nlm.nih.gov/gene/?term=428233
C2CD3	protein_coding	chr1:195749656-195812259	-	3.13001	4.41853	0.497399213	4.53E-05	0.000256021	C2 calcium dependent domain containing 3	http://www.ncbi.nlm.nih.gov/gene/?term=419059
C2CD4C	protein_coding	chr28:2654436-2657392	-	0.318507	0.089115	-1.837584885	0.093724547	0.19164442	C2 calcium dependent domain containing 4C	http://www.ncbi.nlm.nih.gov/gene/?term=428334
C2CD5	protein_coding	chr1:66555293-66624177	+	18.2674	17.8772	-0.031150516	0.603821048	0.740977782	C2 calcium dependent domain containing 5	http://www.ncbi.nlm.nih.gov/gene/?term=418197
C2H6ORF62	protein_coding	chr2:90535813-90543253	+	83.6855	78.7017	-0.088582873	0.017177815	0.048551687	chromosome 2 open reading frame, human C6orf62	http://www.ncbi.nlm.nih.gov/gene/?term=421005
C2H7ORF25	protein_coding	chr2:51316204-51320417	-	10.9064	8.53598	-0.353546272	0.023353712	0.063053939	None	http://www.ncbi.nlm.nih.gov/gene/?term=C2H7ORF25
C2H7ORF36	protein_coding	chr2:49973256-49987969	+	14.8895	13.9701	-0.09195296	0.320818794	0.480058454	Yae1 domain containing 1	http://www.ncbi.nlm.nih.gov/gene/?term=420764
C2H7ORF63	protein_coding	chr2:21710485-21735446	+	0.407507	0.225752	-0.852086073	0.102783521	0.20614627	cilia and flagella associated protein 69	http://www.ncbi.nlm.nih.gov/gene/?term=420542
C2H8ORF37	protein_coding	chr2:127041614-127052014	-	8.41948	7.37884	-0.1903371	0.088043914	0.183331083	chromosome 2 open reading frame, human C8orf37	http://www.ncbi.nlm.nih.gov/gene/?term=420235
C2H8ORF76	protein_coding	chr2:138070314-138078803	-	9.97982	11.2392	0.171453649	0.247432397	0.397363806	chromosome 2 open reading frame, human C8orf76	http://www.ncbi.nlm.nih.gov/gene/?term=420348
C2H8ORF84	protein_coding	chr2:118074513-118085709	-	3.93625	3.3548	-0.230595091	0.421822424	0.584378873	somatomedin B and thrombospondin type 1 domain containing	http://www.ncbi.nlm.nih.gov/gene/?term=420181
C2H9ORF30	protein_coding	chr2:89384543-89399873	-	4.92296	4.11232	-0.259573485	0.009377912	0.029125807	Myb/SANT DNA binding domain containing 3	http://www.ncbi.nlm.nih.gov/gene/?term=420991
C2ORF21	protein_coding	chr7:2562871-2684471	+	0.792619	3.12203	1.977784945	0	0	unc-80 homolog, NALCN activator	http://www.ncbi.nlm.nih.gov/gene/?term=424003
C2ORF47	protein_coding	chr7:11062931-11067762	+	26.7995	22.8647	-0.229084094	0.030969825	0.079678929	chromosome 7 open reading frame, human C2orf47	http://www.ncbi.nlm.nih.gov/gene/?term=424066
C2ORF50	protein_coding	chr3:97600869-97607651	+	0.09667	0.0243426	-1.989584973	0.219157644	0.364162949	None	http://www.ncbi.nlm.nih.gov/gene/?term=C2ORF50
C2ORF62	protein_coding	chr7:22679682-22682016	-	0.446634	0.401669	-0.153085959	0.89631384	0.938055396	ciliogenesis associated TTC17 interacting protein	http://www.ncbi.nlm.nih.gov/gene/?term=426213
C2ORF88	protein_coding	chr7:190461-218202	-	2.35721	3.22593	0.452634842	0.029506439	0.07668596	None	http://www.ncbi.nlm.nih.gov/gene/?term=C2ORF88
C3	protein_coding	chrUn_Scaffold1358:7066-29408	+	7.0194	7.77207	0.146951177	0.197676314	0.338734809	complement component 3	http://www.ncbi.nlm.nih.gov/gene/?term=396370
C30H19orf43	protein_coding	chr30random_Scaffold3847:2544-4190	+	44.5737	48.686	0.127314253	0.354848475	0.512650366	telomerase RNA component interacting RNase	http://www.ncbi.nlm.nih.gov/gene/?term=107057624
C3AR1	protein_coding	chr1:66846852-66850146	+	13.1606	7.87544	-0.74079283	1.34E-06	1.00E-05	complement C3a receptor 1	http://www.ncbi.nlm.nih.gov/gene/?term=418198
C3H1ORF115	protein_coding	chr3:18652635-18656385	-	5.90969	5.4763	-0.109880972	0.586857581	0.726345589	chromosome 3 open reading frame, human C1orf115	http://www.ncbi.nlm.nih.gov/gene/?term=421341
C3H20ORF26	protein_coding	chr3:3828506-3921836	-	0.735648	0.507928	-0.534391611	0.226789	0.373145898	cilia and flagella associated protein 61	http://www.ncbi.nlm.nih.gov/gene/?term=421242
C3H2ORF3	protein_coding	chr3:111258596-111276138	-	17.9595	12.7569	-0.493469397	2.42E-05	0.00014412	chromosome 3 open reading frame, human C2orf3	http://www.ncbi.nlm.nih.gov/gene/?term=422067
C3H2ORF43	protein_coding	chr3:102386988-102495414	-	15.8447	14.1144	-0.166832543	0.040216727	0.098144348	lipid droplet associated hydrolase	http://www.ncbi.nlm.nih.gov/gene/?term=421967
C3H6ORF120	protein_coding	chr3:41289352-41292335	-	9.05897	9.06209	0.000496793	0.990979746	0.994647299	None	http://www.ncbi.nlm.nih.gov/gene/?term=C3H6ORF120
C3H6ORF154	protein_coding	chr3:31006925-31012835	+	1.02732	0.970086	-0.082701081	0.905665867	0.94270118	leucine rich repeat containing 73	http://www.ncbi.nlm.nih.gov/gene/?term=421454
C3H6ORF203	protein_coding	chr3:68158513-68162694	-	29.2121	21.1729	-0.464347189	0.000311864	0.001477878	chromosome 3 open reading frame, human C6orf203	http://www.ncbi.nlm.nih.gov/gene/?term=421779
C3H8ORF80	protein_coding	chr3:105551676-105562321	+	6.09141	6.0083	-0.019819363	0.899745289	0.940550022	chromosome 3 open reading frame, human C8orf80	http://www.ncbi.nlm.nih.gov/gene/?term=422000
C3ORF17	protein_coding	chr1:83391782-83397729	+	12.5376	22.6509	0.853307167	2.22E-16	5.42E-15	None	http://www.ncbi.nlm.nih.gov/gene/?term=C3ORF17
C3ORF33	protein_coding	chr9:23065437-23069353	+	3.07029	4.47603	0.543844776	0.087285108	0.181881348	None	http://www.ncbi.nlm.nih.gov/gene/?term=C3ORF33
C3ORF58	protein_coding	chr9:10928446-10942757	+	3.18841	2.87517	-0.149189898	0.421872942	0.58439488	chromosome 9 C3orf58 homolog	http://www.ncbi.nlm.nih.gov/gene/?term=424771
C3ORF70	protein_coding	chr9:3518101-3538656	-	12.6152	18.7069	0.568407424	1.49E-11	2.08E-10	None	http://www.ncbi.nlm.nih.gov/gene/?term=C3ORF70
C4	protein_coding	chr16:58543-72898	-	4.57044	7.35664	0.686713933	1.05E-08	1.07E-07	complement 4	http://www.ncbi.nlm.nih.gov/gene/?term=426611
C4BPA	protein_coding	chr26:2686610-2721934	+	15.9468	12.1466	-0.392714411	1.23E-14	2.27E-13	complement component 4 binding protein, alpha	http://www.ncbi.nlm.nih.gov/gene/?term=395384
C4H20ORF194	protein_coding	chr4:89644326-89723562	-	16.3618	20.6741	0.337493055	6.26E-10	7.35E-09	chromosome 4 open reading frame, human C20orf194	http://www.ncbi.nlm.nih.gov/gene/?term=422945
C4H2orf81	protein_coding	chr4random_Scaffold379:24977-26855	+	0.194668	0.326797	0.74737899	0.493072761	0.642077052	chromosome 4 open reading frame, human C2orf81	http://www.ncbi.nlm.nih.gov/gene/?term=107056276
C4H4ORF21	protein_coding	chr4:57469928-57493979	+	2.64921	2.68467	0.019182554	0.902479992	0.942190409	zinc finger GRF-type containing 1	http://www.ncbi.nlm.nih.gov/gene/?term=428770
C4H4ORF27	protein_coding	chr4:25529688-25536086	+	21.5909	30.4955	0.498172988	2.32E-06	1.66E-05	histone PARylation factor 1	http://www.ncbi.nlm.nih.gov/gene/?term=422431
C4H4ORF29	protein_coding	chr4:34630992-34653703	+	21.4798	17.8293	-0.268730498	5.45E-05	0.000303305	abhydrolase domain containing 18	http://www.ncbi.nlm.nih.gov/gene/?term=422499
C4H4ORF45	protein_coding	chr4:22152368-22193293	-	0.729344	0.918284	0.332340977	0.630201338	0.762776314	chromosome 4 open reading frame, human C4orf45	http://www.ncbi.nlm.nih.gov/gene/?term=769822
C4H4ORF50	protein_coding	chr4:79848710-79922805	-	1.2787	0.722518	-0.823572394	3.00E-06	2.10E-05	chromosome 4 open reading frame, human C4orf50	http://www.ncbi.nlm.nih.gov/gene/?term=422853
C4H4orf32	protein_coding	chr4:57586630-57602475	-	92.2581	90.0561	-0.03485158	0.255469163	0.407456259	None	http://www.ncbi.nlm.nih.gov/gene/?term=C4H4orf32
C4H4orf46	protein_coding	chr4:22075372-22076774	-	32.8383	36.0332	0.133947336	0.170063872	0.302032869	None	http://www.ncbi.nlm.nih.gov/gene/?term=C4H4orf46
C4HXORF57	protein_coding	chr4:17371417-17395844	+	29.6625	26.7212	-0.150655397	0.0024378	0.009187984	chromosome 4 CXorf57 homolog	http://www.ncbi.nlm.nih.gov/gene/?term=422381
C4ORF17	protein_coding	chr4:60380305-60398394	+	1.21678	0.663865	-0.874106547	0.06628818	0.146162545	chromosome 4 C4orf17 homolog	http://www.ncbi.nlm.nih.gov/gene/?term=772145
C4ORF19	protein_coding	chr4:70319476-70361145	-	0.678695	2.90535	2.097876682	5.43E-08	5.06E-07	chromosome 4 open reading frame, human C4orf19	http://www.ncbi.nlm.nih.gov/gene/?term=101747284
C4ORF33	protein_coding	chr4:34283513-34288015	-	45.7398	12.7034	-1.848235379	1.51E-79	1.34E-77	chromosome 4 C4orf33 homolog	http://www.ncbi.nlm.nih.gov/gene/?term=422485
C4ORF48	protein_coding	chr4:83702035-83713880	-	1.83178	1.6971	-0.110174667	0.730646685	0.831851417	None	http://www.ncbi.nlm.nih.gov/gene/?term=C4ORF48
C5	protein_coding	chr17:8804462-8829269	-	0.578068	0.782406	0.436678222	0.166057285	0.296860379	complement component 5	http://www.ncbi.nlm.nih.gov/gene/?term=417122
C5AR1	protein_coding	chrUn_Scaffold728:38436-40578	+	0.513059	0.107662	-2.252615609	0.024619891	0.065860758	complement C5a receptor 1	http://www.ncbi.nlm.nih.gov/gene/?term=430484
C5H11ORF58	protein_coding	chr5:11543950-11549451	+	75.2084	69.113	-0.121936701	0.048467713	0.114142936	None	http://www.ncbi.nlm.nih.gov/gene/?term=C5H11ORF58
C5H11ORF74	protein_coding	chr5:19521623-19561905	+	4.90749	7.09904	0.532638615	0.008679566	0.02722845	None	http://www.ncbi.nlm.nih.gov/gene/?term=C5H11ORF74
C5H11ORF9	protein_coding	chr5:183363-222252	+	0.572331	0.752622	0.39507571	0.186834884	0.324644296	chromosome 5 open reading frame, human C11orf9	http://www.ncbi.nlm.nih.gov/gene/?term=422966
C5H11ORF96	protein_coding	chr5:21670426-21671409	+	12.7566	22.2747	0.804162141	5.27E-07	4.22E-06	chromosome 5 open reading frame, human C11orf96	http://www.ncbi.nlm.nih.gov/gene/?term=770209
C5H14ORF159	protein_coding	chr5:44235702-44276089	+	2.01911	3.19488	0.662042234	0.003073056	0.01123266	None	http://www.ncbi.nlm.nih.gov/gene/?term=C5H14ORF159
C5H14ORF166	protein_coding	chr5:58218721-58231377	+	101.702	94.4665	-0.106473338	0.128998801	0.24516239	None	http://www.ncbi.nlm.nih.gov/gene/?term=C5H14ORF166
C5H14ORF169	protein_coding	chr5:26192246-26194122	-	15.7181	14.9961	-0.067839484	0.584142994	0.72385914	chromosome 5 open reading frame, human C14orf169	http://www.ncbi.nlm.nih.gov/gene/?term=423249
C5H14ORF37	protein_coding	chr5:55443451-55496339	+	0.365359	0.18741	-0.96311681	0.059485999	0.134952041	None	http://www.ncbi.nlm.nih.gov/gene/?term=C5H14ORF37
C5H14ORF79	protein_coding	chr5:51996951-52008036	+	0.388236	0.488811	0.33234285	0.611320435	0.747427678	None	http://www.ncbi.nlm.nih.gov/gene/?term=C5H14ORF79
C5H15ORF41	protein_coding	chr5:31454000-31569431	-	9.71574	8.54038	-0.18602362	0.107033454	0.213564805	None	http://www.ncbi.nlm.nih.gov/gene/?term=C5H15ORF41
C5H15ORF52	protein_coding	chr5:669044-715529	-	0.717323	0.688114	-0.059975293	0.840393124	0.901939546	None	http://www.ncbi.nlm.nih.gov/gene/?term=C5H15ORF52
C5H15ORF57	protein_coding	chr5:860498-867675	-	24.6239	23.7448	-0.052447673	0.546270396	0.693209095	None	http://www.ncbi.nlm.nih.gov/gene/?term=C5H15ORF57
C5H15ORF62	protein_coding	chr5:969387-971838	+	1.25972	1.05737	-0.252622799	0.561313163	0.705189846	chromosome 5 open reading frame, human C15orf62	http://www.ncbi.nlm.nih.gov/gene/?term=770534
C5ORF22	protein_coding	chr2:69421442-69434436	-	9.19522	12.1498	0.401976568	0.000141827	0.000728521	chromosome 2 open reading frame, human C5orf22	http://www.ncbi.nlm.nih.gov/gene/?term=420910
C5ORF30	protein_coding	chrZ:49954993-49965472	-	10.0489	5.08992	-0.9813227	1.64E-12	2.52E-11	chromosome Z open reading frame, human C5orf30	http://www.ncbi.nlm.nih.gov/gene/?term=768501
C5ORF49	protein_coding	chr2:79481999-79497576	-	0.0715252	0.0900542	0.332341936	0.696250906	0.806772063	None	http://www.ncbi.nlm.nih.gov/gene/?term=C5ORF49
C6H10ORF118	protein_coding	chr6:27703053-27735859	-	8.21915	7.03892	-0.223635113	0.004817012	0.016493985	coiled-coil domain containing 186	http://www.ncbi.nlm.nih.gov/gene/?term=423905
C6H10ORF137	protein_coding	chr6:32534287-32556455	+	21.5149	20.0828	-0.099375707	0.147027185	0.270621519	erythroid differentiation regulatory factor 1	http://www.ncbi.nlm.nih.gov/gene/?term=430674
C6H10ORF71	protein_coding	chr6:18661432-18680188	+	1.011	0.659459	-0.616428125	0.021837457	0.059447925	chromosome 6 open reading frame, human C10orf71	http://www.ncbi.nlm.nih.gov/gene/?term=423784
C6H10ORF76	protein_coding	chr6:22540428-22645910	+	14.223	13.5033	-0.074913776	0.337126643	0.493153002	None	http://www.ncbi.nlm.nih.gov/gene/?term=C6H10ORF76
C6H10ORF88	protein_coding	chr6:31440694-31444583	-	25.9021	23.7116	-0.127476053	0.215820322	0.361887389	chromosome 6 open reading frame, human C10orf88	http://www.ncbi.nlm.nih.gov/gene/?term=427084
C6H10ORF90	protein_coding	chr6:32802245-32866086	-	0.291374	0.133402	-1.127091852	0.189694322	0.327727292	chromosome 6 open reading frame, human C10orf90	http://www.ncbi.nlm.nih.gov/gene/?term=423959
C6ORF163	protein_coding	chr3:76769520-76777347	-	0.5274	0.60366	0.194838637	0.739014119	0.837531339	chromosome 3 open reading frame, human C6orf163	http://www.ncbi.nlm.nih.gov/gene/?term=421826
C6ORF165	protein_coding	chr3:76741592-76755977	-	0.432301	0.755959	0.806271817	0.068364567	0.149793903	cilia and flagella associated protein 206	http://www.ncbi.nlm.nih.gov/gene/?term=421824
C6ORF211	protein_coding	chr3:49045435-49055306	+	10.5823	8.81218	-0.264082353	0.003580361	0.012789412	acidic residue methyltransferase 1	http://www.ncbi.nlm.nih.gov/gene/?term=421637
C6ORF57	protein_coding	chr3:82952150-82957987	-	13.4217	14.8295	0.14390254	0.337026066	0.493153002	succinate dehydrogenase complex assembly factor 4	http://www.ncbi.nlm.nih.gov/gene/?term=421870
C6ORF58	protein_coding	chr3:59239663-59251804	-	1.80441	2.10356	0.221305782	0.570770546	0.713064514	None	http://www.ncbi.nlm.nih.gov/gene/?term=C6ORF58
C7	protein_coding	chrZ:12937152-12957520	+	21.1569	11.1775	-0.920530707	1.82E-26	8.08E-25	complement C7	http://www.ncbi.nlm.nih.gov/gene/?term=427187
C7H21ORF58	protein_coding	chr7:7139955-7153777	+	1.06196	1.41135	0.410346379	0.381044696	0.542009662	None	http://www.ncbi.nlm.nih.gov/gene/?term=C7H21ORF58
C7H2ORF66	protein_coding	chr7:10031354-10037288	-	5.87394	5.45578	-0.106543059	0.456727581	0.617954351	chromosome 7 open reading frame, human C2orf66	http://www.ncbi.nlm.nih.gov/gene/?term=424053
C7H2ORF69	protein_coding	chr7:11045877-11050912	+	7.44381	7.894	0.084715288	0.489689529	0.642077052	chromosome 7 open reading frame, human C2orf69	http://www.ncbi.nlm.nih.gov/gene/?term=424064
C7H2ORF76	protein_coding	chr7:28536905-28547075	+	13.9973	12.7131	-0.138832702	0.316303878	0.47605276	chromosome 7 open reading frame, human C2orf76	http://www.ncbi.nlm.nih.gov/gene/?term=424274
C7ORF10	protein_coding	chr2:50149215-50478523	+	0.438541	0.552147	0.332340683	0.531973683	0.680350665	succinyl-CoA:glutarate-CoA transferase	http://www.ncbi.nlm.nih.gov/gene/?term=420768
C7ORF26	protein_coding	chr14:12372232-12378787	+	9.16699	12.7597	0.477074405	0.000712267	0.00311309	chromosome 14 C7orf26 homolog	http://www.ncbi.nlm.nih.gov/gene/?term=416658
C7ORF49	protein_coding	chr1:47945075-47946471	+	12.9685	12.6567	-0.035110322	0.841658613	0.902853205	None	http://www.ncbi.nlm.nih.gov/gene/?term=C7ORF49
C7ORF50	protein_coding	chr14:2274833-2371741	-	9.22564	8.36322	-0.141590483	0.236717931	0.3846062	chromosome 14 C7orf50 homolog	http://www.ncbi.nlm.nih.gov/gene/?term=416455
C7ORF72	protein_coding	chr2:80839705-80867567	+	0.194221	0.183401	-0.082697694	0.98825953	0.992928383	None	http://www.ncbi.nlm.nih.gov/gene/?term=C7ORF72
C7ORF73	protein_coding	chr1:58456261-58462431	-	70.1355	65.0071	-0.109547572	0.285755627	0.445692906	None	http://www.ncbi.nlm.nih.gov/gene/?term=C7ORF73
C8A	protein_coding	chr8:25885249-25903322	+	0.460966	0.307261	-0.585195684	0.342732163	0.499574239	complement C8 alpha chain	http://www.ncbi.nlm.nih.gov/gene/?term=429111
C8B	protein_coding	chr8:25905426-25921408	-	0.0674035	0.113153	0.747379423	0.493072761	0.642077052	complement C8 beta chain	http://www.ncbi.nlm.nih.gov/gene/?term=424669
C8G	protein_coding	chr17:1003468-1007027	-	2.21113	2.95793	0.419804062	0.396946068	0.558749091	complement component 8, gamma polypeptide	http://www.ncbi.nlm.nih.gov/gene/?term=770691
C8H1ORF111	protein_coding	chr8:3843256-3844693	+	0.358255	0.676595	0.917305676	0.322404896	0.480384397	chromosome 8 open reading frame, human C1orf111	http://www.ncbi.nlm.nih.gov/gene/?term=424370
C8H1ORF112	protein_coding	chr8:5084575-5102402	-	7.33834	7.61584	0.053549421	0.654652088	0.781415315	chromosome 8 open reading frame, human C1orf112	http://www.ncbi.nlm.nih.gov/gene/?term=424399
C8H1ORF123	protein_coding	chr8:24719685-24727423	-	17.6259	15.3487	-0.199580457	0.184250146	0.321121157	None	http://www.ncbi.nlm.nih.gov/gene/?term=C8H1ORF123
C8H1ORF168	protein_coding	chr8:25861044-25879918	-	1.1394	0.890424	-0.355709927	0.426121088	0.587998548	None	http://www.ncbi.nlm.nih.gov/gene/?term=C8H1ORF168
C8H1ORF173	protein_coding	chr8:29708136-29729199	-	0.818191	0.480736	-0.767192824	0.018554413	0.051837618	None	http://www.ncbi.nlm.nih.gov/gene/?term=C8H1ORF173
C8H1ORF177	protein_coding	chr8:25327607-25335146	+	0.0964258	0.169968	0.817772039	0.329778685	0.487373771	lymphocyte expansion molecule	http://www.ncbi.nlm.nih.gov/gene/?term=424660
C8H1ORF21	protein_coding	chr8:7856706-7942964	+	9.22434	6.84703	-0.429967357	0.035042782	0.087917002	chromosome 8 open reading frame, human C1orf21	http://www.ncbi.nlm.nih.gov/gene/?term=424449
C8H1ORF210	protein_coding	chr8:19724113-19727517	-	1.22693	1.54477	0.332339111	0.359190052	0.517892958	chromosome 1 open reading frame 210	http://www.ncbi.nlm.nih.gov/gene/?term=424561
C8H1ORF27	protein_coding	chr8:10012867-10034252	-	21.991	21.3569	-0.042210958	0.615039219	0.749837035	None	http://www.ncbi.nlm.nih.gov/gene/?term=C8H1ORF27
C8H1ORF52	protein_coding	chr8:16358348-16360327	+	1.25727	0.98936	-0.345727026	0.578199707	0.718639062	None	http://www.ncbi.nlm.nih.gov/gene/?term=C8H1ORF52
C8H1ORF53	protein_coding	chr8:2304996-2307874	-	1.02183	2.14423	1.069304467	0.039384065	0.096676477	chromosome 1 open reading frame 53	http://www.ncbi.nlm.nih.gov/gene/?term=100859900
C8H1orf226	protein_coding	chr8:3841405-3843795	-	1.23559	0.957339	-0.368098312	0.438286821	0.599614331	chromosome 1 open reading frame 226	http://www.ncbi.nlm.nih.gov/gene/?term=107053925
C8H1orf228	protein_coding	chr8:20806262-20829592	+	0.666009	0.67882	0.027487398	0.934483624	0.96314775	chromosome 1 open reading frame 228	http://www.ncbi.nlm.nih.gov/gene/?term=101751863
C8ORF22	protein_coding	chr2:108833027-108836397	+	1.61768	0.565765	-1.515651416	0.001762666	0.00692167	chromosome 2 open reading frame, human C8orf22	http://www.ncbi.nlm.nih.gov/gene/?term=425711
C8ORF4	protein_coding	chr22:2509368-2510535	+	9.33496	15.6051	0.741301857	2.03E-05	0.000122475	chromosome 22 open reading frame, human C8orf4	http://www.ncbi.nlm.nih.gov/gene/?term=771032
C8ORF48	protein_coding	chr4:11540502-11627335	-	0.761432	0.877668	0.204960105	0.239753913	0.387638466	None	http://www.ncbi.nlm.nih.gov/gene/?term=C8ORF48
C8ORF59	protein_coding	chr2:123236569-123250118	-	5.43068	6.26455	0.206078025	0.184931248	0.322050732	None	http://www.ncbi.nlm.nih.gov/gene/?term=C8ORF59
C9H21ORF2	protein_coding	chr9:4383096-4389303	-	17.022	15.4451	-0.140251345	0.23573125	0.383589854	None	http://www.ncbi.nlm.nih.gov/gene/?term=C9H21ORF2
C9H2ORF72	protein_coding	chr9:15178767-15183752	+	0.917072	1.10216	0.265226764	0.537286361	0.685151673	chromosome 2 open reading frame 72	http://www.ncbi.nlm.nih.gov/gene/?term=101752059
C9H2ORF82	protein_coding	chr9:1043446-1052772	+	0.455977	0.278352	-0.712050606	0.105851301	0.211520664	chromosome 9 open reading frame, human C2orf82	http://www.ncbi.nlm.nih.gov/gene/?term=768774
C9H3ORF55	protein_coding	chr9:22781930-22795599	-	5.6725	3.77039	-0.589270944	0.000638222	0.002819137	PQ loop repeat containing 2 like	http://www.ncbi.nlm.nih.gov/gene/?term=425021
C9ORF116	protein_coding	chr17:8203399-8205887	-	14.6076	22.5792	0.628275205	1.19E-06	8.99E-06	None	http://www.ncbi.nlm.nih.gov/gene/?term=C9ORF116
C9ORF58	protein_coding	chr17:6544300-6556566	+	29.5424	28.7622	-0.038613004	0.611844214	0.747561918	allograft inflammatory factor 1-like	http://www.ncbi.nlm.nih.gov/gene/?term=417179
C9ORF69	protein_coding	chr17:8574485-8578583	+	8.76751	11.7129	0.417859241	0.017211688	0.048631663	None	http://www.ncbi.nlm.nih.gov/gene/?term=C9ORF69
C9ORF72	protein_coding	chrZ:68714993-68730129	-	9.36692	3.77508	-1.311067526	1.01E-21	3.68E-20	chromosome Z C9orf72 homolog	http://www.ncbi.nlm.nih.gov/gene/?term=427370
C9ORF85	protein_coding	chrZ:35618841-35636042	+	20.6229	11.1171	-0.891466723	1.10E-10	1.41E-09	None	http://www.ncbi.nlm.nih.gov/gene/?term=C9ORF85
CA10	protein_coding	chr18:5218241-5378305	-	0.893891	0.803898	-0.15308646	0.736195335	0.83553848	carbonic anhydrase 10	http://www.ncbi.nlm.nih.gov/gene/?term=417389
CA12	protein_coding	chr10:4027113-4046012	+	0.419651	0.763192	0.86285603	0.164428229	0.294665724	carbonic anhydrase 12	http://www.ncbi.nlm.nih.gov/gene/?term=415370
CA13	protein_coding	chr2:123250295-123265897	+	1.52255	1.15019	-0.404617407	0.255923661	0.408106503	carbonic anhydrase 13	http://www.ncbi.nlm.nih.gov/gene/?term=100858989
CA14	protein_coding	chr25:2387380-2390854	+	0.212387	0.213926	0.010416372	0.952996493	0.97346088	carbonic anhydrase 14	http://www.ncbi.nlm.nih.gov/gene/?term=431476
CA2	protein_coding	chr2:123391947-123408202	+	6.46309	2.63268	-1.295691908	2.07E-06	1.49E-05	carbonic anhydrase 2	http://www.ncbi.nlm.nih.gov/gene/?term=396257
CA4	protein_coding	chr19:8117871-8136147	-	0.500091	0.674616	0.431875894	0.413529085	0.575220046	carbonic anhydrase 4	http://www.ncbi.nlm.nih.gov/gene/?term=417647
CA5B	protein_coding	chr11:18221264-18236716	-	20.1244	25.1081	0.319207089	8.86E-07	6.81E-06	None	http://www.ncbi.nlm.nih.gov/gene/?term=CA5B
CA6	protein_coding	chr21:3224101-3235186	+	0.461348	0.667992	0.533975422	0.222713172	0.368595901	carbonic anhydrase 6	http://www.ncbi.nlm.nih.gov/gene/?term=428187
CA7	protein_coding	chr11:11452486-11462066	-	0.433722	0.0455067	-3.252619748	0.006763949	0.021949479	carbonic anhydrase 7	http://www.ncbi.nlm.nih.gov/gene/?term=415791
CA8	protein_coding	chr2:113063770-113116302	-	0.254275	0.160073	-0.66765964	0.379292937	0.540355324	carbonic anhydrase 8	http://www.ncbi.nlm.nih.gov/gene/?term=421139
CA9	protein_coding	chrZ:9226406-9236696	-	0.165386	0.27764	0.747378319	0.493072761	0.642077052	carbonic anhydrase 9	http://www.ncbi.nlm.nih.gov/gene/?term=770004
CAAP1	protein_coding	chrZ:68485957-68503009	-	19.8799	11.1757	-0.830945301	6.07E-08	5.59E-07	caspase activity and apoptosis inhibitor 1	http://www.ncbi.nlm.nih.gov/gene/?term=427364
CAB39	protein_coding	chr9:5417359-5487388	-	74.9605	60.657	-0.30545643	1.69E-13	2.84E-12	calcium binding protein 39	http://www.ncbi.nlm.nih.gov/gene/?term=424830
CAB39L	protein_coding	chr1:169146534-169208168	-	4.88441	7.56625	0.63139414	1.34E-05	8.36E-05	calcium binding protein 39 like	http://www.ncbi.nlm.nih.gov/gene/?term=418865
CABIN1	protein_coding	chr15:8170956-8265102	+	17.7003	17.0395	-0.05489081	0.324035697	0.481374778	calcineurin binding protein 1	http://www.ncbi.nlm.nih.gov/gene/?term=416938
CABLES1	protein_coding	chr2:103182987-103251254	+	3.82699	3.2806	-0.222250433	0.180601241	0.315676561	Cdk5 and Abl enzyme substrate 1	http://www.ncbi.nlm.nih.gov/gene/?term=768914
CABLES2	protein_coding	chr20:8130133-8148722	-	1.7744	2.01067	0.180345049	0.363227893	0.522203728	Cdk5 and Abl enzyme substrate 2	http://www.ncbi.nlm.nih.gov/gene/?term=419229
CABP1	protein_coding	chr15:9251403-9277179	-	0.179937	0.13593	-0.404627978	0.756999712	0.84499251	calcium binding protein 1	http://www.ncbi.nlm.nih.gov/gene/?term=770178
CABP2	protein_coding	chr5:380085-383546	+	6.84801	10.059	0.554730175	0.00327661	0.011867248	calcium binding protein 2	http://www.ncbi.nlm.nih.gov/gene/?term=429967
CABP7	protein_coding	chr15:11108784-11113595	-	1.33077	2.17817	0.710855308	0.095373879	0.19402999	calcium binding protein 7	http://www.ncbi.nlm.nih.gov/gene/?term=770960
CABYR	protein_coding	chr2:103579441-103584859	+	0.99456	0.82176	-0.275341301	0.512530388	0.661291613	calcium binding tyrosine phosphorylation regulated	http://www.ncbi.nlm.nih.gov/gene/?term=107052002
CACFD1	protein_coding	chr17:7402296-7408519	+	1.02645	1.36037	0.406335743	0.373359756	0.533909043	calcium channel flower domain containing 1	http://www.ncbi.nlm.nih.gov/gene/?term=417151
CACHD1	protein_coding	chr8:28175178-28258921	+	2.35648	2.29981	-0.03511876	0.841658613	0.902853205	cache domain containing 1	http://www.ncbi.nlm.nih.gov/gene/?term=424693
CACNA1B	protein_coding	chr17:2601402-2862030	+	0.107297	0.11431	0.091341879	0.855932277	0.913444892	calcium voltage-gated channel subunit alpha1 B	http://www.ncbi.nlm.nih.gov/gene/?term=374169
CACNA1C	protein_coding	chr1:61205405-61676340	+	0.227566	0.277564	0.286535438	0.424227397	0.586266865	calcium voltage-gated channel subunit alpha1 C	http://www.ncbi.nlm.nih.gov/gene/?term=395891
CACNA1D	protein_coding	chr12:7020992-7220784	+	0.713974	0.433602	-0.719500127	0.007789078	0.024782656	calcium voltage-gated channel subunit alpha1 D	http://www.ncbi.nlm.nih.gov/gene/?term=395895
CACNA1E	protein_coding	chr8:5721749-5804682	-	0.402496	0.295613	-0.44526473	0.269180308	0.424620374	calcium voltage-gated channel subunit alpha1 E	http://www.ncbi.nlm.nih.gov/gene/?term=424412
CACNA1G	protein_coding	chr18:10283781-10388835	-	0.0935175	0.132462	0.502270278	0.46556428	0.624359639	calcium voltage-gated channel subunit alpha1 G	http://www.ncbi.nlm.nih.gov/gene/?term=769385
CACNA1H	protein_coding	chr14:5263974-5465646	-	0.29426	0.260715	-0.174617855	0.705599528	0.814735494	calcium voltage-gated channel subunit alpha1 H	http://www.ncbi.nlm.nih.gov/gene/?term=416526
CACNA1I	protein_coding	chr1:50444502-50602704	-	0.221314	0.519295	1.230459618	0.000934191	0.003954212	calcium voltage-gated channel subunit alpha1 I	http://www.ncbi.nlm.nih.gov/gene/?term=427900
CACNA1S	protein_coding	chr26:251597-279348	+	0.0468105	0.176811	1.917303952	0.035672241	0.089213855	calcium voltage-gated channel subunit alpha1 S	http://www.ncbi.nlm.nih.gov/gene/?term=395985
CACNA2D1	protein_coding	chr1:10220631-10584619	+	0.973206	0.791975	-0.297290325	0.246726815	0.396440351	calcium voltage-gated channel auxiliary subunit alpha2delta 1	http://www.ncbi.nlm.nih.gov/gene/?term=768444
CACNA2D2	protein_coding	chr12:1479412-1608185	-	1.33709	2.25163	0.751873198	0.000383911	0.001779172	calcium voltage-gated channel auxiliary subunit alpha2delta 2	http://www.ncbi.nlm.nih.gov/gene/?term=430150
CACNA2D3	protein_coding	chr12:7323433-7733789	+	1.73644	1.29557	-0.422545595	0.108661277	0.215948034	calcium voltage-gated channel auxiliary subunit alpha2delta 3	http://www.ncbi.nlm.nih.gov/gene/?term=415996
CACNA2D4	protein_coding	chr1:61038886-61158623	-	7.45109	10.103	0.439260359	3.11E-08	2.98E-07	calcium voltage-gated channel auxiliary subunit alpha2delta 4	http://www.ncbi.nlm.nih.gov/gene/?term=100858946
CACNB1	protein_coding	chr27:4521859-4534179	-	2.8439	3.43319	0.271678965	0.085256911	0.178636942	calcium voltage-gated channel auxiliary subunit beta 1	http://www.ncbi.nlm.nih.gov/gene/?term=777366
CACNB2	protein_coding	chr2:19143944-19371749	-	0.168716	0.141615	-0.252622711	0.695950689	0.806772063	calcium voltage-gated channel auxiliary subunit beta 2	http://www.ncbi.nlm.nih.gov/gene/?term=428420
CACNB4	protein_coding	chr7random_Scaffold414:104160-124828	-	5.3698	5.12781	-0.066525549	0.669214619	0.790262461	calcium voltage-gated channel auxiliary subunit beta 4	http://www.ncbi.nlm.nih.gov/gene/?term=374259
CACNG1	protein_coding	chr18:7298229-7304614	-	0.194118	0.488811	1.33234285	0.287101066	0.445718463	calcium voltage-gated channel auxiliary subunit gamma 1	http://www.ncbi.nlm.nih.gov/gene/?term=417428
CACTIN	protein_coding	chr28:1025534-1030996	+	32.548	48.7675	0.583351121	2.22E-16	5.42E-15	cactin, spliceosome C complex subunit	http://www.ncbi.nlm.nih.gov/gene/?term=420073
CACUL1	protein_coding	chr6:29837686-29877252	-	19.1333	16.0767	-0.251114422	0.01584037	0.045307564	CDK2 associated cullin domain 1	http://www.ncbi.nlm.nih.gov/gene/?term=423926
CACYBP	protein_coding	chr8:7123034-7129178	-	54.3595	46.4425	-0.227086552	0.001439307	0.005767481	calcyclin binding protein	http://www.ncbi.nlm.nih.gov/gene/?term=424437
CAD	protein_coding	chr3:104970670-104982808	+	8.53183	10.1378	0.248817483	0.002373401	0.008987999	carbamoyl-phosphate synthetase 2, aspartate transcarbamylase, and dihydroorotase	http://www.ncbi.nlm.nih.gov/gene/?term=428659
CADM1	protein_coding	chr24:4668321-4826271	-	4.04626	3.85683	-0.069173469	0.682160755	0.798402779	cell adhesion molecule 1	http://www.ncbi.nlm.nih.gov/gene/?term=419762
CADM2	protein_coding	chr1:93320468-93976785	-	0.0390179	0.0614071	0.65426934	0.492334901	0.642077052	cell adhesion molecule 2	http://www.ncbi.nlm.nih.gov/gene/?term=418463
CADM3	protein_coding	chr25:2483418-2499486	+	4.09016	5.41795	0.4055898	0.005242155	0.017672131	cell adhesion molecule 3	http://www.ncbi.nlm.nih.gov/gene/?term=772356
CADPS	protein_coding	chr12:13178446-13352400	-	1.14704	0.72209	-0.667665134	0.028578917	0.074620112	calcium dependent secretion activator	http://www.ncbi.nlm.nih.gov/gene/?term=416075
CADPS2	protein_coding	chr1:22528269-22830042	+	0.926066	0.928015	0.003033108	0.979152337	0.991029461	calcium dependent secretion activator 2	http://www.ncbi.nlm.nih.gov/gene/?term=417756
CALB1	protein_coding	chr2:124959171-124977043	-	0.816611	0.411263	-0.989587718	0.064264812	0.143062903	calbindin 1	http://www.ncbi.nlm.nih.gov/gene/?term=396519
CALB2	protein_coding	chr11:1547068-1551624	-	7.17636	5.67341	-0.339036138	0.178540956	0.312702193	calbindin 2	http://www.ncbi.nlm.nih.gov/gene/?term=396255
CALCA	protein_coding	chr5:10532056-10544141	+	27.269	20.5999	-0.404624461	0.000108358	0.000570226	calcitonin related polypeptide alpha	http://www.ncbi.nlm.nih.gov/gene/?term=396256
CALCOCO2	protein_coding	chr27:3709693-3719291	+	77.2245	67.7373	-0.189108143	1.48E-05	9.21E-05	calcium binding and coiled-coil domain 2	http://www.ncbi.nlm.nih.gov/gene/?term=419993
CALCRL	protein_coding	chr7:1121860-1148432	+	10.8237	8.0815	-0.421498758	0.01884633	0.052401331	calcitonin receptor like receptor	http://www.ncbi.nlm.nih.gov/gene/?term=423990
CALD1	protein_coding	chr1:62458605-62495064	+	14.157	10.501	-0.430988856	8.36E-06	5.41E-05	caldesmon 1	http://www.ncbi.nlm.nih.gov/gene/?term=373965
CALHM1	protein_coding	chr6:23640291-23647494	-	0.109663	0.0690361	-0.667653975	0.563663849	0.706057597	calcium homeostasis modulator 1	http://www.ncbi.nlm.nih.gov/gene/?term=428977
CALHM2	protein_coding	chr6:23637291-23640006	-	2.18813	2.75498	0.332343392	0.193862272	0.333441579	calcium homeostasis modulator 2	http://www.ncbi.nlm.nih.gov/gene/?term=770753
CALII	protein_coding	chr17:996136-998567	-	3.77144	2.79321	-0.433191431	0.296137393	0.454687445	lipocalin 15	http://www.ncbi.nlm.nih.gov/gene/?term=101752216
CALM	protein_coding	chr3:27206214-27217719	-	888.398	745.455	-0.253084879	5.17E-27	2.33E-25	calmodulin 2	http://www.ncbi.nlm.nih.gov/gene/?term=395855
CALM1	protein_coding	chr5:43916891-43927634	+	148.169	133.248	-0.153129759	6.02E-08	5.56E-07	calmodulin 1	http://www.ncbi.nlm.nih.gov/gene/?term=396523
CALML3	protein_coding	chr1:1133798-1134247	-	47.848	25.8918	-0.885963358	1.02E-07	9.07E-07	calmodulin like 3	http://www.ncbi.nlm.nih.gov/gene/?term=416692
CALML4	protein_coding	chr10:19160872-19163535	-	20.1442	18.6539	-0.110887223	0.53971787	0.687553483	calmodulin like 4	http://www.ncbi.nlm.nih.gov/gene/?term=427515
CAMK1	protein_coding	chr12:11499838-11503171	-	2.09089	2.29504	0.134402134	0.680818761	0.797367252	calcium/calmodulin dependent protein kinase I	http://www.ncbi.nlm.nih.gov/gene/?term=416049
CAMK1D	protein_coding	chr1:6389236-6616257	+	31.3072	37.3582	0.25493046	1.27E-14	2.32E-13	calcium/calmodulin dependent protein kinase ID	http://www.ncbi.nlm.nih.gov/gene/?term=425522
CAMK1G	protein_coding	chr26:3101864-3114143	+	0.148053	0.226352	0.61245433	0.235867933	0.383739237	calcium/calmodulin-dependent protein kinase IG	http://www.ncbi.nlm.nih.gov/gene/?term=419859
CAMK2A	protein_coding	chr13:13191951-13216175	+	0.15918	0.180374	0.180332315	0.765668606	0.851810135	calcium/calmodulin dependent protein kinase II alpha	http://www.ncbi.nlm.nih.gov/gene/?term=374175
CAMK2B	protein_coding	chr22random_Scaffold1997:21922-22201	-	5.8901	10.7119	0.862850365	0.048965982	0.115191927	calcium/calmodulin dependent protein kinase II beta	http://www.ncbi.nlm.nih.gov/gene/?term=374174
CAMK2D	protein_coding	chr4:56906958-57067977	+	36.4697	35.6864	-0.031323961	0.515510119	0.66430067	calcium/calmodulin dependent protein kinase II delta	http://www.ncbi.nlm.nih.gov/gene/?term=422688
CAMK2G	protein_coding	chr6:15570732-15682802	+	16.7419	22.7796	0.444279149	4.53E-11	6.04E-10	calcium/calmodulin dependent protein kinase II gamma	http://www.ncbi.nlm.nih.gov/gene/?term=423737
CAMK2N1	protein_coding	chr21:4881803-4883541	-	0.512683	0.461069	-0.153084391	0.89631384	0.938055396	calcium/calmodulin dependent protein kinase II inhibitor 1	http://www.ncbi.nlm.nih.gov/gene/?term=100858651
CAMK2N2	protein_coding	chr9:15921785-15924042	-	8.38236	12.0197	0.5199725	0.025203299	0.067215222	calcium/calmodulin dependent protein kinase II inhibitor 2	http://www.ncbi.nlm.nih.gov/gene/?term=101747380
CAMK4L	protein_coding	chr28:3174488-3183951	+	0.216349	0.340494	0.654268924	0.33438374	0.49043886	calcium/calmodulin-dependent protein kinase IV-like	http://www.ncbi.nlm.nih.gov/gene/?term=427267
CAMKK1	protein_coding	chr19:3300394-3383290	+	1.59759	0.597999	-1.41768223	1.59E-05	9.80E-05	calcium/calmodulin dependent protein kinase kinase 1	http://www.ncbi.nlm.nih.gov/gene/?term=771003
CAMKK2	protein_coding	chr15:5477582-5490969	-	14.5462	13.0356	-0.158185329	0.039206665	0.096367165	calcium/calmodulin dependent protein kinase kinase 2	http://www.ncbi.nlm.nih.gov/gene/?term=396405
CAMKMT	protein_coding	chr3:25574981-25772207	+	2.36958	1.75946	-0.429498653	0.265095914	0.419472611	calmodulin-lysine N-methyltransferase	http://www.ncbi.nlm.nih.gov/gene/?term=421406
CAMLG	protein_coding	chr13:15798367-15801393	-	11.1718	10.9506	-0.028851732	0.879491784	0.92976826	calcium modulating ligand	http://www.ncbi.nlm.nih.gov/gene/?term=395808
CAMSAP1	protein_coding	chr17:8664418-8696991	+	10.0786	9.71047	-0.05368222	0.440403269	0.601518844	calmodulin regulated spectrin associated protein 1	http://www.ncbi.nlm.nih.gov/gene/?term=417127
CAMSAP2	protein_coding	chr8:1369770-1431024	-	9.34302	9.27741	-0.010166856	0.879020469	0.929382683	calmodulin regulated spectrin associated protein family member 2	http://www.ncbi.nlm.nih.gov/gene/?term=424345
CAMTA1	protein_coding	chr21:298877-521245	-	2.1328	2.09205	-0.027831353	0.874254912	0.925634838	calmodulin binding transcription activator 1	http://www.ncbi.nlm.nih.gov/gene/?term=419369
CAND1	protein_coding	chr1:34780198-34809433	+	39.7475	39.8723	0.004522706	0.92390725	0.955975942	cullin associated and neddylation dissociated 1	http://www.ncbi.nlm.nih.gov/gene/?term=417837
CAND2	protein_coding	chr12:19497908-19513608	+	6.75278	5.97007	-0.177733709	0.130804943	0.248189251	cullin associated and neddylation dissociated 2 (putative)	http://www.ncbi.nlm.nih.gov/gene/?term=416121
CANT1	protein_coding	chr18:9843831-9852251	+	10.3725	12.9628	0.321613721	0.009700499	0.029951665	calcium activated nucleotidase 1	http://www.ncbi.nlm.nih.gov/gene/?term=430103
CANX	protein_coding	chr13:13538111-13555923	-	97.5636	67.7417	-0.526298801	8.60E-50	6.15E-48	calnexin	http://www.ncbi.nlm.nih.gov/gene/?term=416288
CAP1	protein_coding	chr23:5563582-5575618	+	126.071	135.428	0.103289598	0.000759341	0.003298169	adenylate cyclase associated protein 1	http://www.ncbi.nlm.nih.gov/gene/?term=419680
CAP2	protein_coding	chr2:62160463-62227249	+	1.9453	2.69417	0.469848225	0.047961978	0.11321174	CAP, adenylate cyclase-associated protein, 2 (yeast)	http://www.ncbi.nlm.nih.gov/gene/?term=420847
CAPG	protein_coding	chrUn_Scaffold1258:2302-6585	+	15.3231	21.9517	0.518624473	1.23E-06	9.25E-06	capping actin protein, gelsolin like	http://www.ncbi.nlm.nih.gov/gene/?term=431244
CAPN1	protein_coding	chrUn_Scaffold1159:564-14763	-	12.6204	23.146	0.875005257	2.22E-16	5.42E-15	calpain 1	http://www.ncbi.nlm.nih.gov/gene/?term=693249
CAPN10	protein_coding	chr9:15744160-15756087	-	17.0909	14.9402	-0.19402891	0.038190159	0.094347385	calpain 10	http://www.ncbi.nlm.nih.gov/gene/?term=424945
CAPN11	protein_coding	chr3:30406110-30418380	-	26.2954	28.9125	0.136882918	0.03792805	0.093832779	calpain 11	http://www.ncbi.nlm.nih.gov/gene/?term=396240
CAPN13	protein_coding	chr3:7867374-7903010	+	0.377719	0.339692	-0.153086114	0.82596471	0.894503499	calpain 13	http://www.ncbi.nlm.nih.gov/gene/?term=421304
CAPN14	protein_coding	chr3:7748106-7771982	+	0.317587	0.244358	-0.378155521	0.516381653	0.665030622	calpain 14	http://www.ncbi.nlm.nih.gov/gene/?term=768684
CAPN15	protein_coding	chr14:13460037-13508682	+	9.14392	11.7329	0.359674959	5.61E-08	5.21E-07	calpain 15	http://www.ncbi.nlm.nih.gov/gene/?term=416389
CAPN2	protein_coding	chr3:17691064-17711286	-	3.47687	6.08691	0.807920909	1.01E-05	6.44E-05	calpain 2	http://www.ncbi.nlm.nih.gov/gene/?term=395963
CAPN3	protein_coding	chr5:25645486-25673883	+	2.91936	2.28998	-0.350317129	0.016543298	0.047009707	calpain 3	http://www.ncbi.nlm.nih.gov/gene/?term=423233
CAPN5	protein_coding	chr1:193321018-193371289	-	1.84932	1.89182	0.032779943	0.863940082	0.918393849	calpain 5	http://www.ncbi.nlm.nih.gov/gene/?term=419086
CAPN6	protein_coding	chr4:13376957-13440483	+	4.82666	5.51855	0.193264045	0.01919347	0.053154663	calpain 6	http://www.ncbi.nlm.nih.gov/gene/?term=422341
CAPN7	protein_coding	chr2:41633054-41662270	-	15.3443	14.7409	-0.057878222	0.388467948	0.550036901	calpain 7	http://www.ncbi.nlm.nih.gov/gene/?term=420683
CAPN8	protein_coding	chr3:17713514-17744742	+	0.084074	0.105854	0.332344168	0.696250906	0.806772063	calpain 8	http://www.ncbi.nlm.nih.gov/gene/?term=428561
CAPN9	protein_coding	chr3:40615856-40650876	+	0.116805	0.0490213	-1.252621383	0.13411673	0.253178356	calpain 9	http://www.ncbi.nlm.nih.gov/gene/?term=421544
CAPNS2	protein_coding	chr11:3763967-3765334	-	23.9106	19.7325	-0.277076584	0.02213331	0.060140665	calpain small subunit 2	http://www.ncbi.nlm.nih.gov/gene/?term=770982
CAPRIN1	protein_coding	chr5:18453942-18488464	+	127.802	117.926	-0.116028579	2.82E-05	0.000165206	cell cycle associated protein 1	http://www.ncbi.nlm.nih.gov/gene/?term=426151
CAPRIN2	protein_coding	chr1:59650918-59682833	+	3.15866	4.23259	0.422228092	0.012776604	0.037726244	caprin family member 2	http://www.ncbi.nlm.nih.gov/gene/?term=418141
CAPS2	protein_coding	chr1:37735335-37771859	-	0.354952	0.252598	-0.490780726	0.341185463	0.497944036	calcyphosine 2	http://www.ncbi.nlm.nih.gov/gene/?term=417859
CAPSL	protein_coding	chrZ:10904842-10925919	-	2.88846	0.568873	-2.344122002	2.40E-21	8.52E-20	calcyphosine like	http://www.ncbi.nlm.nih.gov/gene/?term=426055
CAPZA2	protein_coding	chr1:24865850-24895577	-	114.007	88.3113	-0.368452451	2.94E-21	1.03E-19	capping actin protein of muscle Z-line alpha subunit 2	http://www.ncbi.nlm.nih.gov/gene/?term=417771
CAPZB	protein_coding	chr21:4679429-4732261	-	179.094	159.927	-0.16330348	8.58E-05	0.000460462	capping actin protein of muscle Z-line beta subunit	http://www.ncbi.nlm.nih.gov/gene/?term=396418
CARD10	protein_coding	chr1:51264470-51286988	+	0.175628	0.0510289	-1.783136421	0.042609171	0.102760521	caspase recruitment domain family member 10	http://www.ncbi.nlm.nih.gov/gene/?term=418041
CARD11	protein_coding	chr14:3435532-3477804	-	28.3935	26.7435	-0.08637241	0.137565255	0.257491215	caspase recruitment domain family member 11	http://www.ncbi.nlm.nih.gov/gene/?term=416476
CARD8	protein_coding	chr15:10072621-10081550	-	6.92888	8.09027	0.22356568	0.149302037	0.273898404	caspase recruitment domain family, member 8	http://www.ncbi.nlm.nih.gov/gene/?term=416998
CARD9	protein_coding	chr17:8394277-8401699	+	3.68888	2.25949	-0.707185687	0.000513373	0.002313363	caspase recruitment domain family member 9	http://www.ncbi.nlm.nih.gov/gene/?term=427756
CARF	protein_coding	chr7:12034265-12069813	+	2.41146	3.4341	0.510025171	1.65E-07	1.42E-06	calcium responsive transcription factor	http://www.ncbi.nlm.nih.gov/gene/?term=424090
CARHSP1	protein_coding	chr14:10076865-10104124	+	38.3874	38.8811	0.018436186	0.790468063	0.869604627	calcium regulated heat stable protein 1	http://www.ncbi.nlm.nih.gov/gene/?term=416640
CARKD	protein_coding	chr1:139117091-139170044	+	17.9615	19.0214	0.082715597	0.243960622	0.392806805	NAD(P)HX dehydratase	http://www.ncbi.nlm.nih.gov/gene/?term=418755
CARNMT1	protein_coding	chrZ:36812396-36834405	-	29.3614	18.6748	-0.652827968	2.95E-15	5.65E-14	carnosine N-methyltransferase 1	http://www.ncbi.nlm.nih.gov/gene/?term=427256
CARS	protein_coding	chr5:13069536-13105298	+	24.4196	24.1073	-0.01856949	0.793803791	0.871730326	cysteinyl-tRNA synthetase	http://www.ncbi.nlm.nih.gov/gene/?term=423086
CARS2	protein_coding	chr1:139170540-139209578	-	13.4002	15.2899	0.190324438	0.103175418	0.206837121	cysteinyl-tRNA synthetase 2, mitochondrial (putative)	http://www.ncbi.nlm.nih.gov/gene/?term=418757
CASC1	protein_coding	chr1:67216190-67232542	-	0.285305	0.205266	-0.475010349	0.645662753	0.775408908	cancer susceptibility candidate 1	http://www.ncbi.nlm.nih.gov/gene/?term=418206
CASC3	protein_coding	chr27:4793935-4803203	+	25.0917	34.8137	0.472444933	2.89E-10	3.54E-09	cancer susceptibility 3	http://www.ncbi.nlm.nih.gov/gene/?term=426135
CASC4	protein_coding	chr10:19844203-19864945	-	76.1397	69.8459	-0.124473455	0.004133541	0.014437178	cancer susceptibility candidate 4	http://www.ncbi.nlm.nih.gov/gene/?term=415575
CASC5	protein_coding	chr5:877672-905904	+	12.7527	16.35	0.358487909	2.27E-09	2.53E-08	kinetochore scaffold 1	http://www.ncbi.nlm.nih.gov/gene/?term=423007
CASD1	protein_coding	chr2:23650024-23675871	+	5.70889	5.29732	-0.107947603	0.354641574	0.512430042	CAS1 domain containing 1	http://www.ncbi.nlm.nih.gov/gene/?term=420565
CASK	protein_coding	chr1:111777387-111983664	+	19.0204	16.5305	-0.202417224	0.005722724	0.019092898	calcium/calmodulin dependent serine protein kinase	http://www.ncbi.nlm.nih.gov/gene/?term=418565
CASKIN1	protein_coding	chr14:6484424-6513655	-	0.308993	0.444616	0.524985711	0.220007058	0.365295924	CASK interacting protein 1	http://www.ncbi.nlm.nih.gov/gene/?term=416556
CASKIN2	protein_coding	chr18:10929634-10972436	-	2.02369	2.72698	0.430315812	0.003499761	0.012550346	CASK interacting protein 2	http://www.ncbi.nlm.nih.gov/gene/?term=422125
CASP1	protein_coding	chr19:658246-662661	+	25.8222	23.5363	-0.13372438	0.172606917	0.305128437	caspase 1	http://www.ncbi.nlm.nih.gov/gene/?term=395764
CASP10	protein_coding	chr7:11475149-11486639	+	5.43925	3.51571	-0.629591665	0.0004178	0.001917372	caspase 10	http://www.ncbi.nlm.nih.gov/gene/?term=424081
CASP18	protein_coding	chr7:11488696-11497198	+	4.95507	3.32731	-0.574549152	0.002271138	0.00864768	initiator caspase	http://www.ncbi.nlm.nih.gov/gene/?term=693266
CASP2	protein_coding	chr1:77671018-77697022	-	43.9099	39.5479	-0.15094516	0.006539171	0.021383198	caspase 2	http://www.ncbi.nlm.nih.gov/gene/?term=395857
CASP3	protein_coding	chr4:39774967-39790029	+	51.8015	40.5777	-0.352306781	4.24E-12	6.28E-11	caspase 3	http://www.ncbi.nlm.nih.gov/gene/?term=395476
CASP6	protein_coding	chr4:58517183-58526132	+	34.6859	31.4904	-0.139437236	0.051612891	0.120140154	caspase 6	http://www.ncbi.nlm.nih.gov/gene/?term=395477
CASP7	protein_coding	chr6:27519321-27539732	+	24.8672	15.4682	-0.684938749	4.82E-13	7.75E-12	caspase 7	http://www.ncbi.nlm.nih.gov/gene/?term=423901
CASP8	protein_coding	chr7:11498666-11508771	+	3.36139	3.44682	0.036208021	0.85977534	0.916592624	caspase 8	http://www.ncbi.nlm.nih.gov/gene/?term=395284
CASP8AP2	protein_coding	chr3:75698224-75719859	-	16.0932	14.0999	-0.190766292	0.00075319	0.003273084	caspase 8 associated protein 2	http://www.ncbi.nlm.nih.gov/gene/?term=421810
CASP9	protein_coding	chr21:4917473-4923749	+	7.71296	8.34237	0.113172671	0.510427701	0.659408007	caspase 9	http://www.ncbi.nlm.nih.gov/gene/?term=426970
CASQ2	protein_coding	chr1:80446094-80476826	+	0.668787	1.85249	1.469847045	0.000673212	0.002960944	calsequestrin 2	http://www.ncbi.nlm.nih.gov/gene/?term=395198
CASR	protein_coding	chr1:76686629-76763949	+	0.256484	0.223565	-0.198174484	0.781484588	0.861787639	calcium sensing receptor	http://www.ncbi.nlm.nih.gov/gene/?term=418266
CAST	protein_coding	chrZ:57018651-57079838	-	11.5149	11.3488	-0.020962124	0.835849507	0.898334744	calpastatin	http://www.ncbi.nlm.nih.gov/gene/?term=427121
CASZ1	protein_coding	chr21:3818320-3971564	-	1.2352	1.18018	-0.065737743	0.730057343	0.8313615	castor zinc finger 1	http://www.ncbi.nlm.nih.gov/gene/?term=419452
CAT	protein_coding	chr5:18664583-18683297	+	61.7444	43.0906	-0.518935108	3.96E-29	1.88E-27	catalase	http://www.ncbi.nlm.nih.gov/gene/?term=423600
CATHB1	protein_coding	chr2:4022675-4023803	-	0.863357	0.815261	-0.082695238	0.950486762	0.97346088	cathelicidin-B1-like	http://www.ncbi.nlm.nih.gov/gene/?term=100858412
CAV1	protein_coding	chr1:25060566-25074918	-	8.06655	13.9888	0.794248528	0.00209985	0.008062371	caveolin 1	http://www.ncbi.nlm.nih.gov/gene/?term=373996
CAV2	protein_coding	chr1:25082207-25090061	-	5.04907	8.73036	0.790023466	0.000275974	0.001326546	caveolin 2	http://www.ncbi.nlm.nih.gov/gene/?term=417772
CBFA2T2	protein_coding	chr20:2284255-2334177	-	17.5937	26.7536	0.604674118	3.45E-09	3.75E-08	CBFA2/RUNX1 translocation partner 2	http://www.ncbi.nlm.nih.gov/gene/?term=419155
CBFA2T3	protein_coding	chr11:18767307-18788285	-	0.985865	0.853365	-0.208227163	0.535878248	0.683927164	CBFA2/RUNX1 translocation partner 3	http://www.ncbi.nlm.nih.gov/gene/?term=415846
CBFB	protein_coding	chr11:2405120-2447101	+	115.101	124.621	0.114646831	0.002995228	0.010991959	core-binding factor beta subunit	http://www.ncbi.nlm.nih.gov/gene/?term=395257
CBL	protein_coding	chr24:4221543-4255878	-	95.9855	128.417	0.419947813	6.66E-16	1.41E-14	Cbl proto-oncogene	http://www.ncbi.nlm.nih.gov/gene/?term=374038
CBLB	protein_coding	chr1:86643706-86770183	-	12.1546	9.36974	-0.375421496	2.03E-06	1.46E-05	Cbl proto-oncogene B	http://www.ncbi.nlm.nih.gov/gene/?term=418406
CBLL1	protein_coding	chr1:14822453-14828993	+	19.4781	25.0318	0.361909081	8.94E-05	0.000478359	Cbl proto-oncogene like 1	http://www.ncbi.nlm.nih.gov/gene/?term=417701
CBLN1	protein_coding	chr11:7161477-7163944	+	0.728224	1.00023	0.457877588	0.439441359	0.600487217	cerebellin 1 precursor	http://www.ncbi.nlm.nih.gov/gene/?term=771265
CBLN2	protein_coding	chr2:92943104-92948715	+	3.76272	1.53867	-1.290092088	3.94E-07	3.21E-06	cerebellin 2 precursor	http://www.ncbi.nlm.nih.gov/gene/?term=421019
CBLN4	protein_coding	chr20:12316473-12353025	+	0.249026	0.10078	-1.305087016	0.014253828	0.041414947	cerebellin 4 precursor	http://www.ncbi.nlm.nih.gov/gene/?term=769254
CBR1	protein_coding	chr1:106570973-106577332	+	70.8118	57.8395	-0.291934709	1.88E-06	1.36E-05	carbonyl reductase 1	http://www.ncbi.nlm.nih.gov/gene/?term=418512
CBR4	protein_coding	chr4:25755958-25763029	+	8.76685	9.85714	0.169110553	0.236037356	0.383979054	carbonyl reductase 4	http://www.ncbi.nlm.nih.gov/gene/?term=422435
CBS	protein_coding	chr1:109704963-109732461	-	5.30029	2.92831	-0.856003008	6.41E-10	7.50E-09	cystathionine-beta-synthase	http://www.ncbi.nlm.nih.gov/gene/?term=418545
CBX1	protein_coding	chr27:4168538-4176552	+	50.9948	65.7053	0.365659606	1.35E-07	1.18E-06	chromobox 1	http://www.ncbi.nlm.nih.gov/gene/?term=374237
CBX3	protein_coding	chr2:32251937-32265781	+	57.0046	48.8815	-0.221789786	1.60E-07	1.38E-06	chromobox 3	http://www.ncbi.nlm.nih.gov/gene/?term=395355
CBX4	protein_coding	chr18:9694212-9698056	+	16.5366	23.1702	0.486607857	1.72E-06	1.26E-05	chromobox 4	http://www.ncbi.nlm.nih.gov/gene/?term=395354
CBX5	protein_coding	chr33:1153046-1158566	-	18.1138	27.0239	0.577146661	4.48E-07	3.62E-06	chromobox 5	http://www.ncbi.nlm.nih.gov/gene/?term=776802
CBX6_ID:107053684	protein_coding	chr1:50804458-50815499	+	25.9687	30.0429	0.210250287	0.000353101	0.001649098	chromobox 6	http://www.ncbi.nlm.nih.gov/gene/?term=107053684
CBX6_ID:427902	protein_coding	chr1:50819108-50826225	+	3.13986	3.40653	0.117602678	0.584395968	0.724121165	neuronal pentraxin receptor	http://www.ncbi.nlm.nih.gov/gene/?term=427902
CBX7	protein_coding	chr1:50786740-50797784	+	21.4135	24.9583	0.220999049	0.001214949	0.004977097	chromobox homolog 7	http://www.ncbi.nlm.nih.gov/gene/?term=101752246
CBX8	protein_coding	chr18:9713307-9717849	+	6.66728	5.55326	-0.263763372	0.062839356	0.141073059	chromobox 8	http://www.ncbi.nlm.nih.gov/gene/?term=422084
CBY1	protein_coding	chr1:50881482-50883895	-	4.79747	6.6344	0.467692213	0.066098513	0.145781203	chibby family member 1, beta catenin antagonist	http://www.ncbi.nlm.nih.gov/gene/?term=771364
CC2D1B	protein_coding	chr8:24423619-24454773	-	28.7608	33.9985	0.241367291	3.64E-05	0.000208767	coiled-coil and C2 domain containing 1B	http://www.ncbi.nlm.nih.gov/gene/?term=772226
CCAR1	protein_coding	chr6:10735954-10761945	+	58.8559	59.8464	0.024077421	0.547087943	0.693209095	cell division cycle and apoptosis regulator 1	http://www.ncbi.nlm.nih.gov/gene/?term=423692
CCBE1	protein_coding	chrZ:9299906-9388832	-	0.228907	0.15371	-0.574550555	0.384331336	0.54512844	collagen and calcium binding EGF domains 1	http://www.ncbi.nlm.nih.gov/gene/?term=770043
CCBL1	protein_coding	chr17:5822020-5831373	-	5.43488	4.22834	-0.362156793	0.023452719	0.063272273	cysteine conjugate-beta lyase, cytoplasmic	http://www.ncbi.nlm.nih.gov/gene/?term=417202
CCBL2	protein_coding	chr8:15163479-15194294	+	8.3781	8.122	-0.044788077	0.722303692	0.825856297	kynurenine aminotransferase 3	http://www.ncbi.nlm.nih.gov/gene/?term=424517
CCDC101	protein_coding	chr8:29925932-29930196	+	35.5886	43.3165	0.283501496	0.00029505	0.001410077	SAGA complex associated factor 29	http://www.ncbi.nlm.nih.gov/gene/?term=424726
CCDC102A	protein_coding	chr11:595101-600087	+	6.72635	10.1626	0.595373793	3.20E-05	0.000185364	coiled-coil domain containing 102A	http://www.ncbi.nlm.nih.gov/gene/?term=427528
CCDC103	protein_coding	chr27:1458290-1462150	+	0.157339	0.92446	2.554734578	0.001613874	0.006392085	family with sequence similarity 187 member A	http://www.ncbi.nlm.nih.gov/gene/?term=419970
CCDC107	protein_coding	chr1:37772215-37779538	-	9.10288	7.56578	-0.266834236	0.150548408	0.275836697	coiled-coil domain containing 107	http://www.ncbi.nlm.nih.gov/gene/?term=417860
CCDC108	protein_coding	chr7:22449987-22466184	+	0.102871	0.0215867	-2.252621717	0.136934789	0.256581689	cilia and flagella associated protein 65	http://www.ncbi.nlm.nih.gov/gene/?term=424206
CCDC109B	protein_coding	chr4:58526500-58560772	-	15.8569	16.4799	0.055596734	0.662810416	0.784814696	mitochondrial calcium uniporter dominant negative beta subunit	http://www.ncbi.nlm.nih.gov/gene/?term=422698
CCDC112	protein_coding	chrZ:78820868-78829985	-	3.42977	1.7136	-1.001081447	0.002503422	0.009396724	coiled-coil domain containing 112	http://www.ncbi.nlm.nih.gov/gene/?term=770644
CCDC113	protein_coding	chr11:444410-451983	-	0.53291	0.809783	0.603643451	0.09390325	0.191843811	coiled-coil domain containing 113	http://www.ncbi.nlm.nih.gov/gene/?term=768642
CCDC117	protein_coding	chr15:7753032-7760269	+	22.3352	20.9347	-0.093422929	0.205408892	0.348673925	coiled-coil domain containing 117	http://www.ncbi.nlm.nih.gov/gene/?term=416917
CCDC12	protein_coding	chr2:3843122-3876549	-	46.1353	42.7961	-0.108391708	0.21624871	0.362124184	coiled-coil domain containing 12	http://www.ncbi.nlm.nih.gov/gene/?term=420402
CCDC120	protein_coding	chrUn_Scaffold1148:32064-34191	+	9.23568	10.3362	0.162415799	0.533108387	0.68118971	coiled-coil domain containing 120	http://www.ncbi.nlm.nih.gov/gene/?term=107049521
CCDC121	protein_coding	chr2:149263374-149269436	+	0.20038	0.504579	1.332341644	0.125713958	0.241206482	None	http://www.ncbi.nlm.nih.gov/gene/?term=CCDC121
CCDC124	protein_coding	chr28:3352642-3361327	+	13.9159	17.0923	0.296612327	0.008974984	0.028029218	coiled-coil domain containing 124	http://www.ncbi.nlm.nih.gov/gene/?term=427087
CCDC125	protein_coding	chrZ:64147348-64160212	-	1.01912	1.28313	0.332343407	0.447903835	0.609528469	coiled-coil domain containing 125	http://www.ncbi.nlm.nih.gov/gene/?term=427313
CCDC126	protein_coding	chr2:31367204-31379622	+	40.5853	38.0316	-0.093758643	0.161519365	0.291756444	coiled-coil domain containing 126	http://www.ncbi.nlm.nih.gov/gene/?term=420619
CCDC127	protein_coding	chr2:85957205-85962473	+	23.6668	15.4423	-0.615977006	2.38E-16	5.80E-15	coiled-coil domain containing 127	http://www.ncbi.nlm.nih.gov/gene/?term=420970
CCDC129	protein_coding	chr2:48692959-48742199	-	0.118396	0.0559002	-1.082694991	0.291762967	0.449752885	coiled-coil domain containing 129	http://www.ncbi.nlm.nih.gov/gene/?term=101751288
CCDC13	protein_coding	chr2:2059178-2091254	-	0.593418	0.93927	0.662491242	0.041488287	0.100529976	coiled-coil domain containing 13	http://www.ncbi.nlm.nih.gov/gene/?term=420392
CCDC130	protein_coding	chrUn_Scaffold2757:7056-11390	-	6.84327	9.43663	0.463585868	0.00899145	0.028075542	coiled-coil domain containing 130	http://www.ncbi.nlm.nih.gov/gene/?term=107049832
CCDC134	protein_coding	chr1:49545393-49549823	-	8.24026	11.4248	0.471407146	0.002137113	0.008192813	coiled-coil domain containing 134	http://www.ncbi.nlm.nih.gov/gene/?term=417984
CCDC135	protein_coding	chr11:554972-567750	-	0.117391	0.147802	0.332343986	0.722665697	0.825856297	dynein regulatory complex subunit 7	http://www.ncbi.nlm.nih.gov/gene/?term=427527
CCDC137	protein_coding	chr18:9231373-9233121	-	4.72001	5.24361	0.151770471	0.545798371	0.693209095	coiled-coil domain containing 137	http://www.ncbi.nlm.nih.gov/gene/?term=417454
CCDC14	protein_coding	chr7:27529593-27542218	-	12.1957	10.0577	-0.278072141	0.011790254	0.035189157	coiled-coil domain containing 14	http://www.ncbi.nlm.nih.gov/gene/?term=424252
CCDC141	protein_coding	chr7:15146582-15204198	+	0.435009	0.205388	-1.082693356	0.051306631	0.11966515	coiled-coil domain containing 141	http://www.ncbi.nlm.nih.gov/gene/?term=770766
CCDC142	protein_coding	chrUn_Scaffold943:12716-17379	-	2.43833	3.79234	0.637194923	0.002363821	0.008957556	coiled-coil domain containing 142	http://www.ncbi.nlm.nih.gov/gene/?term=107049492
CCDC146	protein_coding	chr1:12724251-12796993	-	0.451742	0.368026	-0.29569136	0.62184013	0.755856279	coiled-coil domain containing 146	http://www.ncbi.nlm.nih.gov/gene/?term=417723
CCDC147	protein_coding	chr6:24287886-24343394	+	0.296837	0.467168	0.654270525	0.237972334	0.385616012	cilia and flagella associated protein 58	http://www.ncbi.nlm.nih.gov/gene/?term=423882
CCDC148	protein_coding	chr7:36501031-36558004	-	0.261208	0.202385	-0.368096716	0.600321049	0.737512655	coiled-coil domain containing 148	http://www.ncbi.nlm.nih.gov/gene/?term=424327
CCDC149	protein_coding	chr4:74104391-74154994	+	3.79916	2.32955	-0.705629176	0.000404163	0.001864099	coiled-coil domain containing 149	http://www.ncbi.nlm.nih.gov/gene/?term=100858889
CCDC15	protein_coding	chr24:222845-238484	-	24.1741	24.6829	0.030049728	0.744803695	0.842159867	coiled-coil domain containing 15	http://www.ncbi.nlm.nih.gov/gene/?term=419705
CCDC153	protein_coding	chr24:4258140-4261230	+	6.16304	2.75897	-1.159512385	4.43E-05	0.000250547	coiled-coil domain containing 153	http://www.ncbi.nlm.nih.gov/gene/?term=769857
CCDC157	protein_coding	chr15:10878457-10885810	-	0.326528	0.287782	-0.182230351	0.832038816	0.895821602	coiled-coil domain containing 157	http://www.ncbi.nlm.nih.gov/gene/?term=417010
CCDC167	protein_coding	chr3:30233535-30241892	+	17.9655	21.4885	0.258335692	0.06341757	0.141841605	coiled-coil domain containing 167	http://www.ncbi.nlm.nih.gov/gene/?term=421433
CCDC169	protein_coding	chr1:172630332-172660945	+	0.089273	0.262266	1.554734976	0.022060419	0.059970638	coiled-coil domain containing 169	http://www.ncbi.nlm.nih.gov/gene/?term=101751930
CCDC17	protein_coding	chr8:21256874-21259902	-	0.751988	0.697638	-0.108231015	0.854708016	0.912794852	coiled-coil domain containing 17	http://www.ncbi.nlm.nih.gov/gene/?term=424601
CCDC170	protein_coding	chr3:49057258-49102320	+	1.83736	1.21088	-0.601578427	0.005158162	0.017440751	coiled-coil domain containing 170	http://www.ncbi.nlm.nih.gov/gene/?term=421639
CCDC171	protein_coding	chrZ:31978661-32232006	+	5.80991	3.53887	-0.71522705	2.60E-08	2.53E-07	coiled-coil domain containing 171	http://www.ncbi.nlm.nih.gov/gene/?term=427242
CCDC173	protein_coding	chr7:18698406-18705989	+	30.4176	28.7387	-0.081911524	0.193105297	0.332434677	coiled-coil domain containing 173	http://www.ncbi.nlm.nih.gov/gene/?term=424161
CCDC174	protein_coding	chr12:11270120-11281464	+	26.0848	23.319	-0.16170345	0.068198549	0.149543105	coiled-coil domain containing 174	http://www.ncbi.nlm.nih.gov/gene/?term=416044
CCDC176	protein_coding	chr5:37767221-37778549	+	11.4461	9.66487	-0.244033884	0.028030776	0.07334918	basal body orientation factor 1	http://www.ncbi.nlm.nih.gov/gene/?term=423344
CCDC177	protein_coding	chr5:27969411-27973974	+	2.22836	2.7298	0.292812931	0.132028917	0.250266553	coiled-coil domain containing 177	http://www.ncbi.nlm.nih.gov/gene/?term=101748318
CCDC178	protein_coding	chr2:107039399-107223423	-	1.10228	0.878012	-0.32817818	0.330048321	0.487463981	coiled-coil domain containing 178	http://www.ncbi.nlm.nih.gov/gene/?term=428531
CCDC18	protein_coding	chr8:13981465-14013250	-	9.24997	8.58001	-0.108469357	0.150215101	0.275312785	coiled-coil domain containing 18	http://www.ncbi.nlm.nih.gov/gene/?term=424497
CCDC180	protein_coding	chr17:7313958-7330946	-	0.191122	0.0240633	-2.989587446	0.018920968	0.052491689	coiled-coil domain containing 180	http://www.ncbi.nlm.nih.gov/gene/?term=772014
CCDC181	protein_coding	chr1:83665114-83677332	+	1.08441	0.80577	-0.428470324	0.160228809	0.29030807	coiled-coil domain containing 181	http://www.ncbi.nlm.nih.gov/gene/?term=418370
CCDC25	protein_coding	chr3:105618969-105629872	+	44.521	42.5464	-0.065448932	0.408732185	0.571091048	coiled-coil domain containing 25	http://www.ncbi.nlm.nih.gov/gene/?term=422005
CCDC27	protein_coding	chr21:923346-926899	-	1.32558	1.00138	-0.404634194	0.40628353	0.568816513	coiled-coil domain containing 27	http://www.ncbi.nlm.nih.gov/gene/?term=101751184
CCDC28A	protein_coding	chr3:54348059-54356592	-	7.18061	7.91963	0.141326622	0.19141112	0.330039402	coiled-coil domain containing 28A	http://www.ncbi.nlm.nih.gov/gene/?term=421679
CCDC28B	protein_coding	chr23:5179384-5181209	-	1.38684	1.16407	-0.252623538	0.695950689	0.806772063	coiled-coil domain containing 28B	http://www.ncbi.nlm.nih.gov/gene/?term=419647
CCDC3	protein_coding	chr1:6624858-6666319	-	0.353445	0.136925	-1.368099853	0.093610084	0.19164442	coiled-coil domain containing 3	http://www.ncbi.nlm.nih.gov/gene/?term=769832
CCDC30	protein_coding	chr21:6428543-6455513	-	2.65104	3.22069	0.280811366	0.14403363	0.266391183	coiled-coil domain containing 30	http://www.ncbi.nlm.nih.gov/gene/?term=419508
CCDC34	protein_coding	chr5:3583591-3604043	-	12.6996	10.479	-0.277282009	0.108260486	0.215347851	coiled-coil domain containing 34	http://www.ncbi.nlm.nih.gov/gene/?term=421609
CCDC37	protein_coding	chr12:10666591-10678758	+	1.00359	0.327593	-1.615193566	0.004878644	0.016662488	cilia and flagella associated protein 100	http://www.ncbi.nlm.nih.gov/gene/?term=427589
CCDC39	protein_coding	chr9:17221543-17238672	+	8.21506	1.95682	-2.069760058	3.11E-33	1.64E-31	coiled-coil domain containing 39	http://www.ncbi.nlm.nih.gov/gene/?term=424969
CCDC40	protein_coding	chr18:9644396-9655728	-	0.818592	0.699371	-0.227086593	0.61497707	0.749837035	coiled-coil domain containing 40	http://www.ncbi.nlm.nih.gov/gene/?term=422083
CCDC42B	protein_coding	chr15:9946519-9949396	+	0.244722	0.492989	1.010411654	0.216045049	0.361887389	cilia and flagella associated protein 73	http://www.ncbi.nlm.nih.gov/gene/?term=770540
CCDC43	protein_coding	chr27:1391410-1399208	-	13.2053	14.9395	0.178014787	0.157489976	0.286538099	coiled-coil domain containing 43	http://www.ncbi.nlm.nih.gov/gene/?term=419971
CCDC47	protein_coding	chr27:2979748-2989673	-	21.6146	16.9421	-0.351393428	1.43E-05	8.88E-05	coiled-coil domain containing 47	http://www.ncbi.nlm.nih.gov/gene/?term=419958
CCDC50	protein_coding	chr9:13702087-13741863	-	20.5349	18.9501	-0.11587246	0.029768717	0.077195043	coiled-coil domain containing 50	http://www.ncbi.nlm.nih.gov/gene/?term=424906
CCDC51	protein_coding	chr12:11289546-11294206	+	19.2458	19.6538	0.030264638	0.775400619	0.859371554	coiled-coil domain containing 51	http://www.ncbi.nlm.nih.gov/gene/?term=416045
CCDC53	protein_coding	chr1:55504104-55519372	+	22.9436	18.0466	-0.34636472	5.86E-06	3.90E-05	WASH complex subunit 3	http://www.ncbi.nlm.nih.gov/gene/?term=418094
CCDC56	protein_coding	chr27:5473589-5474238	-	39.7195	44.6295	0.168150182	0.203382108	0.346602226	cytochrome c oxidase assembly factor 3	http://www.ncbi.nlm.nih.gov/gene/?term=772251
CCDC57	protein_coding	chr18:4935645-4964436	+	0.24407	0.0921892	-1.404625323	0.140583482	0.261814966	coiled-coil domain containing 57	http://www.ncbi.nlm.nih.gov/gene/?term=417379
CCDC58	protein_coding	chr1:76787499-76796808	-	13.208	10.7372	-0.298794203	0.145217703	0.268211346	coiled-coil domain containing 58	http://www.ncbi.nlm.nih.gov/gene/?term=418269
CCDC59	protein_coding	chr1:40702580-40708889	-	13.6905	11.6351	-0.234691527	0.038712014	0.095447308	coiled-coil domain containing 59	http://www.ncbi.nlm.nih.gov/gene/?term=417878
CCDC6	protein_coding	chr6:9099484-9144567	+	20.5296	21.6172	0.07447415	0.296789269	0.455487947	coiled-coil domain containing 6	http://www.ncbi.nlm.nih.gov/gene/?term=423666
CCDC61	protein_coding	chr9:3427452-3430986	-	20.3548	27.1914	0.417781387	5.45E-05	0.000303305	coiled-coil domain containing 61	http://www.ncbi.nlm.nih.gov/gene/?term=424880
CCDC64	protein_coding	chr15:9545258-9589395	-	0.20679	0.100138	-1.046176874	0.174883734	0.307377287	BICD family like cargo adaptor 1	http://www.ncbi.nlm.nih.gov/gene/?term=770422
CCDC66	protein_coding	chr12:8354911-8395599	+	7.60986	6.64392	-0.195835211	0.1515623	0.27743203	coiled-coil domain containing 66	http://www.ncbi.nlm.nih.gov/gene/?term=415997
CCDC69	protein_coding	chr13:13018234-13024993	+	31.1799	33.5284	0.104767337	0.207552454	0.35157914	coiled-coil domain containing 69	http://www.ncbi.nlm.nih.gov/gene/?term=416268
CCDC71	protein_coding	chr12:11561469-11570644	+	16.5546	15.781	-0.069043524	0.272386894	0.42875305	coiled-coil domain containing 71	http://www.ncbi.nlm.nih.gov/gene/?term=100858691
CCDC71L	protein_coding	chr1:14379172-14384657	-	6.64715	9.54669	0.522264703	1.29E-07	1.13E-06	coiled-coil domain containing 71-like	http://www.ncbi.nlm.nih.gov/gene/?term=101750427
CCDC73	protein_coding	chr5:5536659-5600312	-	0.837326	0.617635	-0.439034914	0.065464825	0.144749725	coiled-coil domain containing 73	http://www.ncbi.nlm.nih.gov/gene/?term=421601
CCDC77	protein_coding	chr1:60349529-60362108	+	3.65429	4.55303	0.317235836	0.127458356	0.243226892	coiled-coil domain containing 77	http://www.ncbi.nlm.nih.gov/gene/?term=418149
CCDC79	protein_coding	chr11:11491510-11506769	+	0.255932	0.322233	0.332343705	0.650459314	0.777421697	telomere repeat binding bouquet formation protein 1	http://www.ncbi.nlm.nih.gov/gene/?term=769532
CCDC80	protein_coding	chr1:83535305-83558894	+	2.86393	2.83513	-0.014581342	0.947056248	0.972084397	coiled-coil domain containing 80	http://www.ncbi.nlm.nih.gov/gene/?term=395074
CCDC82	protein_coding	chr1:184977031-184990275	+	50.3876	34.3609	-0.552300916	2.44E-12	3.68E-11	coiled-coil domain containing 82	http://www.ncbi.nlm.nih.gov/gene/?term=426136
CCDC83	protein_coding	chr1:190385848-190408788	+	3.37777	3.00721	-0.167645477	0.250037287	0.40033054	coiled-coil domain containing 83	http://www.ncbi.nlm.nih.gov/gene/?term=425232
CCDC84	protein_coding	chr24:5630088-5633863	+	8.56178	9.57306	0.161069386	0.371925257	0.532337866	coiled-coil domain containing 84	http://www.ncbi.nlm.nih.gov/gene/?term=419787
CCDC85A	protein_coding	chr3:387475-451264	+	0.742494	0.68555	-0.115117476	0.794574713	0.871730326	coiled-coil domain containing 85A	http://www.ncbi.nlm.nih.gov/gene/?term=421205
CCDC85C	protein_coding	chr5:48096192-48197922	-	0.86765	0.873935	0.010412788	0.960108781	0.977998658	coiled-coil domain containing 85C	http://www.ncbi.nlm.nih.gov/gene/?term=423447
CCDC86	protein_coding	chr5random_Scaffold1093:19880-21802	+	25.5958	24.5263	-0.061577491	0.679107301	0.796968521	coiled-coil domain containing 86	http://www.ncbi.nlm.nih.gov/gene/?term=425097
CCDC88A	protein_coding	chr3:64795-141159	-	9.51996	12.4412	0.386098229	1.85E-11	2.55E-10	coiled-coil domain containing 88A	http://www.ncbi.nlm.nih.gov/gene/?term=421210
CCDC88C	protein_coding	chr5:44305280-44389337	-	65.9307	70.1111	0.088692471	0.001588658	0.006300798	coiled-coil domain containing 88C	http://www.ncbi.nlm.nih.gov/gene/?term=423410
CCDC9	protein_coding	chrUn_Scaffold728:26135-35984	+	9.17252	10.145	0.145378815	0.350937714	0.50839033	coiled-coil domain containing 9	http://www.ncbi.nlm.nih.gov/gene/?term=107049462
CCDC90B	protein_coding	chr1:189212812-189221045	-	13.7072	13.0327	-0.072797899	0.546510233	0.693209095	coiled-coil domain containing 90B	http://www.ncbi.nlm.nih.gov/gene/?term=419023
CCDC91	protein_coding	chr1:72634321-72889765	+	1.39587	1.25016	-0.159051839	0.227277281	0.373878738	coiled-coil domain containing 91	http://www.ncbi.nlm.nih.gov/gene/?term=419045
CCDC92	protein_coding	chr15:4844110-4897675	+	3.78829	3.35541	-0.175057715	0.310215897	0.468872857	coiled-coil domain containing 92	http://www.ncbi.nlm.nih.gov/gene/?term=416817
CCDC93	protein_coding	chr7:29029835-29062388	+	13.6345	12.5045	-0.124814424	0.222403058	0.368397315	coiled-coil domain containing 93	http://www.ncbi.nlm.nih.gov/gene/?term=424277
CCDC96	protein_coding	chr4:80520254-80521667	-	0.216776	0.36391	0.747376656	0.493072761	0.642077052	coiled-coil domain containing 96	http://www.ncbi.nlm.nih.gov/gene/?term=100859647
CCDC97	protein_coding	chr32random_Scaffold1336:19326-23512	+	9.6499	12.1498	0.332346668	0.023874502	0.064251147	coiled-coil domain containing 97	http://www.ncbi.nlm.nih.gov/gene/?term=101748852
CCK	protein_coding	chr2:43988975-43993653	-	16.4637	40.3307	1.292589847	0	0	cholecystokinin	http://www.ncbi.nlm.nih.gov/gene/?term=414884
CCL1	protein_coding	chr19:4763247-4766572	+	10.3038	4.62981	-1.154151602	1.49E-12	2.29E-11	C-C motif chemokine ligand 1	http://www.ncbi.nlm.nih.gov/gene/?term=395552
CCL17	protein_coding	chr11:841974-843199	+	17.5088	17.7641	0.020884389	0.913083043	0.948320838	C-C motif chemokine ligand 17	http://www.ncbi.nlm.nih.gov/gene/?term=415652
CCL19	protein_coding	chrZ:8363765-8366761	-	44.0908	23.7092	-0.89503067	3.67E-25	1.54E-23	C-C motif chemokine ligand 19	http://www.ncbi.nlm.nih.gov/gene/?term=427406
CCL20	protein_coding	chr9:9539784-9541900	+	5.14379	1.48416	-1.793185114	4.34E-05	0.000245805	C-C motif chemokine ligand 20	http://www.ncbi.nlm.nih.gov/gene/?term=395082
CCL28	protein_coding	chrZrandom_Scaffold253:256849-270224	+	0.221207	0.222809	0.010410469	0.952996493	0.97346088	C-C motif chemokine ligand 28	http://www.ncbi.nlm.nih.gov/gene/?term=107049316
CCL4_ID:395468	protein_coding	chr19:389456-391149	+	1.93742	1.42294	-0.44526191	0.373888506	0.534402234	C-C motif chemokine ligand 4	http://www.ncbi.nlm.nih.gov/gene/?term=395468
CCL4_ID:395551	protein_coding	chr19:382462-383326	-	2.37984	2.69671	0.180335802	0.765668606	0.851810135	chemokine (C-C motif) ligand 4	http://www.ncbi.nlm.nih.gov/gene/?term=395551
CCL5	protein_coding	chr19:395344-396508	-	18.5903	10.0313	-0.890041469	0.009879547	0.030396864	chemokine (C-C motif) ligand 5	http://www.ncbi.nlm.nih.gov/gene/?term=417465
CCLI10	protein_coding	chr19:4767082-4768217	+	32.278	25.2799	-0.352560433	0.015487796	0.044444902	C-C motif chemokine ligand 26	http://www.ncbi.nlm.nih.gov/gene/?term=417534
CCLI7	protein_coding	chr19:4772383-4773585	-	0.117617	2.36938	4.332341093	2.02E-05	0.000121865	chemokine	http://www.ncbi.nlm.nih.gov/gene/?term=417535
CCM2	protein_coding	chr2:4046401-4072393	-	31.313	31.2172	-0.004420593	0.942171371	0.967825887	CCM2 scaffolding protein	http://www.ncbi.nlm.nih.gov/gene/?term=420410
CCM2L	protein_coding	chr20:10302031-10306075	+	0.13967	0.263779	0.917307539	0.322404896	0.480384397	CCM2 like scaffolding protein	http://www.ncbi.nlm.nih.gov/gene/?term=419279
CCNA1	protein_coding	chr1:172568573-172574430	-	0.269323	0.203456	-0.404620614	0.756999712	0.84499251	cyclin A1	http://www.ncbi.nlm.nih.gov/gene/?term=418901
CCNA2	protein_coding	chr4:54290254-54295395	+	44.5167	66.4373	0.577646793	2.22E-16	5.42E-15	cyclin A2	http://www.ncbi.nlm.nih.gov/gene/?term=396172
CCNB2	protein_coding	chr10:6752246-6760309	-	96.4791	118.843	0.300768575	3.05E-10	3.72E-09	cyclin B2	http://www.ncbi.nlm.nih.gov/gene/?term=415400
CCNB3	protein_coding	chr4:1848426-1851730	+	46.9293	79.4664	0.759856047	2.22E-16	5.42E-15	cyclin B3	http://www.ncbi.nlm.nih.gov/gene/?term=396167
CCNC	protein_coding	chr3:71627448-71645300	+	36.1016	31.8583	-0.180393493	0.01615054	0.04600703	cyclin C	http://www.ncbi.nlm.nih.gov/gene/?term=421791
CCND1	protein_coding	chr5:17526264-17539488	+	69.4875	67.3699	-0.044649319	0.532227256	0.680350665	cyclin D1	http://www.ncbi.nlm.nih.gov/gene/?term=396341
CCND2	protein_coding	chr1:73237851-73282105	-	25.8102	19.6448	-0.393793841	1.50E-11	2.09E-10	cyclin D2	http://www.ncbi.nlm.nih.gov/gene/?term=374047
CCND3	protein_coding	chr26:5030661-5069048	-	68.5713	105.413	0.620376019	0	0	cyclin D3	http://www.ncbi.nlm.nih.gov/gene/?term=419928
CCNDBP1	protein_coding	chr20:6899673-6906519	-	56.9708	61.0386	0.099499207	0.140069523	0.261556099	cyclin D1 binding protein 1	http://www.ncbi.nlm.nih.gov/gene/?term=419217
CCNE1	protein_coding	chr11:8570365-8582718	+	12.3794	13.1363	0.085617588	0.48432798	0.640639839	cyclin E1	http://www.ncbi.nlm.nih.gov/gene/?term=426117
CCNE2	protein_coding	chr2:126933813-126945859	-	7.81773	8.6618	0.147917102	0.265476988	0.419923192	cyclin E2	http://www.ncbi.nlm.nih.gov/gene/?term=420231
CCNF	protein_coding	chr14:14288388-14300961	+	21.8116	27.0478	0.31041565	8.71E-06	5.62E-05	cyclin F	http://www.ncbi.nlm.nih.gov/gene/?term=416749
CCNG1	protein_coding	chr13:6735692-6741310	-	62.6336	47.8803	-0.387504612	5.81E-13	9.27E-12	cyclin G1	http://www.ncbi.nlm.nih.gov/gene/?term=416161
CCNG2	protein_coding	chr4:35275583-35281656	-	108.528	84.8961	-0.354297118	2.59E-22	9.67E-21	cyclin G2	http://www.ncbi.nlm.nih.gov/gene/?term=422512
CCNH	protein_coding	chrZ:60998041-61007197	+	54.5897	31.6321	-0.787239432	9.63E-21	3.31E-19	cyclin H	http://www.ncbi.nlm.nih.gov/gene/?term=427328
CCNI	protein_coding	chr4:49953992-49979266	+	82.6089	115.401	0.482286599	0	0	cyclin I	http://www.ncbi.nlm.nih.gov/gene/?term=422634
CCNI2	protein_coding	chr13:17066038-17075329	+	27.0385	33.5899	0.313012382	2.91E-07	2.42E-06	cyclin I family member 2	http://www.ncbi.nlm.nih.gov/gene/?term=771567
CCNJ	protein_coding	chr6:21027841-21037637	-	7.80993	4.53283	-0.784897562	2.12E-10	2.66E-09	cyclin J	http://www.ncbi.nlm.nih.gov/gene/?term=423821
CCNJL	protein_coding	chr13:7849034-7870801	+	1.75489	2.30254	0.391845617	0.058038712	0.132219086	cyclin J-like	http://www.ncbi.nlm.nih.gov/gene/?term=416155
CCNK	protein_coding	chr5:48083436-48096134	+	14.841	16.8171	0.180340638	0.039890258	0.097484053	cyclin K	http://www.ncbi.nlm.nih.gov/gene/?term=423446
CCNL1	protein_coding	chr9:22871063-22883503	+	59.9193	74.638	0.316889558	6.34E-09	6.66E-08	cyclin L1	http://www.ncbi.nlm.nih.gov/gene/?term=425024
CCNL2	protein_coding	chr21:2208493-2216819	+	70.0631	69.9302	-0.002739191	0.958599137	0.977317179	cyclin L2	http://www.ncbi.nlm.nih.gov/gene/?term=395124
CCNO	protein_coding	chrZ:16730068-16732395	-	0.546631	1.16471	1.0913316	0.027981945	0.073291849	cyclin O	http://www.ncbi.nlm.nih.gov/gene/?term=100857393
CCNRC01	protein_coding	chr13:706458-778359	-	0.224097	0.846453	1.917306628	0.001106979	0.004585416	protocadherin alpha subfamily C, 1	http://www.ncbi.nlm.nih.gov/gene/?term=497223
CCNT1	protein_coding	chrUn_Scaffold3023:2814-11261	-	13.728	18.5937	0.437692426	1.37E-05	8.55E-05	cyclin T1	http://www.ncbi.nlm.nih.gov/gene/?term=100859215
CCNT2	protein_coding	chr7:30610585-30638592	+	20.7921	20.5832	-0.014568187	0.762922546	0.850188912	cyclin T2	http://www.ncbi.nlm.nih.gov/gene/?term=424289
CCNY	protein_coding	chr2:12864766-12980888	-	10.2601	10.2103	-0.007019536	0.949358469	0.97346088	cyclin Y	http://www.ncbi.nlm.nih.gov/gene/?term=428412
CCNYL1	protein_coding	chr7:12189716-12225704	-	25.265	24.7582	-0.02923375	0.7025138	0.812731755	microRNA 4775	http://www.ncbi.nlm.nih.gov/gene/?term=424093
CCP110	protein_coding	chr14:8572338-8590137	+	17.038	16.7779	-0.022193843	0.732160678	0.832852693	centriolar coiled-coil protein 110	http://www.ncbi.nlm.nih.gov/gene/?term=416613
CCPG1	protein_coding	chr10:7941223-7960493	+	57.5552	69.0351	0.262383789	1.31E-08	1.32E-07	cell cycle progression 1	http://www.ncbi.nlm.nih.gov/gene/?term=427496
CCR2	protein_coding	chr2:42847223-42854946	-	11.0724	6.90699	-0.680838928	6.03E-09	6.36E-08	C-C motif chemokine receptor 2	http://www.ncbi.nlm.nih.gov/gene/?term=420696
CCR4	protein_coding	chr2:44560715-44572948	+	5.32364	3.25444	-0.710003699	2.47E-10	3.05E-09	C-C motif chemokine receptor 4	http://www.ncbi.nlm.nih.gov/gene/?term=428457
CCR5	protein_coding	chr2:42831766-42838099	-	6.56507	4.02957	-0.704184499	0.000318332	0.001503629	C-C motif chemokine receptor 5	http://www.ncbi.nlm.nih.gov/gene/?term=420695
CCR6	protein_coding	chr3:42598074-42607015	-	18.7032	9.66795	-0.95200321	4.83E-22	1.78E-20	C-C motif chemokine receptor 6	http://www.ncbi.nlm.nih.gov/gene/?term=769278
CCR7	protein_coding	chr27:4891171-4899901	-	93.8521	58.9835	-0.670077594	2.37E-60	1.84E-58	C-C motif chemokine receptor 7	http://www.ncbi.nlm.nih.gov/gene/?term=428315
CCR8	protein_coding	chr2:44530853-44534337	+	7.48438	4.13074	-0.857482554	5.80E-07	4.60E-06	C-C motif chemokine receptor 8	http://www.ncbi.nlm.nih.gov/gene/?term=420718
CCR8L	protein_coding	chr2:42868342-42872913	-	2.14614	2.74368	0.354368036	0.158085176	0.287381152	C-C chemokine receptor 8 like	http://www.ncbi.nlm.nih.gov/gene/?term=776400
CCR9	protein_coding	chr2:42943746-42954957	-	0.554647	1.06587	0.94238971	0.000102491	0.00054162	C-C motif chemokine receptor 9	http://www.ncbi.nlm.nih.gov/gene/?term=428454
CCSAP	protein_coding	chr3:40115906-40128036	-	9.196	10.3333	0.16822269	0.083884358	0.176737867	centriole, cilia and spindle associated protein	http://www.ncbi.nlm.nih.gov/gene/?term=421533
CCSER1	protein_coding	chr4:35839697-36458938	+	0.490386	0.506287	0.046037648	0.867742119	0.920471704	coiled-coil serine rich protein 1	http://www.ncbi.nlm.nih.gov/gene/?term=422518
CCSER2	protein_coding	chr6:951366-1023451	+	7.77269	6.97516	-0.156187667	0.056643336	0.129429133	coiled-coil serine rich protein 2	http://www.ncbi.nlm.nih.gov/gene/?term=423606
CCT2	protein_coding	chr1:35503983-35515944	+	110.368	91.8179	-0.265474598	1.39E-08	1.40E-07	chaperonin containing TCP1 subunit 2	http://www.ncbi.nlm.nih.gov/gene/?term=417846
CCT3	protein_coding	chr25:33641-44203	-	33.3752	41.1037	0.300491784	0.000124631	0.000647628	chaperonin containing TCP1 subunit 3	http://www.ncbi.nlm.nih.gov/gene/?term=425644
CCT4	protein_coding	chr3:15346088-15352734	+	97.5014	97.8735	0.005495358	0.906026862	0.943014171	chaperonin containing TCP1 subunit 4	http://www.ncbi.nlm.nih.gov/gene/?term=395414
CCT5	protein_coding	chr2:78640525-78648509	-	163.621	138.15	-0.244122361	1.00E-09	1.15E-08	chaperonin containing TCP1 subunit 5	http://www.ncbi.nlm.nih.gov/gene/?term=420930
CCT6A	protein_coding	chr19:4871801-4878028	+	117.857	94.2304	-0.322772976	3.93E-12	5.83E-11	chaperonin containing TCP1 subunit 6A	http://www.ncbi.nlm.nih.gov/gene/?term=417541
CCT7	protein_coding	chr4:90271997-90282062	-	72.8756	85.4226	0.229181953	7.50E-06	4.90E-05	chaperonin containing TCP1 subunit 7	http://www.ncbi.nlm.nih.gov/gene/?term=428806
CCT8	protein_coding	chr1:104009933-104020877	-	99.8649	80.0346	-0.319353865	1.09E-10	1.40E-09	chaperonin containing TCP1 subunit 8	http://www.ncbi.nlm.nih.gov/gene/?term=418486
CCZ1	protein_coding	chr14:1005421-1019254	-	60.2576	53.6733	-0.166938621	0.009997371	0.030721436	CCZ1 homolog, vacuolar protein trafficking and biogenesis associated	http://www.ncbi.nlm.nih.gov/gene/?term=416433
CD101	protein_coding	chr1:92065348-92106221	+	1.36255	0.814563	-0.742210983	0.000448173	0.002045333	CD101 molecule	http://www.ncbi.nlm.nih.gov/gene/?term=418450
CD109	protein_coding	chr3:81645304-81734319	-	0.275348	0.143745	-0.937744355	0.021770066	0.05931925	CD109 molecule	http://www.ncbi.nlm.nih.gov/gene/?term=421862
CD14	protein_coding	chr13:953349-956129	+	0.853196	0.835505	-0.03022874	0.975364606	0.98805596	CD14 molecule	http://www.ncbi.nlm.nih.gov/gene/?term=100194427
CD151	protein_coding	chr5:15676798-15708216	-	17.5729	17.4276	-0.011978389	0.895074363	0.938055396	CD151 molecule (Raph blood group)	http://www.ncbi.nlm.nih.gov/gene/?term=423105
CD163	protein_coding	chr1:77774837-77802337	-	2.2792	4.24069	0.895771497	4.17E-06	2.86E-05	CD163 molecule	http://www.ncbi.nlm.nih.gov/gene/?term=418303
CD163L1	protein_coding	chr7:6898524-6901972	+	0.181673	0.228736	0.332339421	0.752406615	0.844025406	CD163 molecule-like 1	http://www.ncbi.nlm.nih.gov/gene/?term=429000
CD164	protein_coding	chr3:67105139-67116753	+	231.475	194.797	-0.248884927	4.95E-26	2.14E-24	CD164 molecule	http://www.ncbi.nlm.nih.gov/gene/?term=395380
CD164L2	protein_coding	chr23:1971073-1975913	-	0.355131	0.335347	-0.082696605	0.950486762	0.97346088	CD164 molecule like 2	http://www.ncbi.nlm.nih.gov/gene/?term=101748332
CD180	protein_coding	chrZ:21298370-21307309	-	2.07756	1.64039	-0.340851289	0.265803417	0.420363271	CD180 molecule	http://www.ncbi.nlm.nih.gov/gene/?term=431584
CD1B	protein_coding	chr16:18083-20766	+	7.76281	11.1293	0.519711972	0.002047283	0.007879621	CD1b molecule	http://www.ncbi.nlm.nih.gov/gene/?term=425802
CD1C	protein_coding	chr16:14372-17201	+	2.37984	2.92144	0.295815077	0.357287632	0.515789653	CD1c molecule	http://www.ncbi.nlm.nih.gov/gene/?term=425801
CD2	protein_coding	chr1:91942103-91953372	+	66.0255	62.7697	-0.072955008	0.14163043	0.263230637	CD2 molecule	http://www.ncbi.nlm.nih.gov/gene/?term=768858
CD200	protein_coding	chr1:88719536-88764174	+	15.9939	17.2632	0.110178142	0.018719538	0.05210301	CD200 molecule	http://www.ncbi.nlm.nih.gov/gene/?term=418425
CD200R1	protein_coding	chr1:83430764-83458738	+	2.16063	1.32565	-0.704752114	6.30E-05	0.000346588	CD200 receptor 1	http://www.ncbi.nlm.nih.gov/gene/?term=768673
CD200R1L	protein_coding	chr1:83407475-83428864	+	0.234432	0.163979	-0.515658444	0.383601499	0.544718552	CD200 receptor 1-like	http://www.ncbi.nlm.nih.gov/gene/?term=418367
CD226	protein_coding	chr2:94006240-94041673	+	95.5045	114.874	0.266411686	8.88E-16	1.81E-14	CD226 molecule	http://www.ncbi.nlm.nih.gov/gene/?term=772097
CD24	protein_coding	chr3:68172467-68176409	+	24.3766	17.1131	-0.510395791	5.35E-07	4.28E-06	CD24 molecule	http://www.ncbi.nlm.nih.gov/gene/?term=100859742
CD244	protein_coding	chr25:1285835-1293468	-	3.90644	3.01224	-0.375017734	0.020099806	0.055322052	CD244 molecule	http://www.ncbi.nlm.nih.gov/gene/?term=425935
CD247	protein_coding	chr1:91603992-91650630	+	469.751	509.033	0.115862955	9.90E-08	8.83E-07	CD247 molecule	http://www.ncbi.nlm.nih.gov/gene/?term=395911
CD274	protein_coding	chrZ:27668733-27681523	+	12.8896	7.91287	-0.703934533	1.87E-09	2.09E-08	CD274 molecule	http://www.ncbi.nlm.nih.gov/gene/?term=427224
CD276	protein_coding	chr10:2175583-2184171	+	10.3961	11.4056	0.133699926	0.323832691	0.481263172	CD276 molecule	http://www.ncbi.nlm.nih.gov/gene/?term=415315
CD28	protein_coding	chr7:13495614-13507829	-	347.195	303.211	-0.195424078	8.64E-07	6.65E-06	CD28 molecule	http://www.ncbi.nlm.nih.gov/gene/?term=396249
CD2AP	protein_coding	chr3:110468610-110535055	+	55.8923	45.5732	-0.294463869	1.65E-08	1.64E-07	CD2 associated protein	http://www.ncbi.nlm.nih.gov/gene/?term=771715
CD300A	protein_coding	chr18:10503933-10508384	-	8.58044	9.14532	0.091982021	0.535191932	0.683451384	CD300 molecule like family member g	http://www.ncbi.nlm.nih.gov/gene/?term=422107
CD320	protein_coding	chr28:875618-881870	+	15.0228	18.0259	0.26291756	0.00189172	0.007350646	CD320 molecule	http://www.ncbi.nlm.nih.gov/gene/?term=420066
CD34	protein_coding	chr26:2726468-2737172	-	0.751575	1.33339	0.827109829	0.038033117	0.094066022	CD34 molecule	http://www.ncbi.nlm.nih.gov/gene/?term=419856
CD36	protein_coding	chr1:11180362-11239813	-	3.02496	3.68882	0.286243328	0.078734893	0.167989672	CD36 molecule	http://www.ncbi.nlm.nih.gov/gene/?term=417730
CD38	protein_coding	chr4:77174035-77193248	-	27.0173	11.2629	-1.262305161	1.19E-15	2.40E-14	CD38 molecule	http://www.ncbi.nlm.nih.gov/gene/?term=422827
CD3D	protein_coding	chr24:5457626-5460103	-	1071.79	931.157	-0.202925918	3.52E-18	1.08E-16	CD3d molecule	http://www.ncbi.nlm.nih.gov/gene/?term=396518
CD3E	protein_coding	chr24:5447557-5455584	+	452.985	410.146	-0.14332572	3.10E-15	5.93E-14	CD3e molecule	http://www.ncbi.nlm.nih.gov/gene/?term=396062
CD4	protein_coding	chr1:77208503-77219970	+	460.942	444.109	-0.053671421	0.012293643	0.036479298	CD4 molecule	http://www.ncbi.nlm.nih.gov/gene/?term=395362
CD40	protein_coding	chr20:10824114-10829483	+	7.7369	5.60666	-0.464614043	0.000531599	0.00238544	CD40 molecule	http://www.ncbi.nlm.nih.gov/gene/?term=395385
CD40LG	protein_coding	chr4:4393007-4397055	+	26.2956	10.4755	-1.32780231	1.38E-14	2.53E-13	CD40 ligand	http://www.ncbi.nlm.nih.gov/gene/?term=395485
CD44	protein_coding	chr5:18957507-19013763	+	111.467	83.8143	-0.411348345	1.23E-56	9.20E-55	CD44 molecule (Indian blood group)	http://www.ncbi.nlm.nih.gov/gene/?term=395666
CD47	protein_coding	chr1:87434453-87455205	-	169.485	153.898	-0.139183113	3.36E-07	2.76E-06	CD47 molecule	http://www.ncbi.nlm.nih.gov/gene/?term=418408
CD48	protein_coding	chr25:1282479-1284960	-	258.417	241.242	-0.09921988	0.001584436	0.006286275	CD48 molecule	http://www.ncbi.nlm.nih.gov/gene/?term=100859319
CD5	protein_coding	chr5:25590-30465	+	50.0259	50.9751	0.027117483	0.587131819	0.72663344	CD5 molecule	http://www.ncbi.nlm.nih.gov/gene/?term=395757
CD55	protein_coding	chr26:2652733-2657102	+	0.648664	1.08894	0.747381186	0.171766538	0.304075102	CD55 molecule (Cromer blood group)	http://www.ncbi.nlm.nih.gov/gene/?term=419852
CD59	protein_coding	chr5:18364993-18370836	-	48.2208	36.8907	-0.386398422	3.59E-08	3.41E-07	CD59 molecule	http://www.ncbi.nlm.nih.gov/gene/?term=423148
CD6	protein_coding	chr5:21988-24443	+	32.3088	28.9563	-0.158049899	0.106254999	0.212230091	CD6 molecule	http://www.ncbi.nlm.nih.gov/gene/?term=101748655
CD63	protein_coding	chr33random_Scaffold409:13897-16882	-	108.577	112.275	0.048318194	0.452157916	0.613768453	CD63 molecule	http://www.ncbi.nlm.nih.gov/gene/?term=107049249
CD69	protein_coding	chr1random_Scaffold7771:2348-6340	-	22.5979	6.04028	-1.903501378	5.06E-75	4.35E-73	CD69 molecule like	http://www.ncbi.nlm.nih.gov/gene/?term=417816
CD72	protein_coding	chrZ:9056705-9061172	-	5.32254	1.48388	-1.84274046	6.39E-13	1.01E-11	CD72 molecule	http://www.ncbi.nlm.nih.gov/gene/?term=395923
CD72AG	protein_coding	chrZ:9066089-9069223	-	5.20509	1.07729	-2.272516442	3.52E-09	3.82E-08	CD72 antigen	http://www.ncbi.nlm.nih.gov/gene/?term=427415
CD72AGL	protein_coding	chrZ:9061573-9065015	+	2.12749	0.7143	-1.574550324	0.003476105	0.012473208	CD72 antigen-like	http://www.ncbi.nlm.nih.gov/gene/?term=768355
CD74	protein_coding	chr13:13146836-13150486	+	1284.44	947.725	-0.438599099	9.11E-157	9.68E-155	CD74 molecule	http://www.ncbi.nlm.nih.gov/gene/?term=414741
CD79B	protein_coding	chr27:1793525-1797961	-	72.3194	75.0924	0.054284193	0.36868294	0.528521315	CD79b molecule	http://www.ncbi.nlm.nih.gov/gene/?term=419940
CD80	protein_coding	chr1:92260429-92282947	+	10.8241	10.2962	-0.07213509	0.487961	0.642077052	CD80 molecule	http://www.ncbi.nlm.nih.gov/gene/?term=768950
CD81	protein_coding	chr5:13624272-13646533	-	55.8337	51.7861	-0.108571251	0.036565497	0.091030079	CD81 molecule	http://www.ncbi.nlm.nih.gov/gene/?term=374256
CD82	protein_coding	chr5:21974445-22009100	+	139.326	120.577	-0.208509768	3.32E-10	4.03E-09	CD82 molecule	http://www.ncbi.nlm.nih.gov/gene/?term=423172
CD83	protein_coding	chr2:60892841-60905737	+	46.8467	23.6404	-0.986692978	3.55E-41	2.17E-39	CD83 molecule	http://www.ncbi.nlm.nih.gov/gene/?term=420838
CD86	protein_coding	chr1:76641354-76653698	+	2.73341	1.43167	-0.933002885	5.30E-05	0.000295776	CD86 molecule	http://www.ncbi.nlm.nih.gov/gene/?term=427944
CD8A	protein_coding	chr4:86242348-86254555	-	132.944	246.552	0.891073289	6.66E-16	1.41E-14	CD8a molecule	http://www.ncbi.nlm.nih.gov/gene/?term=428800
CD8B	protein_coding	chr4:86469040-86474132	-	278.255	346.078	0.314689621	0	0	CD8b molecule	http://www.ncbi.nlm.nih.gov/gene/?term=396175
CD9	protein_coding	chr1:74491442-74515022	+	1.69478	0.40009	-2.082701534	0.011841697	0.035308649	CD9 molecule	http://www.ncbi.nlm.nih.gov/gene/?term=395527
CD93	protein_coding	chr3:3328455-3330821	+	1.47094	2.09567	0.510673157	0.110230992	0.218295966	CD93 molecule	http://www.ncbi.nlm.nih.gov/gene/?term=421234
CD99	protein_coding	chr1:128602749-128627813	-	5.51278	6.19409	0.168112317	0.311781351	0.470627108	CD99 molecule	http://www.ncbi.nlm.nih.gov/gene/?term=418662
CD99L2	protein_coding	chr4:17755491-17772226	+	7.79825	9.5608	0.293980935	0.008022928	0.02542465	CD99 molecule like 2	http://www.ncbi.nlm.nih.gov/gene/?term=422386
CDA	protein_coding	chr21:4890631-4896451	+	0.269007	0.338695	0.332342975	0.696250906	0.806772063	cytidine deaminase	http://www.ncbi.nlm.nih.gov/gene/?term=771849
CDADC1	protein_coding	chr1:169129412-169145302	+	3.05256	3.42944	0.167953363	0.358634812	0.517391833	cytidine and dCMP deaminase domain containing 1	http://www.ncbi.nlm.nih.gov/gene/?term=418864
CDAN1	protein_coding	chr5:25837042-25867940	-	17.7264	16.4234	-0.110146746	0.087259457	0.181881348	codanin 1	http://www.ncbi.nlm.nih.gov/gene/?term=423239
CDC123	protein_coding	chr1:6327484-6365137	+	20.2139	16.1862	-0.32058337	1.31E-05	8.19E-05	cell division cycle 123	http://www.ncbi.nlm.nih.gov/gene/?term=426366
CDC14A	protein_coding	chr8:11761300-11818064	+	24.0689	19.2902	-0.319302108	0.002483948	0.009331662	cell division cycle 14A	http://www.ncbi.nlm.nih.gov/gene/?term=424466
CDC14B	protein_coding	chrZ:42215289-42263219	-	2.62509	2.15846	-0.282364528	0.085268679	0.178640136	cell division cycle 14B	http://www.ncbi.nlm.nih.gov/gene/?term=427473
CDC16	protein_coding	chr1:136939148-136959046	-	16.7858	13.1259	-0.35482495	0.000366828	0.001708173	cell division cycle 16	http://www.ncbi.nlm.nih.gov/gene/?term=418735
CDC20	protein_coding	chr8:19746955-19752312	+	36.0287	43.0591	0.257171568	0.001524054	0.006069419	cell division cycle 20	http://www.ncbi.nlm.nih.gov/gene/?term=424563
CDC23	protein_coding	chr13:18175854-18186261	-	28.1386	33.6809	0.259380139	0.000700694	0.003068661	cell division cycle 23	http://www.ncbi.nlm.nih.gov/gene/?term=771857
CDC25A	protein_coding	chr2:569570-583776	+	4.16016	5.80583	0.480863314	0.001817394	0.007106174	cell division cycle 25A	http://www.ncbi.nlm.nih.gov/gene/?term=420375
CDC25B	protein_coding	chrUn_Scaffold4409:13351-14888	-	38.2824	62.0199	0.696049922	7.73E-14	1.33E-12	cell division cycle 25B	http://www.ncbi.nlm.nih.gov/gene/?term=107050084
CDC26	protein_coding	chr17:1971559-1972040	+	33.4427	43.2598	0.371335667	0.026631459	0.070271752	cell division cycle 26	http://www.ncbi.nlm.nih.gov/gene/?term=417269
CDC27	protein_coding	chr27:3024007-3050902	+	33.7667	35.874	0.087337424	0.111070827	0.219486022	cell division cycle 27	http://www.ncbi.nlm.nih.gov/gene/?term=419960
CDC2L1	protein_coding	chr21:2009612-2022928	+	37.0544	38.4413	0.053012261	0.368429616	0.528201584	cyclin dependent kinase 11A	http://www.ncbi.nlm.nih.gov/gene/?term=419406
CDC34	protein_coding	chr28:2690057-2695867	+	19.5707	21.8287	0.157530855	0.171026628	0.303439192	cell division cycle 34	http://www.ncbi.nlm.nih.gov/gene/?term=425483
CDC37	protein_coding	chr30random_Scaffold11595:2915-7179	+	1.16422	1.46581	0.332334405	0.458532573	0.61963189	cell division cycle 37	http://www.ncbi.nlm.nih.gov/gene/?term=395430
CDC37L1	protein_coding	chrZ:27444597-27454027	+	11.5346	9.09722	-0.342470327	0.016107474	0.045943448	cell division cycle 37 like 1	http://www.ncbi.nlm.nih.gov/gene/?term=426535
CDC40	protein_coding	chr3:66787972-66824444	-	29.5836	35.7213	0.271986962	0.000713057	0.003114615	cell division cycle 40	http://www.ncbi.nlm.nih.gov/gene/?term=421760
CDC42	protein_coding	chr21:6358180-6379472	-	144.672	136.679	-0.08199413	0.005911872	0.019622598	cell division cycle 42	http://www.ncbi.nlm.nih.gov/gene/?term=395917
CDC42BPA	protein_coding	chr3:12273188-12443274	+	2.65958	2.62763	-0.017436292	0.885361934	0.932638283	CDC42 binding protein kinase alpha	http://www.ncbi.nlm.nih.gov/gene/?term=416746
CDC42BPB	protein_coding	chr5:49990407-50076434	-	19.7194	18.7822	-0.070249597	0.22266394	0.368595901	CDC42 binding protein kinase beta	http://www.ncbi.nlm.nih.gov/gene/?term=423473
CDC42EP1	protein_coding	chr1:51254663-51260878	-	2.22051	1.99197	-0.156695149	0.540238123	0.688031302	CDC42 effector protein 1	http://www.ncbi.nlm.nih.gov/gene/?term=418040
CDC42EP2	protein_coding	chrUn_Scaffold15476:4986-5871	+	9.52699	8.88519	-0.100617848	0.69255825	0.806620138	CDC42 effector protein 2	http://www.ncbi.nlm.nih.gov/gene/?term=426985
CDC42EP3	protein_coding	chr3:31853405-31879603	-	13.3358	8.37513	-0.671120884	2.27E-08	2.22E-07	CDC42 effector protein 3	http://www.ncbi.nlm.nih.gov/gene/?term=428577
CDC42EP4	protein_coding	chr18:9095791-9103141	-	4.67179	4.56304	-0.033980125	0.848877204	0.908473124	CDC42 effector protein 4	http://www.ncbi.nlm.nih.gov/gene/?term=771509
CDC42SE1	protein_coding	chr25:2642228-2645533	-	59.6271	75.761	0.345487202	5.31E-07	4.25E-06	CDC42 small effector 1	http://www.ncbi.nlm.nih.gov/gene/?term=100857323
CDC42SE2	protein_coding	chrZ:44758612-44850434	-	94.7126	48.7662	-0.957674808	3.72E-106	3.58E-104	CDC42 small effector 2	http://www.ncbi.nlm.nih.gov/gene/?term=768825
CDC45	protein_coding	chr15:672131-684565	+	27.9093	35.9915	0.36691029	1.03E-07	9.14E-07	cell division cycle 45	http://www.ncbi.nlm.nih.gov/gene/?term=416776
CDC5L	protein_coding	chr3:109327138-109358894	+	73.2927	78.4957	0.098944113	0.025636334	0.068092132	cell division cycle 5 like	http://www.ncbi.nlm.nih.gov/gene/?term=422052
CDC6	protein_coding	chr27:4822688-4827078	+	4.18626	7.45858	0.833239072	4.32E-06	2.96E-05	cell division cycle 6	http://www.ncbi.nlm.nih.gov/gene/?term=100857489
CDC7	protein_coding	chr8:14544143-14561175	-	18.9303	23.3085	0.300158889	0.000647577	0.002856118	cell division cycle 7	http://www.ncbi.nlm.nih.gov/gene/?term=424507
CDC73	protein_coding	chr8:3404588-3498996	-	30.0284	25.1093	-0.258105796	0.000229771	0.001122089	cell division cycle 73	http://www.ncbi.nlm.nih.gov/gene/?term=424356
CDCA2	protein_coding	chr22:809032-827542	-	7.72027	9.25916	0.262230013	0.000394817	0.001825346	cell division cycle associated 2	http://www.ncbi.nlm.nih.gov/gene/?term=419524
CDCA3	protein_coding	chr1:77256837-77258980	-	35.2015	60.6658	0.785246528	0	0	cell division cycle associated 3	http://www.ncbi.nlm.nih.gov/gene/?term=770517
CDCA4	protein_coding	chr5:52029209-52037092	-	22.9521	22.1853	-0.049022097	0.409172523	0.571091048	cell division cycle associated 4	http://www.ncbi.nlm.nih.gov/gene/?term=423500
CDCA7	protein_coding	chr7:17398527-17406419	-	35.3422	49.4846	0.485587769	6.66E-16	1.41E-14	cell division cycle associated 7	http://www.ncbi.nlm.nih.gov/gene/?term=425630
CDCA7L	protein_coding	chr2:30643562-30682258	-	57.3342	58.2153	0.022002401	0.685999276	0.802249288	cell division cycle associated 7 like	http://www.ncbi.nlm.nih.gov/gene/?term=420608
CDCA9	protein_coding	chr11:7850378-7856535	-	3.47539	2.54586	-0.449021797	0.16445791	0.294665724	cell division cycle associated 9	http://www.ncbi.nlm.nih.gov/gene/?term=415745
CDCP1	protein_coding	chr2:43219139-43245966	+	2.04675	1.33292	-0.618744701	0.002248689	0.00857368	CUB domain containing protein 1	http://www.ncbi.nlm.nih.gov/gene/?term=420703
CDCP2	protein_coding	chr8:25222246-25241289	-	8.97551	8.31804	-0.109750294	0.1270985	0.242874288	CUB domain containing protein 2	http://www.ncbi.nlm.nih.gov/gene/?term=424658
CDH1	protein_coding	chr11:19114383-19123146	+	17.9474	13.9706	-0.361380877	2.76E-05	0.000162057	cadherin 1	http://www.ncbi.nlm.nih.gov/gene/?term=415860
CDH11	protein_coding	chr11:12274830-12354154	+	4.1185	4.13979	0.007438597	0.951344373	0.97346088	cadherin 11	http://www.ncbi.nlm.nih.gov/gene/?term=415797
CDH13	protein_coding	chr11:16185562-16630514	+	1.38997	1.59333	0.196991354	0.272734993	0.42899121	cadherin 13	http://www.ncbi.nlm.nih.gov/gene/?term=414849
CDH15	protein_coding	chr11:18848471-18853003	+	0.347718	0.481576	0.469845744	0.448224845	0.609528469	cadherin 15	http://www.ncbi.nlm.nih.gov/gene/?term=107054331
CDH17	protein_coding	chr2:126538428-126577191	-	5.40028	2.1146	-1.352649424	1.80E-12	2.74E-11	cadherin 17	http://www.ncbi.nlm.nih.gov/gene/?term=420225
CDH18	protein_coding	chr2:74441483-74699827	+	0.0478353	0.0120455	-1.989581366	0.219157644	0.364162949	cadherin 18	http://www.ncbi.nlm.nih.gov/gene/?term=428490
CDH2	protein_coding	chr2:105084273-105197912	-	6.52208	6.98711	0.099363716	0.477041267	0.634853683	cadherin 2	http://www.ncbi.nlm.nih.gov/gene/?term=414745
CDH20	protein_coding	chr2:68848681-69192758	-	0.216043	1.27845	2.565005346	3.68E-09	3.98E-08	cadherin 20, type 2	http://www.ncbi.nlm.nih.gov/gene/?term=373927
CDH23	protein_coding	chr6:11804816-11933561	+	0.988674	1.36335	0.463589181	0.00478556	0.01640562	cadherin related 23	http://www.ncbi.nlm.nih.gov/gene/?term=423718
CDH3	protein_coding	chr11:19107862-19113818	+	5.76024	6.08149	0.078295913	0.606620479	0.743732742	cadherin 3	http://www.ncbi.nlm.nih.gov/gene/?term=414845
CDH4	protein_coding	chr20:7427589-7842217	+	0.182155	0.137606	-0.404623219	0.623243415	0.756296842	cadherin 4	http://www.ncbi.nlm.nih.gov/gene/?term=419222
CDH5	protein_coding	chr11:11674058-11703456	-	5.0119	3.89461	-0.363878763	0.012297977	0.036485951	cadherin 5	http://www.ncbi.nlm.nih.gov/gene/?term=374068
CDH6	protein_coding	chr2:69532903-69629567	-	0.513778	0.215625	-1.252620659	0.089775368	0.186158458	cadherin 6	http://www.ncbi.nlm.nih.gov/gene/?term=414842
CDH8	protein_coding	chr11:12984407-13145886	+	0	0.116106	Inf	0.002948387	0.010842877	cadherin 8	http://www.ncbi.nlm.nih.gov/gene/?term=427553
CDHR1	protein_coding	chr6:3035224-3068706	-	0.211323	0.0760194	-1.475010252	0.215914719	0.361887389	cadherin related family member 1	http://www.ncbi.nlm.nih.gov/gene/?term=414847
[truncated: 15,440 more rows]
